# Supplementary material for: Crystal structure of hexa-μ-chlorido-μ4-oxido-tetra­kis­{[1-(2-hy­droxy­eth­yl)-2-methyl-5-nitro-1H-imidazole-κN 3]copper(II)} containing short NO2⋯NO2 contacts
Source: Acta Crystallogr E Crystallogr Commun. 2019 Jun 25;75(Pt 7):1057–60. doi: 10.1107/S2056989019008570 (PMC6659319; doi:10.1107/S2056989019008570)
Supplement: Supplementary file 1 [file e-75-01057-sup1.cif]

##############################################################################
#                                                                            #
# This CIF contains the data in a paper accepted for publication in          #
# Acta Crystallographica Section E. It conforms to the requirements of       #
# Notes for Authors for Acta Crystallographica Section E, and has been       #
# peer reviewed under the auspices of the IUCr Commission on Journals.       #
#                                                                            #
# Full details of the Crystallographic Information File format               #
# are given in the paper "The Crystallographic Information File (CIF):       #
# a New Standard Archive File for Crystallography" by S. R. Hall, F. H.      #
# Allen and I. D. Brown [Acta Cryst. (1991), A47, 655-685].                  #
#                                                                            #
# The current version of the core CIF dictionary is obtainable from          #
# ftp://ftp.iucr.org/pub/cif_core.dic.                                       #
#                                                                            #
# Software is freely available for graphical display of the structure(s)     #
# in this CIF. For information consult the CIF software page                 #
# http://www.iucr.org/resources/cif/software.                                #
#                                                                            #
# This file may be used for bona fide research purposes within the           #
# scientific community so long as proper attribution is given to the journal # 
# article from which it was obtained.                                        #
#                                                                            #
##############################################################################
data_I
_database_code_depnum_ccdc_archive 'CCDC 1923275'
_audit_creation_method     'SHELXL-2014/7'
_journal_date_recd_electronic     2019-02-12
_journal_date_accepted     2019-06-16
_journal_name_full     'Acta Crystallographica, Section E'
_journal_year     2019
_journal_volume     75
_journal_issue      7
_journal_page_first     1057
_journal_page_last     1060
_journal_paper_category     GM
_journal_paper_doi     10.1107/S2056989019008570
_journal_coeditor_code     HB7801
_publ_contact_author_name     'Rita K. Upmacis'
_publ_contact_author_address
;
Dept. of Chemistry & Physical Sciences
Pace University
New York, NY 10038,
USA
;
_publ_contact_author_email     rupmacis@pace.edu
_publ_contact_author_fax     ?
_publ_contact_author_phone     ?
_publ_section_title
;\
Crystal structure of
hexa-\m-chlorido-\m~4~-oxido-tetrakis{[1-(2-hydroxyethyl)-2-methyl-5-nitro-\
1<i>H</i>-imidazole-\k<i>N</i>^3^]copper(II)} containing short NO~2~...NO~2~
contacts
;
loop_
    _publ_author_name
    _publ_author_footnote
    _publ_author_address
    'Wu, Ja-Shin' .
;
Department of Chemistry & Physical Sciences
Pace University
New York, NY 10038,
USA
;
    'Shlian, Daniel G.' .
;
Department of Chemistry,
Columbia University,
New York, NY 10027
USA
;
    'Palmer, Joshua H.' .
;
Department of Chemistry,
Columbia University,
New York, NY 10027
USA
;
    'Upmacis, Rita K.' .
;
Dept. of Chemistry & Physical Sciences
Pace University
New York, NY 10038,
USA
;
_publ_section_synopsis
;
The title tetranuclear cluster contains a tetrahedral arrangement of copper(II)
ions bonded to a central oxygen atom. The extended structure shows short O...N
interactions between the nitro groups of adjacent clusters, which are oriented
perpendicular to each other in a manner that has previously been described as
an O~NO2~...\p(N)~NO2~ interaction.
;
_chemical_name_systematic
;\
Hexa-\m-chlorido-\m~4~-oxido-tetrakis{[1-(2-hydroxyethyl)-2-methyl-5-nitro-\
1<i>H</i>-imidazole-\k<i>N</i>^3^]copper(II)}
;
_chemical_name_common     ?
_chemical_formula_moiety     'C24 H36 Cl6 Cu4 N12 O13'
_chemical_formula_sum     'C24 H36 Cl6 Cu4 N12 O13'
_chemical_formula_iupac     '[Cu4 Cl6 O (C6 H9 N3 O3)4]'
_chemical_formula_weight     1167.51
_chemical_melting_point     ?
_space_group_crystal_system     monoclinic
_space_group_name_H-M_alt     'C 2/c'
_space_group_name_Hall     '-C 2yc'
loop_
    _space_group_symop_operation_xyz
    'x, y, z'
    '-x, y, -z+1/2'
    'x+1/2, y+1/2, z'
    '-x+1/2, y+1/2, -z+1/2'
    '-x, -y, -z'
    'x, -y, z-1/2'
    '-x+1/2, -y+1/2, -z'
    'x+1/2, -y+1/2, z-1/2'
_cell_length_a     22.125(3)
_cell_length_b     13.361(2)
_cell_length_c     32.633(5)
_cell_angle_alpha     90
_cell_angle_beta     94.752(2)
_cell_angle_gamma     90
_cell_volume     9613(3)
_cell_formula_units_Z     8
_cell_measurement_reflns_used     9836
_cell_measurement_theta_min     2.22
_cell_measurement_theta_max     29.83
_cell_measurement_temperature     130(2)
_exptl_crystal_description     plate
_exptl_crystal_colour     gold
_exptl_crystal_size_max     0.36
_exptl_crystal_size_mid     0.20
_exptl_crystal_size_min     0.10
_exptl_crystal_density_diffrn     1.613
_exptl_crystal_density_meas     ?
_exptl_crystal_density_method     ?
_exptl_crystal_F_000     4688
_exptl_absorpt_coefficient_mu     2.142
_exptl_absorpt_correction_type     multi-scan
_exptl_absorpt_process_details
;
(SADABS; Bruker, 2008)
;
_exptl_absorpt_correction_T_min     0.5860
_exptl_absorpt_correction_T_max     0.7461
_diffrn_ambient_temperature     130(2)
_diffrn_source     ?
_diffrn_radiation_type     MoK\a
_diffrn_radiation_wavelength     0.71073
_diffrn_measurement_device_type     'Bruker APEXII CCD'
_diffrn_measurement_method     '\f and \w scans'
_diffrn_detector_area_resol_mean     ?
_diffrn_reflns_number     78050
_diffrn_reflns_av_R_equivalents     0.0483
_diffrn_reflns_av_unetI/netI     0.0387
_diffrn_reflns_theta_min     1.252
_diffrn_reflns_theta_max     30.788
_diffrn_reflns_theta_full     25.242
_diffrn_measured_fraction_theta_max     0.997
_diffrn_measured_fraction_theta_full     1.000
_diffrn_reflns_limit_h_min     -31
_diffrn_reflns_limit_h_max     31
_diffrn_reflns_limit_k_min     -19
_diffrn_reflns_limit_k_max     19
_diffrn_reflns_limit_l_min     -46
_diffrn_reflns_limit_l_max     46
_refine_special_details     ?
_reflns_number_total     15003
_reflns_number_gt     11100
_reflns_threshold_expression     'I > 2\s(I)'
_refine_ls_structure_factor_coef     Fsqd
_refine_ls_matrix_type     full
_refine_ls_R_factor_all     0.0682
_refine_ls_R_factor_gt     0.0445
_refine_ls_wR_factor_gt     0.1069
_refine_ls_wR_factor_ref     0.1184
_refine_ls_goodness_of_fit_ref     1.028
_refine_ls_restrained_S_all     1.024
_refine_ls_number_reflns     15003
_refine_ls_number_parameters     579
_refine_ls_number_restraints     120
_refine_ls_hydrogen_treatment     mixed
_refine_ls_weighting_scheme     calc
_refine_ls_weighting_details
             'w=1/[\s^2^(Fo^2^)+(0.0497P)^2^+31.4385P] where P=(Fo^2^+2Fc^2^)/3'
_atom_sites_solution_hydrogens     mixed
_atom_sites_solution_primary     direct
_atom_sites_solution_secondary     ?
_refine_ls_shift/su_max     0.002
_refine_ls_shift/su_mean     0.000
_refine_diff_density_max     1.549
_refine_diff_density_min     -1.092
_refine_ls_extinction_method     none
_refine_ls_extinction_coef     .
loop_
    _atom_type_symbol
    _atom_type_description
    _atom_type_scat_dispersion_real
    _atom_type_scat_dispersion_imag
    _atom_type_scat_source
    'C' 'C' 0.0033 0.0016
                         'International Tables Vol C Tables 4.2.6.8 and 6.1.1.4'
    'H' 'H' 0.0000 0.0000
                         'International Tables Vol C Tables 4.2.6.8 and 6.1.1.4'
    'N' 'N' 0.0061 0.0033
                         'International Tables Vol C Tables 4.2.6.8 and 6.1.1.4'
    'O' 'O' 0.0106 0.0060
                         'International Tables Vol C Tables 4.2.6.8 and 6.1.1.4'
    'Cl' 'Cl' 0.1484 0.1585
                         'International Tables Vol C Tables 4.2.6.8 and 6.1.1.4'
    'Cu' 'Cu' 0.3201 1.2651
                         'International Tables Vol C Tables 4.2.6.8 and 6.1.1.4'
_computing_data_collection
;
APEX2 (Bruker, 2008)
;
_computing_cell_refinement
;
SAINT (Bruker, 2008)
;
_computing_data_reduction
;
SAINT (Bruker, 2008)
;
_computing_structure_solution
;
SHELXS97 (Sheldrick 2008)
;
_computing_structure_refinement
;
SHELXL2014 (Sheldrick, 2015)
;
_computing_molecular_graphics
;
SHELXTL (Sheldrick, 2008)
;
_computing_publication_material
;
SHELXTL (Sheldrick, 2008)
;
loop_
    _atom_site_type_symbol
    _atom_site_label
    _atom_site_fract_x
    _atom_site_fract_y
    _atom_site_fract_z
    _atom_site_U_iso_or_equiv
    _atom_site_adp_type
    _atom_site_calc_flag
    _atom_site_occupancy
    _atom_site_disorder_assembly
    _atom_site_disorder_group
    Cu Cu1 0.80290(2) -0.01300(3) 0.39169(2) 0.02214(8) Uani d 1 . .
    Cu Cu2 0.70660(2) -0.01915(3) 0.31768(2) 0.02614(8) Uani d 1 . .
    Cu Cu3 0.66594(2) 0.02107(3) 0.40449(2) 0.03036(9) Uani d 1 . .
    Cu Cu4 0.71326(2) -0.19124(3) 0.38380(2) 0.02342(8) Uani d 1 . .
    Cl Cl1 0.81567(3) -0.18214(5) 0.41707(2) 0.02840(14) Uani d 1 . .
    Cl Cl2 0.81362(3) -0.00755(7) 0.31780(2) 0.03451(17) Uani d 1 . .
    Cl Cl3 0.75591(3) 0.09683(6) 0.43943(2) 0.03046(16) Uani d 1 . .
    Cl Cl4 0.67511(3) -0.19355(6) 0.31175(2) 0.03082(15) Uani d 1 . .
    Cl Cl5 0.63812(3) -0.13927(7) 0.42920(2) 0.03596(17) Uani d 1 . .
    Cl Cl6 0.63258(5) 0.09252(9) 0.33861(3) 0.0547(3) Uani d 1 . .
    N N11 0.88549(10) 0.03600(18) 0.40341(7) 0.0233(5) Uani d 1 . .
    N N12 0.96498(10) 0.13435(19) 0.39975(9) 0.0302(5) Uani d 1 . .
    N N13 1.04472(14) 0.0232(3) 0.43287(15) 0.0646(12) Uani d 1 . .
    N N21 0.68926(12) 0.0204(2) 0.26024(8) 0.0307(5) Uani d 1 . .
    N N22 0.67466(12) 0.1147(2) 0.20463(8) 0.0312(6) Uani d 1 . .
    N N23 0.62700(16) -0.0128(3) 0.15652(10) 0.0497(9) Uani d 1 . .
    N N31 0.60566(11) 0.0980(2) 0.43173(8) 0.0316(6) Uani d 1 . .
    N N32 0.51725(10) 0.15805(18) 0.44639(7) 0.0243(5) Uani d 1 . .
    N N33 0.55277(14) 0.2806(3) 0.50054(11) 0.0513(9) Uani d 1 . .
    N N41 0.70835(10) -0.33784(19) 0.38980(7) 0.0254(5) Uani d 1 . .
    N N42 0.71449(13) -0.4914(2) 0.41434(9) 0.0355(6) Uani d 1 . .
    N N43 0.71274(19) -0.5839(3) 0.34682(11) 0.0591(10) Uani d 1 . .
    O O1 0.72212(8) -0.05076(15) 0.37460(6) 0.0222(4) Uani d 1 . .
    O O11 0.9926(2) 0.1888(4) 0.31860(12) 0.0965(15) Uani d 1 . .
    H H11A 0.991(3) 0.228(4) 0.2983(14) 0.145 Uiso d 1 . .
    O O12 1.05456(14) -0.0584(3) 0.44694(19) 0.125(2) Uani d 1 . .
    O O13 1.08424(12) 0.0857(3) 0.43043(14) 0.0822(12) Uani d 1 . .
    O O21 0.55815(16) 0.1846(3) 0.17440(17) 0.0943(14) Uani d 1 . .
    H H21A 0.5252(8) 0.206(4) 0.1839(17) 0.141 Uiso d 1 . .
    O O22 0.59231(17) -0.0862(2) 0.15657(10) 0.0714(11) Uani d 1 . .
    O O23 0.64160(13) 0.0312(3) 0.12553(8) 0.0606(9) Uani d 1 . .
    O O32 0.59897(13) 0.3128(3) 0.52030(10) 0.0717(11) Uani d 1 . .
    O O33 0.50093(13) 0.3067(3) 0.50600(10) 0.0683(10) Uani d 1 . .
    O O41 0.81469(16) -0.5364(3) 0.47601(15) 0.0891(14) Uani d 1 . .
    H H41A 0.8525(9) -0.5590(19) 0.479(2) 0.134 Uiso d 1 . .
    O O42 0.70514(17) -0.5744(2) 0.30998(9) 0.0643(9) Uani d 1 . .
    O O43 0.7238(3) -0.6628(3) 0.36399(13) 0.139(2) Uani d 1 . .
    C C11 0.90440(12) 0.1254(2) 0.39148(9) 0.0261(6) Uani d 1 . .
    C C12 0.93477(13) -0.0145(2) 0.42001(11) 0.0333(7) Uani d 1 . .
    H H12A 0.9349 -0.0801 0.4312 0.040 Uiso calc 1 . .
    C C13 0.98391(13) 0.0457(3) 0.41783(12) 0.0380(8) Uani d 1 . .
    C C14 1.00057(14) 0.2241(3) 0.39029(12) 0.0403(8) Uani d 1 . .
    H H14A 1.0302 0.2388 0.4139 0.048 Uiso calc 1 . .
    H H14B 0.9729 0.2822 0.3864 0.048 Uiso calc 1 . .
    C C15 1.03387(19) 0.2108(4) 0.35240(16) 0.0627(13) Uani d 1 . .
    H H15A 1.0563 0.2729 0.3469 0.075 Uiso calc 1 . .
    H H15B 1.0636 0.1557 0.3567 0.075 Uiso calc 1 . .
    C C16 0.86509(14) 0.2053(3) 0.37248(12) 0.0369(7) Uani d 1 . .
    H H16A 0.8229 0.1822 0.3698 0.055 Uiso calc 1 . .
    H H16B 0.8780 0.2213 0.3452 0.055 Uiso calc 1 . .
    H H16C 0.8684 0.2652 0.3899 0.055 Uiso calc 1 . .
    C C21 0.69669(14) 0.1114(3) 0.24465(9) 0.0311(6) Uani d 1 . .
    C C22 0.66075(16) -0.0364(3) 0.22997(11) 0.0382(8) Uani d 1 . .
    H H22A 0.6493 -0.1046 0.2323 0.046 Uiso calc 1 . .
    C C23 0.65153(15) 0.0209(3) 0.19587(10) 0.0355(7) Uani d 1 . .
    C C24 0.66535(15) 0.2064(3) 0.18002(11) 0.0398(8) Uani d 1 . .
    H H24A 0.6692 0.1905 0.1507 0.048 Uiso calc 1 . .
    H H24B 0.6972 0.2557 0.1889 0.048 Uiso calc 1 . .
    C C25 0.60375(18) 0.2517(3) 0.18455(15) 0.0514(10) Uani d 1 . .
    H H25A 0.6014 0.2739 0.2133 0.062 Uiso calc 1 . .
    H H25B 0.5983 0.3113 0.1666 0.062 Uiso calc 1 . .
    C C26 0.7245(2) 0.1984(3) 0.26728(12) 0.0515(10) Uani d 1 . .
    H H26A 0.7510 0.1746 0.2908 0.077 Uiso calc 1 . .
    H H26B 0.6925 0.2407 0.2771 0.077 Uiso calc 1 . .
    H H26C 0.7483 0.2373 0.2489 0.077 Uiso calc 1 . .
    C C31 0.54558(12) 0.0912(2) 0.42365(9) 0.0247(5) Uani d 1 . .
    C C32 0.61649(13) 0.1716(2) 0.46056(9) 0.0299(6) Uani d 1 . .
    H H32A 0.6552 0.1934 0.4719 0.036 Uiso calc 1 . .
    C C33 0.56247(14) 0.2077(2) 0.47002(10) 0.0308(6) Uani d 1 . .
    C C34 0.4518(4) 0.1791(10) 0.4409(4) 0.027(2) Uani d 0.515(19) A 1
    H H34A 0.4346 0.1503 0.4145 0.033 Uiso calc 0.515(19) A 1
    H H34B 0.4451 0.2523 0.4399 0.033 Uiso calc 0.515(19) A 1
    C C35 0.4205(4) 0.1352(8) 0.4754(3) 0.034(2) Uani d 0.515(19) A 1
    H H35A 0.4351 0.1686 0.5014 0.041 Uiso calc 0.515(19) A 1
    H H35B 0.3763 0.1469 0.4706 0.041 Uiso calc 0.515(19) A 1
    O O31 0.4317(4) 0.0314(7) 0.4788(3) 0.040(2) Uani d 0.515(19) A 1
    H H31A 0.4316(19) 0.012(3) 0.5031(8) 0.060 Uiso d 0.515(19) A 1
    C C34A 0.4496(4) 0.1552(12) 0.4507(5) 0.036(3) Uani d 0.485(19) A 2
    H H34D 0.4353 0.2234 0.4568 0.044 Uiso calc 0.485(19) A 2
    H H34E 0.4283 0.1335 0.4243 0.044 Uiso calc 0.485(19) A 2
    C C35A 0.4336(5) 0.0858(14) 0.4841(4) 0.053(4) Uani d 0.485(19) A 2
    H H35D 0.4523 0.1103 0.5108 0.063 Uiso calc 0.485(19) A 2
    H H35E 0.3890 0.0857 0.4854 0.063 Uiso calc 0.485(19) A 2
    O O31A 0.4535(6) -0.0129(10) 0.4775(2) 0.054(3) Uani d 0.485(19) A 2
    H H31D 0.483(6) -0.012(11) 0.489(4) 0.081 Uiso d 0.485(19) A 2
    C C36 0.51388(13) 0.0216(3) 0.39382(11) 0.0357(7) Uani d 1 . .
    H H36A 0.5428 -0.0279 0.3850 0.053 Uiso calc 1 . .
    H H36B 0.4966 0.0594 0.3699 0.053 Uiso calc 1 . .
    H H36C 0.4813 -0.0126 0.4068 0.053 Uiso calc 1 . .
    C C41 0.71482(13) -0.3938(2) 0.42409(9) 0.0287(6) Uani d 1 . .
    C C42 0.70446(13) -0.4025(2) 0.35718(9) 0.0281(6) Uani d 1 . .
    H H42A 0.6992 -0.3840 0.3290 0.034 Uiso calc 1 . .
    C C43 0.70926(16) -0.4966(2) 0.37164(10) 0.0352(7) Uani d 1 . .
    C C44 0.71595(19) -0.5751(3) 0.44430(12) 0.0480(9) Uani d 1 . .
    H H44A 0.7000 -0.5519 0.4701 0.058 Uiso calc 1 . .
    H H44B 0.6897 -0.6302 0.4330 0.058 Uiso calc 1 . .
    C C45 0.7785(2) -0.6121(4) 0.45304(15) 0.0602(11) Uani d 1 . .
    H H45A 0.7781 -0.6746 0.4693 0.072 Uiso calc 1 . .
    H H45B 0.7964 -0.6269 0.4269 0.072 Uiso calc 1 . .
    C C46 0.71969(17) -0.3551(3) 0.46674(10) 0.0393(8) Uani d 1 . .
    H H46A 0.7583 -0.3765 0.4809 0.059 Uiso calc 1 . .
    H H46B 0.6861 -0.3813 0.4813 0.059 Uiso calc 1 . .
    H H46C 0.7179 -0.2818 0.4662 0.059 Uiso calc 1 . .
loop_
    _atom_site_aniso_label
    _atom_site_aniso_U_11
    _atom_site_aniso_U_22
    _atom_site_aniso_U_33
    _atom_site_aniso_U_12
    _atom_site_aniso_U_13
    _atom_site_aniso_U_23
    Cu1 0.01369(14) 0.02604(17) 0.02712(17) -0.00543(12) 0.00426(12)
                                                                    -0.00550(13)
    Cu2 0.02511(17) 0.03088(19) 0.02237(16) -0.00373(14) 0.00162(13)
                                                                    -0.00551(14)
    Cu3 0.01595(15) 0.0409(2) 0.0351(2) -0.00491(14) 0.00700(13) -0.01941(16)
    Cu4 0.01913(15) 0.02818(18) 0.02352(16) -0.00774(13) 0.00518(12)
                                                                    -0.00593(13)
    Cl1 0.0216(3) 0.0303(4) 0.0323(3) -0.0077(3) -0.0032(3) 0.0011(3)
    Cl2 0.0254(3) 0.0527(5) 0.0265(3) -0.0088(3) 0.0084(3) -0.0048(3)
    Cl3 0.0178(3) 0.0377(4) 0.0364(4) -0.0069(3) 0.0055(3) -0.0146(3)
    Cl4 0.0320(3) 0.0325(4) 0.0270(3) -0.0100(3) -0.0035(3) -0.0038(3)
    Cl5 0.0238(3) 0.0510(5) 0.0351(4) -0.0049(3) 0.0145(3) -0.0015(3)
    Cl6 0.0554(6) 0.0713(7) 0.0395(5) 0.0348(5) 0.0163(4) 0.0098(4)
    N11 0.0136(9) 0.0250(12) 0.0317(12) -0.0037(8) 0.0049(9) -0.0061(9)
    N12 0.0161(10) 0.0266(13) 0.0485(16) -0.0053(9) 0.0071(10) -0.0078(11)
    N13 0.0175(13) 0.049(2) 0.127(4) 0.0027(13) -0.0002(17) 0.006(2)
    N21 0.0349(13) 0.0325(14) 0.0240(12) -0.0034(11) -0.0015(10) -0.0082(10)
    N22 0.0273(12) 0.0421(15) 0.0240(12) -0.0001(11) 0.0020(10) -0.0039(11)
    N23 0.0530(19) 0.051(2) 0.0406(17) 0.0300(16) -0.0228(15) -0.0193(15)
    N31 0.0183(11) 0.0410(15) 0.0358(14) -0.0054(10) 0.0040(10) -0.0198(12)
    N32 0.0215(11) 0.0276(12) 0.0237(11) 0.0048(9) 0.0007(9) -0.0023(9)
    N33 0.0396(16) 0.055(2) 0.057(2) 0.0174(15) -0.0098(14) -0.0336(16)
    N41 0.0189(10) 0.0317(13) 0.0259(12) -0.0082(9) 0.0033(9) -0.0044(10)
    N42 0.0404(15) 0.0300(14) 0.0340(14) -0.0092(11) -0.0094(12) -0.0012(11)
    N43 0.090(3) 0.0332(17) 0.050(2) 0.0034(17) -0.0176(19) -0.0105(15)
    O1 0.0163(8) 0.0279(10) 0.0227(9) -0.0040(7) 0.0036(7) -0.0080(8)
    O11 0.085(3) 0.148(4) 0.061(2) -0.048(3) 0.031(2) -0.016(2)
    O12 0.0294(16) 0.068(2) 0.273(7) 0.0062(16) -0.022(3) 0.061(3)
    O13 0.0176(12) 0.066(2) 0.161(4) -0.0098(13) -0.0059(17) 0.005(2)
    O21 0.0401(18) 0.073(3) 0.168(4) -0.0018(17) -0.004(2) -0.021(3)
    O22 0.097(3) 0.0370(16) 0.070(2) 0.0127(16) -0.0530(19) -0.0170(14)
    O23 0.0467(16) 0.104(3) 0.0293(13) 0.0229(16) -0.0096(11) -0.0139(15)
    O32 0.0461(16) 0.088(2) 0.077(2) 0.0221(16) -0.0221(15) -0.0596(19)
    O33 0.0407(15) 0.080(2) 0.082(2) 0.0242(14) -0.0056(14) -0.0527(18)
    O41 0.055(2) 0.070(2) 0.134(4) -0.0152(17) -0.038(2) 0.037(2)
    O42 0.108(3) 0.0457(17) 0.0396(15) -0.0042(17) 0.0097(16) -0.0170(13)
    O43 0.290(7) 0.045(2) 0.071(3) 0.046(3) -0.061(4) -0.0152(19)
    C11 0.0193(12) 0.0275(14) 0.0320(14) -0.0053(10) 0.0064(10) -0.0070(11)
    C12 0.0186(13) 0.0289(15) 0.053(2) 0.0019(11) 0.0050(13) -0.0024(14)
    C13 0.0141(12) 0.0352(17) 0.065(2) -0.0015(11) 0.0042(13) -0.0069(16)
    C14 0.0221(14) 0.0362(18) 0.063(2) -0.0153(13) 0.0074(14) -0.0067(16)
    C15 0.037(2) 0.071(3) 0.084(3) -0.022(2) 0.026(2) -0.004(2)
    C16 0.0244(14) 0.0344(17) 0.052(2) -0.0068(12) 0.0012(13) 0.0044(15)
    C21 0.0313(15) 0.0392(17) 0.0229(14) -0.0076(13) 0.0035(11) -0.0058(12)
    C22 0.0420(18) 0.0303(16) 0.0394(18) 0.0068(14) -0.0137(14) -0.0113(14)
    C23 0.0357(16) 0.0406(18) 0.0284(15) 0.0114(14) -0.0086(12) -0.0134(13)
    C24 0.0319(16) 0.051(2) 0.0359(17) -0.0074(15) -0.0003(13) 0.0097(15)
    C25 0.042(2) 0.043(2) 0.069(3) 0.0006(17) 0.0065(19) 0.0059(19)
    C26 0.069(3) 0.048(2) 0.0355(19) -0.025(2) -0.0065(18) -0.0030(16)
    C31 0.0176(12) 0.0325(15) 0.0245(13) -0.0023(10) 0.0040(10) -0.0050(11)
    C32 0.0244(13) 0.0346(16) 0.0305(15) -0.0031(12) 0.0001(11) -0.0095(12)
    C33 0.0273(14) 0.0327(16) 0.0310(15) 0.0078(12) -0.0053(11) -0.0106(12)
    C34 0.017(3) 0.035(5) 0.030(5) 0.010(3) 0.003(3) 0.000(3)
    C35 0.027(3) 0.043(5) 0.035(4) 0.001(3) 0.013(3) 0.003(3)
    O31 0.033(3) 0.037(4) 0.052(4) 0.004(3) 0.013(3) 0.011(3)
    C34A 0.022(4) 0.045(7) 0.040(7) 0.019(4) -0.010(4) -0.005(5)
    C35A 0.023(4) 0.091(11) 0.045(5) -0.001(7) 0.010(4) 0.014(8)
    O31A 0.055(6) 0.065(7) 0.041(4) -0.023(5) -0.007(3) 0.020(4)
    C36 0.0197(13) 0.0441(19) 0.0427(18) -0.0038(12) -0.0005(12) -0.0198(15)
    C41 0.0229(13) 0.0331(16) 0.0294(14) -0.0129(11) -0.0008(11) -0.0043(12)
    C42 0.0250(13) 0.0332(16) 0.0265(14) -0.0074(11) 0.0038(11) -0.0078(12)
    C43 0.0394(17) 0.0300(16) 0.0348(16) -0.0058(13) -0.0052(13) -0.0074(13)
    C44 0.059(2) 0.039(2) 0.044(2) -0.0141(17) -0.0106(18) 0.0024(16)
    C45 0.060(3) 0.058(3) 0.060(3) -0.004(2) -0.009(2) 0.011(2)
    C46 0.049(2) 0.0420(19) 0.0265(15) -0.0144(16) 0.0005(14) -0.0057(14)
_geom_special_details
;
 All esds (except the esd in the dihedral angle between two l.s. planes)
 are estimated using the full covariance matrix.  The cell esds are taken
 into account individually in the estimation of esds in distances, angles
 and torsion angles; correlations between esds in cell parameters are only
 used when they are defined by crystal symmetry.  An approximate (isotropic)
 treatment of cell esds is used for estimating esds involving l.s. planes.
;
loop_
    _geom_bond_atom_site_label_1
    _geom_bond_atom_site_label_2
    _geom_bond_site_symmetry_2
    _geom_bond_distance
    _geom_bond_publ_flag
    Cu1 O1 . 1.8960(18) ?
    Cu1 N11 . 1.949(2) ?
    Cu1 Cl1 . 2.4152(9) ?
    Cu1 Cl3 . 2.4351(8) ?
    Cu1 Cl2 . 2.4435(9) ?
    Cu2 O1 . 1.908(2) ?
    Cu2 N21 . 1.955(3) ?
    Cu2 Cl6 . 2.3579(10) ?
    Cu2 Cl2 . 2.3726(9) ?
    Cu2 Cl4 . 2.4351(9) ?
    Cu3 O1 . 1.9022(19) ?
    Cu3 N31 . 1.955(2) ?
    Cu3 Cl5 . 2.3877(10) ?
    Cu3 Cl6 . 2.4113(11) ?
    Cu3 Cl3 . 2.4312(8) ?
    Cu4 O1 . 1.913(2) ?
    Cu4 N41 . 1.972(3) ?
    Cu4 Cl5 . 2.4186(8) ?
    Cu4 Cl4 . 2.4314(9) ?
    Cu4 Cl1 . 2.4332(8) ?
    N11 C11 . 1.335(4) ?
    N11 C12 . 1.356(4) ?
    N12 C11 . 1.350(4) ?
    N12 C13 . 1.373(4) ?
    N12 C14 . 1.481(4) ?
    N13 O12 . 1.195(5) ?
    N13 O13 . 1.217(4) ?
    N13 C13 . 1.426(4) ?
    N21 C21 . 1.334(4) ?
    N21 C22 . 1.359(4) ?
    N22 C21 . 1.356(4) ?
    N22 C23 . 1.376(4) ?
    N22 C24 . 1.469(4) ?
    N23 O23 . 1.236(5) ?
    N23 O22 . 1.246(5) ?
    N23 C23 . 1.425(4) ?
    N31 C31 . 1.337(3) ?
    N31 C32 . 1.368(4) ?
    N32 C31 . 1.348(4) ?
    N32 C33 . 1.381(4) ?
    N32 C34 . 1.472(9) ?
    N32 C34A . 1.516(10) ?
    N33 O33 . 1.226(4) ?
    N33 O32 . 1.240(4) ?
    N33 C33 . 1.423(4) ?
    N41 C41 . 1.343(4) ?
    N41 C42 . 1.368(4) ?
    N42 C41 . 1.342(4) ?
    N42 C43 . 1.390(4) ?
    N42 C44 . 1.484(5) ?
    N43 O42 . 1.207(4) ?
    N43 O43 . 1.209(5) ?
    N43 C43 . 1.426(5) ?
    O11 C15 . 1.404(6) ?
    O21 C25 . 1.370(5) ?
    O41 C45 . 1.458(6) ?
    C11 C16 . 1.480(4) ?
    C12 C13 . 1.359(4) ?
    C14 C15 . 1.501(6) ?
    C21 C26 . 1.482(5) ?
    C22 C23 . 1.352(5) ?
    C24 C25 . 1.510(5) ?
    C31 C36 . 1.480(4) ?
    C32 C33 . 1.348(4) ?
    C34 C35 . 1.490(10) ?
    C35 O31 . 1.411(9) ?
    C34A C35A . 1.495(13) ?
    C35A O31A . 1.413(13) ?
    C41 C46 . 1.480(4) ?
    C42 C43 . 1.343(5) ?
    C44 C45 . 1.474(6) ?
loop_
    _geom_angle_atom_site_label_1
    _geom_angle_atom_site_label_2
    _geom_angle_atom_site_label_3
    _geom_angle_site_symmetry_1
    _geom_angle_site_symmetry_3
    _geom_angle
    _geom_angle_publ_flag
    O1 Cu1 N11 . . 173.12(10) ?
    O1 Cu1 Cl1 . . 86.13(6) ?
    N11 Cu1 Cl1 . . 99.55(7) ?
    O1 Cu1 Cl3 . . 84.63(6) ?
    N11 Cu1 Cl3 . . 96.61(7) ?
    Cl1 Cu1 Cl3 . . 112.86(3) ?
    O1 Cu1 Cl2 . . 83.33(6) ?
    N11 Cu1 Cl2 . . 91.01(7) ?
    Cl1 Cu1 Cl2 . . 110.37(3) ?
    Cl3 Cu1 Cl2 . . 134.02(3) ?
    O1 Cu2 N21 . . 176.91(10) ?
    O1 Cu2 Cl6 . . 86.06(6) ?
    N21 Cu2 Cl6 . . 91.20(8) ?
    O1 Cu2 Cl2 . . 85.06(6) ?
    N21 Cu2 Cl2 . . 95.77(8) ?
    Cl6 Cu2 Cl2 . . 132.47(4) ?
    O1 Cu2 Cl4 . . 83.85(6) ?
    N21 Cu2 Cl4 . . 98.64(8) ?
    Cl6 Cu2 Cl4 . . 115.31(4) ?
    Cl2 Cu2 Cl4 . . 109.97(3) ?
    O1 Cu3 N31 . . 176.21(10) ?
    O1 Cu3 Cl5 . . 85.31(6) ?
    N31 Cu3 Cl5 . . 96.51(9) ?
    O1 Cu3 Cl6 . . 84.68(6) ?
    N31 Cu3 Cl6 . . 91.57(9) ?
    Cl5 Cu3 Cl6 . . 126.01(4) ?
    O1 Cu3 Cl3 . . 84.61(6) ?
    N31 Cu3 Cl3 . . 97.52(7) ?
    Cl5 Cu3 Cl3 . . 116.05(3) ?
    Cl6 Cu3 Cl3 . . 115.56(4) ?
    O1 Cu4 N41 . . 175.50(9) ?
    O1 Cu4 Cl5 . . 84.21(6) ?
    N41 Cu4 Cl5 . . 100.26(7) ?
    O1 Cu4 Cl4 . . 83.84(6) ?
    N41 Cu4 Cl4 . . 93.78(7) ?
    Cl5 Cu4 Cl4 . . 113.26(3) ?
    O1 Cu4 Cl1 . . 85.25(6) ?
    N41 Cu4 Cl1 . . 93.57(7) ?
    Cl5 Cu4 Cl1 . . 111.98(3) ?
    Cl4 Cu4 Cl1 . . 131.90(3) ?
    Cu1 Cl1 Cu4 . . 79.38(2) ?
    Cu2 Cl2 Cu1 . . 79.70(2) ?
    Cu3 Cl3 Cu1 . . 79.95(3) ?
    Cu4 Cl4 Cu2 . . 80.61(2) ?
    Cu3 Cl5 Cu4 . . 80.86(3) ?
    Cu2 Cl6 Cu3 . . 80.74(3) ?
    C11 N11 C12 . . 107.5(2) ?
    C11 N11 Cu1 . . 123.7(2) ?
    C12 N11 Cu1 . . 128.4(2) ?
    C11 N12 C13 . . 105.8(2) ?
    C11 N12 C14 . . 124.5(3) ?
    C13 N12 C14 . . 129.7(3) ?
    O12 N13 O13 . . 122.9(3) ?
    O12 N13 C13 . . 117.5(3) ?
    O13 N13 C13 . . 119.7(4) ?
    C21 N21 C22 . . 107.3(3) ?
    C21 N21 Cu2 . . 126.3(2) ?
    C22 N21 Cu2 . . 126.1(2) ?
    C21 N22 C23 . . 105.6(3) ?
    C21 N22 C24 . . 125.2(3) ?
    C23 N22 C24 . . 127.8(3) ?
    O23 N23 O22 . . 125.4(3) ?
    O23 N23 C23 . . 118.8(4) ?
    O22 N23 C23 . . 115.9(4) ?
    C31 N31 C32 . . 107.4(2) ?
    C31 N31 Cu3 . . 125.4(2) ?
    C32 N31 Cu3 . . 127.1(2) ?
    C31 N32 C33 . . 106.1(2) ?
    C31 N32 C34 . . 123.8(6) ?
    C33 N32 C34 . . 129.5(6) ?
    C31 N32 C34A . . 122.8(7) ?
    C33 N32 C34A . . 129.4(7) ?
    O33 N33 O32 . . 124.6(3) ?
    O33 N33 C33 . . 119.6(3) ?
    O32 N33 C33 . . 115.9(3) ?
    C41 N41 C42 . . 107.0(3) ?
    C41 N41 Cu4 . . 129.2(2) ?
    C42 N41 Cu4 . . 123.4(2) ?
    C41 N42 C43 . . 106.5(3) ?
    C41 N42 C44 . . 125.2(3) ?
    C43 N42 C44 . . 128.2(3) ?
    O42 N43 O43 . . 124.0(4) ?
    O42 N43 C43 . . 118.0(3) ?
    O43 N43 C43 . . 117.9(4) ?
    Cu1 O1 Cu3 . . 110.80(9) ?
    Cu1 O1 Cu2 . . 108.46(9) ?
    Cu3 O1 Cu2 . . 108.36(10) ?
    Cu1 O1 Cu4 . . 108.74(10) ?
    Cu3 O1 Cu4 . . 109.55(9) ?
    Cu2 O1 Cu4 . . 110.93(9) ?
    N11 C11 N12 . . 110.5(3) ?
    N11 C11 C16 . . 125.5(3) ?
    N12 C11 C16 . . 124.0(3) ?
    N11 C12 C13 . . 107.8(3) ?
    C12 C13 N12 . . 108.4(3) ?
    C12 C13 N13 . . 126.4(3) ?
    N12 C13 N13 . . 125.2(3) ?
    N12 C14 C15 . . 112.4(3) ?
    O11 C15 C14 . . 109.9(3) ?
    N21 C21 N22 . . 110.5(3) ?
    N21 C21 C26 . . 125.7(3) ?
    N22 C21 C26 . . 123.7(3) ?
    C23 C22 N21 . . 108.1(3) ?
    C22 C23 N22 . . 108.5(3) ?
    C22 C23 N23 . . 125.7(3) ?
    N22 C23 N23 . . 125.6(3) ?
    N22 C24 C25 . . 111.6(3) ?
    O21 C25 C24 . . 111.5(4) ?
    N31 C31 N32 . . 110.3(2) ?
    N31 C31 C36 . . 125.6(3) ?
    N32 C31 C36 . . 124.2(2) ?
    C33 C32 N31 . . 107.8(3) ?
    C32 C33 N32 . . 108.4(3) ?
    C32 C33 N33 . . 126.4(3) ?
    N32 C33 N33 . . 125.1(3) ?
    N32 C34 C35 . . 110.2(7) ?
    O31 C35 C34 . . 110.9(8) ?
    C35A C34A N32 . . 112.3(8) ?
    O31A C35A C34A . . 111.8(9) ?
    N42 C41 N41 . . 110.2(3) ?
    N42 C41 C46 . . 124.1(3) ?
    N41 C41 C46 . . 125.7(3) ?
    C43 C42 N41 . . 108.6(3) ?
    C42 C43 N42 . . 107.6(3) ?
    C42 C43 N43 . . 124.9(3) ?
    N42 C43 N43 . . 127.3(3) ?
    C45 C44 N42 . . 110.4(3) ?
    O41 C45 C44 . . 109.5(4) ?
loop_
    _geom_hbond_atom_site_label_D
    _geom_hbond_atom_site_label_H
    _geom_hbond_atom_site_label_A
    _geom_hbond_site_symmetry_A
    _geom_hbond_distance_DH
    _geom_hbond_distance_HA
    _geom_hbond_distance_DA
    _geom_hbond_angle_DHA
    O41 H41A O31 3_545 0.888(19) 2.13(3) 2.738(8) 125(2)
_shelx_space_group_comment
;
The symmetry employed for this shelxl refinement is uniquely defined
by the following loop, which should always be used as a source of
symmetry information in preference to the above space-group names.
They are only intended as comments.
;
_shelx_estimated_absorpt_T_min     ?
_shelx_estimated_absorpt_T_max     ?
_shelx_hkl_file
;
   2   0   0  605.79   17.93
   2   0   0  552.93   17.93
  -2   0   0  582.80   17.88
   4   0   0  140.59    4.41
   4   0   0  148.87    4.38
   4   0   0  135.58    4.41
  -4   0   0  138.52    4.37
  -6   0   0  209.67    6.56
   6   0   0  218.48    6.51
  -6   0   0  212.17    6.50
   6   0   0  205.50    6.55
   6   0   0  205.38    6.57
   8   0   0  418.11   12.73
  -8   0   0  421.90   12.81
  -8   0   0  424.20   12.73
   8   0   0  387.49   12.81
 -10   0   0  187.05    5.78
  10   0   0  184.18    5.77
 -10   0   0  185.09    5.84
  10   0   0  185.00    5.88
  12   0   0  130.65    4.06
  12   0   0  125.21    4.19
 -12   0   0  131.37    4.07
 -12   0   0  127.64    4.14
 -14   0   0   27.03    1.04
  14   0   0   26.88    1.13
  14   0   0   26.24    0.95
 -14   0   0   27.14    0.97
  16   0   0    1.75    0.21
 -16   0   0    1.69    0.23
  16   0   0    2.03    0.37
 -16   0   0    1.77    0.29
  18   0   0    0.54    0.32
 -18   0   0    0.60    0.21
 -18   0   0    1.00    0.31
 -20   0   0   11.67    0.73
 -20   0   0   10.01    0.58
  20   0   0   10.30    0.82
 -22   0   0    3.45    0.49
  22   0   0    4.16    0.62
  24   0   0   19.67    1.23
 -24   0   0   18.35    1.07
  26   0   0   22.44    1.38
 -26   0   0   19.76    1.19
 -28   0   0    2.68    0.65
  28   0   0    2.81    0.77
 -30   0   0    1.29    0.64
  30   0   0    1.38    0.81
   1  -1   0   20.24    0.67
   1  -1   0   20.70    0.66
  -1  -1   0   19.78    0.67
  -1   1   0   20.50    0.67
   1   1   0   19.67    0.67
  -1   1   0   20.96    0.67
   1   1   0   20.92    0.68
   3  -1   0  204.94    6.35
   3  -1   0  210.93    6.35
  -3  -1   0  201.19    6.30
  -3  -1   0  206.08    6.36
   3   1   0  205.25    6.35
  -3   1   0  202.81    6.33
   3   1   0  204.96    6.35
  -5  -1   0   14.77    0.55
   5  -1   0   14.24    0.54
   5  -1   0   15.64    0.57
  -5  -1   0   14.64    0.50
   5  -1   0   15.43    0.49
   5   1   0   15.02    0.58
   5   1   0   15.55    0.55
  -5   1   0   14.85    0.54
   7  -1   0  294.70    9.06
  -7  -1   0  289.60    8.97
   7  -1   0  284.06    9.05
  -7  -1   0  298.68    9.06
   7  -1   0  293.49    8.96
   7   1   0  297.55    9.02
  -7   1   0  292.65    9.01
   7   1   0  278.52    9.06
   9  -1   0   23.14    0.87
  -9  -1   0   24.27    0.81
  -9  -1   0   23.88    0.88
   9  -1   0   24.47    0.79
   9  -1   0   23.34    0.92
   9   1   0   23.72    0.85
   9   1   0   24.73    0.93
  -9   1   0   23.51    0.85
 -11  -1   0   25.13    0.96
  11  -1   0   25.20    0.86
  11  -1   0   26.22    1.02
 -11  -1   0   25.88    0.88
  11  -1   0   26.73    0.97
  11   1   0   25.84    0.92
 -11   1   0   24.66    0.92
  11   1   0   26.00    1.03
  13  -1   0   51.96    1.71
 -13  -1   0   53.72    1.73
 -13  -1   0   51.98    1.82
  13  -1   0   52.59    1.89
  13  -1   0   52.90    1.82
  13   1   0   53.62    1.91
  13   1   0   52.74    1.77
 -13   1   0   52.53    1.77
 -15  -1   0   13.46    0.65
  15  -1   0   12.26    0.51
 -15  -1   0   12.97    0.54
  15  -1   0   13.16    0.73
  15   1   0   12.32    0.57
 -15   1   0   12.64    0.64
  15   1   0   13.06    0.74
 -15   1   0   13.20    0.59
 -17  -1   0   -0.03    0.23
 -17  -1   0   -0.14    0.16
  17  -1   0    0.67    0.31
  17   1   0    1.12    0.35
  17   1   0    0.26    0.17
 -17   1   0    0.15    0.21
 -17   1   0    0.03    0.19
  19  -1   0   17.57    1.00
 -19  -1   0   17.46    0.89
 -19   1   0   17.05    0.87
  19   1   0   19.09    1.01
 -19   1   0   17.57    0.79
 -21  -1   0   46.40    1.94
  21  -1   0   52.11    2.10
 -21   1   0   53.85    1.85
  21   1   0   54.31    2.13
 -21   1   0   50.81    1.95
  23  -1   0   25.09    1.34
 -23  -1   0   24.12    1.21
 -23   1   0   23.03    1.19
  23   1   0   23.85    1.32
  25  -1   0    2.53    0.66
 -25  -1   0    1.59    0.50
 -25   1   0    2.78    0.55
  25   1   0    2.34    0.63
 -27  -1   0    4.18    0.68
  27  -1   0    4.35    0.81
  27   1   0    3.16    0.80
 -27   1   0    4.05    0.67
 -29  -1   0    5.07    0.77
  29  -1   0    5.77    0.98
  29   1   0    5.77    1.01
 -29   1   0    5.11    0.78
  31  -1   0    0.85    0.74
 -31  -1   0    0.44    0.66
 -31   1   0   -0.01    0.64
  31   1   0   -0.11    0.75
   0  -2   0  769.96   21.84
   0  -2   0  671.75   21.66
   0  -2   0  659.86   21.72
   0   2   0  715.48   21.76
   2  -2   0  311.83    9.22
   2  -2   0  308.24    9.26
  -2  -2   0  288.43    9.26
  -2  -2   0  308.43    9.21
  -2   2   0  270.93    9.21
  -2   2   0  312.85    9.23
   2   2   0  276.39    9.23
   2   2   0  318.47    9.25
  -4  -2   0   10.01    0.35
   4  -2   0   10.32    0.41
   4  -2   0   10.21    0.40
  -4  -2   0   10.16    0.41
  -4   2   0    9.86    0.35
   4   2   0    9.53    0.42
   4   2   0   10.06    0.43
  -4   2   0    9.94    0.40
  -6  -2   0   33.75    1.07
   6  -2   0   34.37    1.15
  -6  -2   0   33.87    1.14
   6  -2   0   33.61    1.13
   6   2   0   33.34    1.14
  -6   2   0   32.80    1.13
   6   2   0   32.94    1.16
   8  -2   0  135.25    4.16
   8  -2   0  127.61    4.26
   8  -2   0  137.53    4.29
  -8  -2   0  137.00    4.18
  -8  -2   0  136.08    4.27
  -8   2   0  135.52    4.25
   8   2   0  140.08    4.26
   8   2   0  128.61    4.30
  10  -2   0   17.85    0.73
 -10  -2   0   18.23    0.74
  10  -2   0   19.34    0.62
  10  -2   0   19.70    0.80
 -10  -2   0   19.89    0.65
  10   2   0   18.76    0.73
  10   2   0   17.17    0.79
 -10   2   0   18.51    0.72
  12  -2   0   15.69    0.54
  12  -2   0   15.60    0.75
 -12  -2   0   16.11    0.69
 -12  -2   0   16.24    0.58
  12  -2   0   16.10    0.69
  12   2   0   15.28    0.66
 -12   2   0   15.09    0.65
  12   2   0   16.46    0.78
 -14  -2   0    0.16    0.18
  14  -2   0    0.35    0.24
 -14  -2   0    0.31    0.13
  14  -2   0    0.19    0.09
  14  -2   0    0.08    0.19
  14   2   0    0.19    0.24
  14   2   0    0.21    0.17
 -14   2   0    0.39    0.18
 -16  -2   0    3.21    0.36
  16  -2   0    2.70    0.33
 -16  -2   0    2.82    0.24
  16  -2   0    2.84    0.41
  16   2   0    3.02    0.32
  16   2   0    2.67    0.40
 -16   2   0    2.89    0.31
  18  -2   0   15.88    0.90
 -18  -2   0   15.47    0.81
 -18   2   0   15.54    0.79
  18   2   0   15.90    0.90
 -18   2   0   14.93    0.73
  18   2   0   15.31    0.72
 -20  -2   0   13.94    0.82
  20  -2   0   13.82    0.92
  20   2   0   14.04    0.95
  20   2   0   13.74    0.73
 -20   2   0   14.02    0.73
 -20   2   0   13.75    0.79
  22  -2   0   24.93    1.34
 -22  -2   0   25.09    1.22
 -22   2   0   25.71    1.22
  22   2   0   24.56    1.31
 -22   2   0   24.93    1.08
  24  -2   0    3.74    0.70
 -24  -2   0    3.49    0.55
  24   2   0    3.04    0.66
 -24   2   0    3.95    0.54
 -26  -2   0    2.43    0.57
  26  -2   0    2.16    0.68
  26   2   0    1.23    0.65
 -26   2   0    3.85    0.64
  28  -2   0   17.79    1.38
 -28  -2   0   17.81    1.29
 -28   2   0   18.00    1.21
  28   2   0   19.30    1.40
  30  -2   0    3.82    0.93
 -30  -2   0    4.73    0.82
 -30   2   0    6.41    0.84
  30   2   0    4.80    0.95
  -1  -3   0    1.12    0.14
   1  -3   0    1.11    0.10
   1  -3   0    0.88    0.12
  -1  -3   0    1.07    0.10
  -1  -3   0    0.98    0.11
  -1   3   0    0.84    0.12
  -1   3   0    0.97    0.13
   1   3   0    0.88    0.15
  -3  -3   0   -0.25    0.10
   3  -3   0   -0.26    0.08
  -3  -3   0   -0.01    0.08
   3  -3   0   -0.10    0.08
   3   3   0   -0.13    0.11
  -3   3   0   -0.16    0.08
   3   3   0   -0.09    0.10
  -3   3   0   -0.11    0.09
  -5  -3   0    0.17    0.08
   5  -3   0    0.09    0.10
  -5  -3   0   -0.07    0.10
   5  -3   0    0.04    0.10
  -5   3   0    0.07    0.10
   5   3   0   -0.02    0.12
  -5   3   0    0.10    0.06
   5   3   0    0.02    0.11
  -7  -3   0   74.92    2.46
   7  -3   0   78.54    2.45
  -7  -3   0   75.87    2.37
   7  -3   0   76.80    2.46
   7   3   0   72.10    2.48
  -7   3   0   74.51    2.45
   7   3   0   76.83    2.47
   9  -3   0    1.60    0.23
   9  -3   0    1.17    0.18
  -9  -3   0    1.61    0.20
  -9  -3   0    1.41    0.12
   9   3   0    1.94    0.25
   9   3   0    1.69    0.22
  -9   3   0    1.44    0.19
 -11  -3   0   15.63    0.69
  11  -3   0   15.07    0.72
  11  -3   0   16.01    0.68
 -11  -3   0   16.72    0.57
  11   3   0   16.54    0.76
 -11   3   0   15.51    0.67
  11   3   0   17.16    0.70
  13  -3   0   26.07    1.08
 -13  -3   0   27.51    1.04
  13  -3   0   24.56    1.00
 -13  -3   0   26.26    0.89
 -13   3   0   26.99    1.00
  13   3   0   24.41    1.00
  13   3   0   26.54    1.10
 -15  -3   0   32.32    1.28
  15  -3   0   32.98    1.27
 -15  -3   0   35.90    1.13
  15  -3   0   31.53    1.33
  15   3   0   32.37    1.35
 -15   3   0   32.40    1.24
  15   3   0   33.52    1.25
 -17  -3   0    1.19    0.31
  17  -3   0    1.27    0.36
  17  -3   0    1.60    0.32
  17   3   0    1.21    0.37
  17   3   0    1.92    0.30
 -17   3   0    1.19    0.27
  19  -3   0    3.28    0.50
 -19  -3   0    2.73    0.42
  19  -3   0    3.66    0.45
  19   3   0    3.09    0.51
  19   3   0    3.28    0.38
 -19   3   0    2.77    0.37
 -21  -3   0    3.64    0.49
  21  -3   0    3.83    0.58
 -21   3   0    2.32    0.38
  21   3   0    3.18    0.39
  21   3   0    3.75    0.58
 -21   3   0    2.65    0.44
 -23  -3   0    2.28    0.50
  23  -3   0    2.38    0.58
 -23   3   0    2.18    0.40
 -23   3   0    1.87    0.45
  23   3   0    2.76    0.59
  25  -3   0    4.78    0.76
 -25  -3   0    4.14    0.65
 -25   3   0    3.39    0.57
  25   3   0    4.42    0.74
  27  -3   0    0.84    0.69
 -27  -3   0    1.18    0.57
 -27   3   0    1.39    0.55
  27   3   0    1.58    0.70
  29  -3   0    2.12    0.77
 -29  -3   0    1.87    0.68
  29   3   0    2.61    0.77
 -29   3   0    1.56    0.64
 -31  -3   0    0.94    0.69
  31  -3   0   -0.45    0.72
  31   3   0    1.27    0.84
 -31   3   0    1.44    0.70
   0  -4   0  227.19    7.23
   0  -4   0  242.60    7.16
   0  -4   0  223.35    7.18
   0   4   0  234.71    7.23
   2  -4   0   31.20    1.07
  -2  -4   0   30.51    1.04
   2  -4   0   31.58    1.03
  -2  -4   0   29.98    1.08
  -2   4   0   32.43    1.08
   2   4   0   33.32    1.11
  -2   4   0   31.50    1.06
   4  -4   0    1.91    0.17
   4  -4   0    1.80    0.17
  -4  -4   0    1.49    0.18
  -4  -4   0    1.90    0.15
  -4   4   0    2.05    0.20
   4   4   0    2.10    0.20
   4   4   0    1.99    0.21
  -4   4   0    2.14    0.16
  -6  -4   0  161.84    5.14
   6  -4   0  160.91    5.10
   6  -4   0  163.85    5.12
  -6  -4   0  160.67    5.04
  -6   4   0  158.65    5.12
  -6   4   0  159.90    5.04
   6   4   0  167.79    5.16
   6   4   0  167.18    5.14
   8  -4   0  198.28    6.39
  -8  -4   0  201.80    6.29
  -8  -4   0  206.42    6.42
   8  -4   0  207.52    6.40
  -8   4   0  203.28    6.39
   8   4   0  199.08    6.42
   8   4   0  209.66    6.43
  -8   4   0  201.50    6.28
 -10  -4   0   50.96    1.66
  10  -4   0   52.01    1.77
 -10  -4   0   51.31    1.79
  10  -4   0   52.54    1.81
  10   4   0   55.47    1.85
  10   4   0   52.13    1.81
 -10   4   0   51.12    1.78
  12  -4   0    9.13    0.55
  12  -4   0    8.50    0.47
 -12  -4   0    8.15    0.34
 -12  -4   0    8.17    0.49
  12   4   0    8.30    0.50
  12   4   0    8.91    0.57
 -12   4   0    8.60    0.48
  14  -4   0    0.25    0.20
  14  -4   0    0.39    0.25
 -14  -4   0    0.27    0.11
 -14  -4   0    0.25    0.21
  14   4   0    0.04    0.19
 -14   4   0    0.35    0.19
  14   4   0    0.77    0.29
  16  -4   0    2.01    0.38
 -16  -4   0    0.98    0.30
  16  -4   0    1.12    0.27
  16   4   0    1.44    0.29
 -16   4   0    1.06    0.26
  16   4   0    1.37    0.35
  18  -4   0    6.27    0.63
 -18  -4   0    5.02    0.49
  18  -4   0    4.95    0.49
 -18   4   0    4.37    0.44
  18   4   0    4.56    0.46
  18   4   0    5.28    0.59
  20  -4   0    4.37    0.59
 -20  -4   0    3.56    0.48
  20  -4   0    2.97    0.45
 -20   4   0    4.18    0.45
  20   4   0    3.51    0.43
  20   4   0    5.40    0.66
 -22  -4   0   13.72    0.92
  22  -4   0   16.14    0.96
  22  -4   0   13.67    1.06
 -22   4   0   15.69    0.85
  22   4   0   14.23    0.84
  22   4   0   15.04    1.05
 -24  -4   0    2.72    0.56
  24  -4   0    1.56    0.58
  24   4   0    1.66    0.61
 -24   4   0    1.02    0.40
 -24   4   0    1.57    0.49
  26  -4   0    2.34    0.70
 -26  -4   0    2.31    0.61
 -26   4   0    1.57    0.55
  26   4   0    2.78    0.72
  28  -4   0    6.33    0.97
 -28  -4   0    6.48    0.83
  28   4   0    6.07    0.94
 -28   4   0    6.28    0.80
 -30  -4   0    3.30    0.77
  30  -4   0    2.73    0.84
 -30   4   0    3.57    0.75
  30   4   0    2.43    0.88
  -1  -5   0    7.94    0.33
  -1  -5   0    8.93    0.41
   1  -5   0    8.61    0.40
  -1  -5   0    7.97    0.36
   1  -5   0    8.00    0.33
   1   5   0    7.58    0.42
  -1   5   0    8.52    0.39
  -1   5   0    7.78    0.40
  -3  -5   0   40.82    1.36
   3  -5   0   45.01    1.40
  -3  -5   0   40.08    1.42
   3  -5   0   41.82    1.35
   3   5   0   41.37    1.44
   3   5   0   40.72    1.37
  -3   5   0   39.18    1.41
  -3   5   0   41.91    1.39
   5  -5   0   34.26    1.26
  -5  -5   0   35.97    1.21
  -5  -5   0   37.43    1.30
   5  -5   0   36.84    1.24
   5   5   0   36.52    1.27
  -5   5   0   37.37    1.23
   5   5   0   38.96    1.33
  -5   5   0   37.03    1.29
  -7  -5   0   37.63    1.21
   7  -5   0   36.60    1.28
  -7  -5   0   35.64    1.31
   7  -5   0   37.17    1.28
  -7   5   0   34.02    1.29
  -7   5   0   37.25    1.21
   7   5   0   35.95    1.31
   7   5   0   39.09    1.35
  -9  -5   0    0.32    0.10
   9  -5   0    0.23    0.18
  -9  -5   0    0.07    0.17
   9  -5   0    0.31    0.17
   9   5   0    0.42    0.19
   9   5   0    0.32    0.21
  -9   5   0    0.26    0.17
  -9   5   0    0.37    0.09
  11  -5   0   25.68    1.02
 -11  -5   0   25.60    0.85
 -11  -5   0   25.76    1.01
  11  -5   0   25.40    0.98
  11   5   0   23.35    1.01
  11   5   0   25.69    1.05
 -11   5   0   24.04    0.98
  13  -5   0   59.67    2.04
 -13  -5   0   58.83    1.88
 -13  -5   0   56.74    2.06
  13  -5   0   61.90    2.10
  13   5   0   60.71    2.08
 -13   5   0   57.26    2.03
  13   5   0   56.18    2.10
  15  -5   0   33.75    1.33
  15  -5   0   35.32    1.40
 -15  -5   0   34.21    1.36
  15   5   0   34.31    1.41
 -15   5   0   33.85    1.32
  15   5   0   35.25    1.36
  17  -5   0    1.65    0.41
  17  -5   0    2.71    0.37
 -17  -5   0    2.61    0.39
  17   5   0    2.45    0.38
 -17   5   0    2.14    0.33
  17   5   0    2.01    0.44
 -19  -5   0   29.85    1.32
  19  -5   0   28.88    1.39
  19  -5   0   31.51    1.29
 -19   5   0   30.36    1.25
  19   5   0   29.24    1.27
  19   5   0   29.96    1.42
  21  -5   0   70.72    2.52
 -21  -5   0   68.91    2.54
  21  -5   0   61.28    2.59
  21   5   0   67.04    2.46
 -21   5   0   70.68    2.47
  21   5   0   74.03    2.66
 -23  -5   0   10.14    0.82
  23  -5   0   10.13    0.93
  23  -5   0    8.22    0.75
  23   5   0   10.52    0.95
 -23   5   0    9.38    0.73
  25  -5   0   -0.16    0.56
 -25  -5   0    0.48    0.52
 -25   5   0    0.05    0.38
  25   5   0    0.54    0.55
 -25   5   0    0.59    0.44
  27  -5   0   11.73    1.19
 -27  -5   0   14.08    1.13
 -27   5   0   11.10    0.96
  27   5   0   12.25    1.21
 -29  -5   0    6.04    0.86
  29  -5   0    4.57    1.00
  29   5   0    6.37    1.02
 -29   5   0    6.30    0.83
   0  -6   0  484.59   15.10
   0  -6   0  493.06   14.97
   0   6   0  484.10   15.03
   0   6   0  482.23   15.07
  -2  -6   0  103.96    3.36
   2  -6   0  107.72    3.40
  -2  -6   0  109.93    3.34
   2  -6   0  109.88    3.33
  -2  -6   0  103.71    3.41
  -2   6   0  102.18    3.40
   2   6   0  104.90    3.44
  -2   6   0  103.69    3.40
   4  -6   0    9.47    0.41
  -4  -6   0    9.58    0.41
   4  -6   0    8.38    0.45
  -4  -6   0    8.97    0.48
  -4   6   0   10.79    0.49
   4   6   0    9.14    0.50
   4   6   0    9.00    0.42
  -4   6   0    8.73    0.43
   6  -6   0  187.15    5.71
   6  -6   0  174.69    5.74
  -6  -6   0  182.13    5.66
  -6  -6   0  174.54    5.77
  -6   6   0  178.65    5.76
   6   6   0  186.49    5.74
  -6   6   0  180.86    5.69
   6   6   0  188.55    5.80
   8  -6   0  156.88    4.95
   8  -6   0  150.89    4.97
  -8  -6   0  160.49    4.86
  -8  -6   0  150.43    5.01
  -8   6   0  162.55    4.88
   8   6   0  159.91    5.03
   8   6   0  148.36    4.98
  -8   6   0  157.32    4.99
 -10  -6   0   57.70    2.00
  10  -6   0   58.02    1.98
  10  -6   0   55.38    1.95
 -10  -6   0   57.58    1.83
 -10   6   0   57.73    1.83
  10   6   0   56.68    2.02
 -10   6   0   56.99    1.98
  10   6   0   56.92    2.01
 -12  -6   0   28.10    0.94
  12  -6   0   27.98    1.13
 -12  -6   0   28.53    1.14
  12  -6   0   27.44    1.09
 -12   6   0   26.92    1.11
  12   6   0   30.03    1.17
  12   6   0   26.89    1.15
 -14  -6   0    2.41    0.37
  14  -6   0    3.28    0.42
  14  -6   0    2.42    0.33
  14   6   0    3.33    0.44
  14   6   0    3.11    0.41
 -14   6   0    2.51    0.35
  16  -6   0    0.63    0.27
  16  -6   0    0.43    0.33
 -16  -6   0    0.52    0.30
  16   6   0    0.29    0.28
  16   6   0    0.06    0.31
 -16   6   0    0.25    0.24
  18  -6   0   -0.05    0.34
  18  -6   0    0.37    0.30
 -18  -6   0    0.16    0.33
  18   6   0    0.22    0.38
  18   6   0    0.25    0.29
 -18   6   0    0.40    0.27
  20  -6   0    1.80    0.42
 -20  -6   0    1.55    0.44
  20  -6   0    1.53    0.50
 -20   6   0    1.97    0.39
  20   6   0    1.73    0.40
  20   6   0    1.93    0.51
 -22  -6   0    3.83    0.59
  22  -6   0    2.96    0.50
  22  -6   0    3.62    0.66
  22   6   0    3.72    0.52
 -22   6   0    3.48    0.49
  22   6   0    4.40    0.67
  24  -6   0    0.69    0.46
 -24  -6   0    0.17    0.49
  24  -6   0    0.33    0.56
 -24   6   0    0.60    0.39
  24   6   0    0.07    0.52
 -26  -6   0   -0.11    0.55
  26  -6   0    0.15    0.59
  26  -6   0    0.77    0.51
 -26   6   0    0.70    0.43
 -26   6   0   -0.61    0.45
  26   6   0    0.83    0.62
 -28  -6   0    0.91    0.67
  28  -6   0    1.13    0.72
  28   6   0    0.91    0.68
 -28   6   0    0.89    0.57
  30  -6   0    1.35    0.81
 -30  -6   0    1.21    0.76
 -30   6   0    1.56    0.68
  30   6   0    1.86    0.80
   1  -7   0    5.57    0.28
   1  -7   0    5.65    0.37
  -1  -7   0    6.04    0.39
  -1  -7   0    5.38    0.28
   1   7   0    4.49    0.34
   1   7   0    5.30    0.41
  -1   7   0    4.68    0.35
  -1   7   0    5.45    0.39
  -3  -7   0    6.22    0.34
  -3  -7   0    5.99    0.42
   3  -7   0    6.79    0.40
   3  -7   0    5.63    0.31
  -3  -7   0    6.53    0.32
  -3   7   0    6.78    0.41
   3   7   0    5.17    0.42
  -3   7   0    5.31    0.38
  -5  -7   0    9.59    0.44
   5  -7   0   11.39    0.52
  -5  -7   0   10.56    0.56
   5  -7   0    9.98    0.46
  -5   7   0   10.10    0.49
  -5   7   0   10.89    0.54
   5   7   0    9.42    0.47
   5   7   0    9.88    0.57
   7  -7   0   60.06    2.03
  -7  -7   0   61.17    2.09
   7  -7   0   60.70    2.00
  -7  -7   0   58.94    1.94
   7   7   0   57.72    2.02
  -7   7   0   58.64    2.06
   7   7   0   60.44    2.11
  -7   7   0   60.28    1.98
  -9  -7   0    2.89    0.33
   9  -7   0    2.91    0.31
   9  -7   0    3.03    0.33
  -9  -7   0    3.29    0.23
  -9   7   0    3.12    0.25
  -9   7   0    2.67    0.33
   9   7   0    3.43    0.36
   9   7   0    2.89    0.36
  11  -7   0    1.64    0.27
 -11  -7   0    1.29    0.15
  11  -7   0    1.26    0.28
 -11  -7   0    0.78    0.28
 -11   7   0    1.13    0.26
  11   7   0    1.33    0.31
  11   7   0    1.27    0.31
 -13  -7   0   20.15    0.94
  13  -7   0   19.63    0.92
  13  -7   0   18.76    0.87
 -13   7   0   18.94    0.89
  13   7   0   19.28    0.94
  13   7   0   20.23    0.94
  15  -7   0    0.45    0.32
 -15  -7   0    1.29    0.35
  15  -7   0    0.51    0.27
 -15   7   0    1.08    0.30
  15   7   0    0.51    0.30
  15   7   0    0.51    0.33
  17  -7   0   -0.05    0.33
 -17  -7   0   -0.21    0.33
  17  -7   0    0.01    0.26
 -17   7   0    0.21    0.27
  17   7   0   -0.02    0.35
  17   7   0    0.46    0.32
  19  -7   0    0.69    0.36
 -19  -7   0    0.11    0.39
  19  -7   0    0.32    0.41
  19   7   0    0.13    0.39
 -19   7   0    0.93    0.33
  19   7   0    0.59    0.35
  21  -7   0    0.16    0.45
  21  -7   0   -0.31    0.33
 -21  -7   0    0.12    0.44
  21   7   0   -0.09    0.35
 -21   7   0    0.21    0.34
  21   7   0    0.43    0.48
  23  -7   0   -0.11    0.52
  23  -7   0    1.25    0.46
 -23  -7   0    1.29    0.52
 -23   7   0    0.32    0.37
  23   7   0    0.45    0.41
  23   7   0    0.51    0.54
  25  -7   0    0.46    0.49
 -25  -7   0    0.00    0.55
  25  -7   0   -0.17    0.57
 -25   7   0    0.22    0.40
  25   7   0   -0.37    0.54
  27  -7   0    5.32    0.77
 -27  -7   0    6.08    0.86
  27  -7   0    3.80    0.85
  27   7   0    4.42    0.87
 -27   7   0    4.67    0.67
  29  -7   0    2.49    0.86
 -29  -7   0    2.36    0.78
  29   7   0    3.10    0.82
 -29   7   0    1.25    0.65
   0  -8   0    2.12    0.29
   0  -8   0    2.32    0.21
   0   8   0    2.34    0.28
   0   8   0    2.81    0.32
   2  -8   0    6.18    0.32
  -2  -8   0    5.84    0.32
  -2  -8   0    5.93    0.44
   2  -8   0    5.27    0.42
   2   8   0    6.78    0.39
  -2   8   0    5.92    0.42
   2   8   0    5.31    0.44
  -2   8   0    7.04    0.44
  -4  -8   0    5.41    0.33
   4  -8   0    5.90    0.33
  -4  -8   0    4.64    0.40
   4  -8   0    5.79    0.40
   4   8   0    5.20    0.46
  -4   8   0    4.44    0.37
  -4   8   0    4.82    0.40
   4   8   0    4.84    0.34
   6  -8   0    7.84    0.47
  -6  -8   0    7.50    0.52
  -6  -8   0    8.11    0.40
   6  -8   0    7.84    0.42
  -6   8   0    7.07    0.49
  -6   8   0    6.60    0.44
   6   8   0    7.47    0.53
   6   8   0    7.45    0.44
  -8  -8   0    3.22    0.27
   8  -8   0    3.51    0.33
  -8  -8   0    2.90    0.38
   8  -8   0    3.00    0.32
  -8   8   0    4.01    0.40
   8   8   0    2.97    0.33
  -8   8   0    3.27    0.29
   8   8   0    3.66    0.42
  10  -8   0    0.57    0.24
  10  -8   0    0.42    0.24
 -10  -8   0    0.36    0.27
 -10  -8   0    0.38    0.14
  10   8   0    0.22    0.27
 -10   8   0    0.41    0.23
  10   8   0    0.54    0.26
 -10   8   0    0.55    0.16
  12  -8   0    1.62    0.32
  12  -8   0    1.54    0.34
 -12  -8   0    1.46    0.34
  12   8   0    2.41    0.40
  12   8   0    2.00    0.37
 -12   8   0    1.71    0.33
  14  -8   0    0.25    0.27
  14  -8   0    1.08    0.33
 -14  -8   0    0.57    0.33
  14   8   0    0.74    0.32
 -14   8   0    0.01    0.24
  14   8   0    0.40    0.31
 -16  -8   0    2.01    0.41
  16  -8   0    2.23    0.44
  16  -8   0    1.73    0.38
 -16   8   0    2.30    0.39
  16   8   0    2.39    0.45
  16   8   0    2.36    0.46
  18  -8   0   29.37    1.35
 -18  -8   0   27.29    1.32
  18  -8   0   27.48    1.26
  18   8   0   27.25    1.32
 -18   8   0   27.83    1.27
  18   8   0   28.72    1.33
 -20  -8   0   12.46    0.98
  20  -8   0   13.06    0.98
  20  -8   0   12.88    0.88
  20   8   0   12.37    0.93
  20   8   0   13.70    0.96
 -20   8   0   13.30    0.88
  22  -8   0    2.49    0.61
 -22  -8   0    3.65    0.62
  22  -8   0    2.21    0.51
  22   8   0    2.82    0.60
  22   8   0    2.30    0.53
 -22   8   0    3.03    0.52
  24  -8   0   -0.18    0.43
  24  -8   0    0.36    0.58
 -24  -8   0    0.79    0.58
  24   8   0   -0.41    0.39
 -24   8   0   -0.42    0.39
  24   8   0    0.28    0.55
  26  -8   0    1.59    0.72
 -26  -8   0    1.89    0.69
  26  -8   0    2.94    0.66
 -26   8   0    1.21    0.52
  26   8   0    2.19    0.71
 -28  -8   0    3.37    0.80
  28  -8   0    4.13    0.95
  28  -8   0    2.69    0.68
  28   8   0    2.81    0.82
 -28   8   0    2.91    0.63
  -1  -9   0   -0.05    0.12
  -1  -9   0   -0.05    0.20
   1  -9   0    0.20    0.13
   1  -9   0    0.00    0.20
  -1   9   0    0.11    0.18
   1   9   0    0.12    0.20
  -1   9   0   -0.05    0.20
   1   9   0    0.37    0.19
   3  -9   0    2.53    0.23
  -3  -9   0    2.41    0.33
  -3  -9   0    3.18    0.26
   3  -9   0    2.75    0.32
   3   9   0    2.29    0.27
   3   9   0    3.08    0.38
  -3   9   0    2.89    0.33
  -3   9   0    3.14    0.34
   5  -9   0    3.61    0.36
  -5  -9   0    4.72    0.43
   5  -9   0    4.03    0.33
  -5  -9   0    4.26    0.33
  -5   9   0    3.64    0.38
   5   9   0    4.76    0.48
  -5   9   0    4.27    0.38
   5   9   0    4.40    0.34
   7  -9   0    5.69    0.47
   7  -9   0    5.46    0.40
  -7  -9   0    5.79    0.50
  -7  -9   0    6.12    0.41
  -7   9   0    5.15    0.41
   7   9   0    5.25    0.50
  -7   9   0    5.28    0.48
   7   9   0    5.55    0.37
   9  -9   0    3.70    0.40
  -9  -9   0    3.62    0.43
   9  -9   0    4.04    0.38
   9   9   0    3.51    0.29
  -9   9   0    2.77    0.37
   9   9   0    3.01    0.43
   9   9   0    4.22    0.39
  -9   9   0    4.30    0.35
  11  -9   0    0.40    0.27
  11  -9   0   -0.07    0.24
 -11  -9   0    0.59    0.31
  11   9   0    0.21    0.26
 -11   9   0    0.46    0.26
  11   9   0   -0.09    0.28
  13  -9   0    1.30    0.34
 -13  -9   0    1.86    0.41
  13  -9   0    1.56    0.36
  13   9   0    1.42    0.38
  13   9   0    1.72    0.37
 -13   9   0    2.10    0.37
 -15  -9   0    1.49    0.41
  15  -9   0    1.20    0.39
  15  -9   0    0.95    0.37
  15   9   0    1.40    0.40
  15   9   0    0.78    0.39
 -15   9   0    1.17    0.35
  17  -9   0    1.26    0.41
  17  -9   0    1.05    0.37
 -17  -9   0    0.55    0.45
  17   9   0    1.46    0.44
 -17   9   0    1.68    0.40
  17   9   0    0.40    0.38
  19  -9   0    0.88    0.38
 -19  -9   0    0.22    0.45
  19  -9   0    0.76    0.45
 -19   9   0    0.46    0.36
  19   9   0    0.64    0.42
  19   9   0    0.53    0.43
  21  -9   0    2.70    0.61
 -21  -9   0    2.01    0.57
  21  -9   0    2.73    0.54
 -21   9   0    1.52    0.47
  21   9   0    1.77    0.52
  21   9   0    2.18    0.57
  23  -9   0    3.07    0.70
  23  -9   0    1.60    0.52
 -23  -9   0    1.59    0.62
  23   9   0    1.70    0.55
 -23   9   0    2.36    0.53
  23   9   0    1.74    0.61
  25  -9   0    0.90    0.56
  25  -9   0    2.32    0.72
 -25  -9   0    2.62    0.72
  25   9   0    3.12    0.72
 -25   9   0    2.17    0.56
  25   9   0    2.02    0.58
  27  -9   0   -0.36    0.54
  27  -9   0   -0.18    0.65
 -27  -9   0    0.05    0.70
  27   9   0   -0.51    0.57
 -27   9   0   -0.32    0.49
   0 -10   0  189.46    6.01
   0 -10   0  178.80    5.85
   0  10   0  186.21    5.97
   0  10   0  191.29    6.02
   2 -10   0   80.00    2.54
  -2 -10   0   74.83    2.70
   2 -10   0   77.68    2.70
  -2 -10   0   78.37    2.55
   2  10   0   77.66    2.74
  -2  10   0   76.49    2.70
  -2  10   0   83.79    2.71
   2  10   0   80.24    2.66
  -4 -10   0    6.90    0.56
   4 -10   0    8.26    0.43
  -4 -10   0    7.57    0.42
   4 -10   0    6.80    0.53
   4  10   0    7.08    0.48
   4  10   0    7.19    0.62
  -4  10   0    7.41    0.53
  -4  10   0    7.45    0.53
  -6 -10   0    4.33    0.35
   6 -10   0    3.33    0.39
  -6 -10   0    3.18    0.42
   6 -10   0    3.73    0.33
  -6  10   0    4.17    0.44
  -6  10   0    3.41    0.38
   6  10   0    3.16    0.33
   6  10   0    3.68    0.47
   8 -10   0   30.71    1.28
   8 -10   0   30.74    1.21
  -8 -10   0   31.60    1.34
  -8 -10   0   33.15    1.23
  -8  10   0   32.18    1.33
   8  10   0   34.23    1.19
   8  10   0   33.52    1.40
  -8  10   0   31.30    1.22
  10 -10   0   17.13    0.82
 -10 -10   0   19.52    0.98
  10 -10   0   17.25    0.86
  10  10   0   16.06    0.96
  10  10   0   17.05    0.84
 -10  10   0   17.29    0.90
  12 -10   0    2.38    0.40
 -12 -10   0    2.52    0.47
  12 -10   0    3.85    0.45
  12  10   0    3.44    0.52
  12  10   0    3.66    0.45
 -12  10   0    3.21    0.44
  14 -10   0   -0.20    0.32
 -14 -10   0   -0.25    0.36
  14 -10   0    0.14    0.33
  14  10   0   -0.19    0.32
 -14  10   0    0.56    0.32
  14  10   0   -0.72    0.33
  16 -10   0    1.44    0.42
 -16 -10   0    1.49    0.49
  16 -10   0    2.15    0.46
 -16  10   0    2.12    0.45
  16  10   0    1.94    0.50
  16  10   0    1.79    0.45
 -18 -10   0    0.36    0.47
  18 -10   0    1.33    0.46
  18 -10   0    0.34    0.38
  18  10   0    0.83    0.45
 -18  10   0    1.60    0.43
  18  10   0    1.08    0.46
  20 -10   0    2.58    0.57
 -20 -10   0    0.91    0.55
  20 -10   0    2.27    0.50
 -20  10   0    1.31    0.45
  20  10   0    2.26    0.57
  20  10   0    1.77    0.54
  22 -10   0    0.75    0.48
  22 -10   0    0.28    0.53
 -22 -10   0    0.75    0.60
 -22  10   0   -0.11    0.43
  22  10   0    0.47    0.54
  22  10   0    0.54    0.51
 -24 -10   0    3.93    0.77
  24 -10   0    4.68    0.83
  24 -10   0    3.31    0.66
  24  10   0    4.38    0.73
 -24  10   0    4.52    0.68
  24  10   0    5.83    0.81
 -26 -10   0    2.86    0.81
  26 -10   0    3.05    0.82
  26 -10   0    4.20    0.76
  26  10   0    3.06    0.69
 -26  10   0    3.08    0.66
   1 -11   0    2.18    0.38
  -1 -11   0    2.05    0.36
  -1  11   0    1.68    0.34
   1  11   0    1.55    0.34
  -1  11   0    2.10    0.34
   1  11   0    1.35    0.34
  -3 -11   0    9.80    0.68
   3 -11   0    9.93    0.65
  -3  11   0   10.69    0.66
   3  11   0   10.22    0.70
   3  11   0    9.37    0.59
  -3  11   0    8.31    0.61
   5 -11   0    6.75    0.57
  -5 -11   0    5.59    0.56
  -5  11   0    6.17    0.52
  -5  11   0    7.18    0.61
   5  11   0    6.51    0.62
   5  11   0    6.78    0.48
   7 -11   0    1.26    0.35
  -7 -11   0    2.53    0.44
  -7  11   0    1.43    0.35
  -7  11   0    2.50    0.36
   7  11   0    1.54    0.27
   7  11   0    1.71    0.40
  -9 -11   0    1.08    0.39
   9 -11   0    0.32    0.31
   9  11   0    1.54    0.42
  -9  11   0    0.93    0.34
 -11 -11   0    5.14    0.57
  11 -11   0    4.87    0.51
 -11  11   0    5.27    0.56
  11  11   0    4.20    0.54
  13 -11   0    0.19    0.33
 -13 -11   0   -0.08    0.40
  13  11   0    0.15    0.40
 -13  11   0    0.01    0.30
 -15 -11   0    2.16    0.51
  15 -11   0    1.52    0.42
  15  11   0    2.64    0.58
 -15  11   0    2.92    0.50
  17 -11   0    0.20    0.39
 -17 -11   0   -0.53    0.47
  17  11   0    0.09    0.44
 -17  11   0   -0.16    0.35
 -19 -11   0    7.53    0.83
  19 -11   0    8.99    0.80
  19  11   0    9.00    0.88
 -19  11   0    9.45    0.87
 -21 -11   0    7.79    0.87
  21 -11   0    9.57    0.86
  21  11   0    8.36    0.92
 -21  11   0    8.59    0.85
  23 -11   0    5.33    0.77
 -23 -11   0    5.78    0.88
  23  11   0    6.08    0.83
 -23  11   0    5.43    0.74
  25 -11   0   -0.26    0.53
 -25 -11   0   -0.37    0.65
 -25  11   0   -0.60    0.47
  25  11   0    0.52    0.60
   0 -12   0    6.27    0.59
   0  12   0    6.79    0.58
   0  12   0    8.31    0.66
  -2 -12   0    5.29    0.55
   2 -12   0    5.75    0.56
   2  12   0    5.63    0.51
  -2  12   0    5.49    0.55
   2  12   0    5.31    0.57
  -2  12   0    5.54    0.53
   4 -12   0    0.83    0.38
  -4 -12   0    0.65    0.38
  -4  12   0    1.42    0.35
   4  12   0    1.44    0.42
  -4  12   0    1.15    0.34
   4  12   0    1.17    0.30
   6 -12   0    0.75    0.36
  -6 -12   0    0.50    0.37
   6  12   0    1.16    0.28
   6  12   0    0.88    0.38
  -6  12   0    0.79    0.34
  -6  12   0    0.52    0.29
   8 -12   0    1.98    0.42
  -8 -12   0    1.24    0.44
  -8  12   0    1.76    0.42
   8  12   0    2.84    0.51
  10 -12   0    6.84    0.64
 -10 -12   0    8.22    0.74
 -10  12   0    9.12    0.73
  10  12   0    6.99    0.70
  12 -12   0    3.04    0.51
 -12 -12   0    3.58    0.58
  12  12   0    3.86    0.61
 -12  12   0    2.87    0.50
 -14 -12   0    0.21    0.47
  14 -12   0    0.89    0.42
  14  12   0    0.06    0.43
 -14  12   0    0.58    0.39
 -16 -12   0    4.08    0.67
  16 -12   0    2.93    0.55
 -16  12   0    3.00    0.56
  16  12   0    4.33    0.68
 -18 -12   0    4.67    0.73
  18 -12   0    4.72    0.65
 -18  12   0    4.63    0.66
  18  12   0    3.41    0.69
  20 -12   0    3.46    0.63
 -20 -12   0    1.98    0.67
  20  12   0    3.32    0.72
 -20  12   0    2.97    0.61
  22 -12   0    0.72    0.54
 -22 -12   0    2.03    0.73
  22  12   0    2.58    0.68
 -22  12   0    1.26    0.56
 -24 -12   0   -1.23    0.65
  24 -12   0    0.33    0.57
 -24  12   0   -0.73    0.49
  24  12   0   -0.52    0.57
   1 -13   0    0.73    0.43
  -1 -13   0    1.05    0.43
  -1  13   0    1.08    0.35
  -1  13   0    1.68    0.41
   1  13   0    1.35    0.38
   1  13   0    1.11    0.40
   3 -13   0   19.20    1.10
  -3 -13   0   18.31    1.12
   3  13   0   22.05    1.01
  -3  13   0   21.70    1.08
  -3  13   0   24.03    1.11
   3  13   0   24.68    1.21
  -5 -13   0   35.63    1.59
   5 -13   0   36.64    1.57
   5  13   0   37.20    1.45
   5  13   0   37.98    1.64
  -5  13   0   37.93    1.59
  -5  13   0   37.56    1.54
   7 -13   0   26.87    1.25
  -7 -13   0   24.45    1.28
   7  13   0   26.62    1.36
  -7  13   0   26.35    1.27
  -9 -13   0    1.66    0.52
   9 -13   0    1.19    0.43
  -9  13   0    1.00    0.42
   9  13   0    1.50    0.50
  11 -13   0    1.11    0.41
 -11 -13   0    1.26    0.53
 -11  13   0    0.82    0.42
  11  13   0    0.44    0.44
 -13 -13   0   -0.07    0.47
  13 -13   0    0.90    0.46
  13  13   0    0.61    0.50
 -13  13   0   -0.10    0.39
  15 -13   0    0.03    0.44
 -15 -13   0    0.30    0.55
 -15  13   0    0.70    0.45
  15  13   0    0.32    0.51
 -17 -13   0    2.34    0.65
  17 -13   0    1.85    0.56
  17  13   0    1.32    0.59
 -17  13   0    2.16    0.58
  19 -13   0    5.62    0.76
 -19 -13   0    5.31    0.85
  19  13   0    4.47    0.81
 -19  13   0    7.35    0.87
 -21 -13   0    3.07    0.77
  21 -13   0    2.47    0.67
  21  13   0    1.51    0.71
 -21  13   0    2.46    0.65
  23 -13   0    0.37    0.59
 -23 -13   0    0.03    0.72
  23  13   0    0.93    0.63
 -23  13   0    0.64    0.56
   0 -14   0    2.37    0.52
   0  14   0    2.72    0.47
   0  14   0    3.20    0.54
   2 -14   0    0.92    0.47
  -2 -14   0    1.85    0.50
   2  14   0    1.21    0.39
  -2  14   0    1.89    0.46
   2  14   0    2.21    0.51
  -2  14   0    3.00    0.48
  -4 -14   0   -0.84    0.36
   4 -14   0   -0.17    0.38
  -4  14   0   -0.33    0.34
   4  14   0   -0.24    0.27
   4  14   0   -0.60    0.40
  -4  14   0   -0.29    0.32
  -6 -14   0    0.20    0.46
   6 -14   0    0.19    0.39
   6  14   0    0.41    0.45
  -6  14   0   -0.01    0.36
  -8 -14   0   -0.56    0.45
   8 -14   0    0.09    0.42
   8  14   0    0.11    0.47
  -8  14   0   -0.16    0.38
  10 -14   0    0.11    0.41
 -10 -14   0    0.31    0.52
  10  14   0    0.64    0.49
 -10  14   0   -0.25    0.37
  12 -14   0    1.42    0.51
 -12 -14   0    1.10    0.56
 -12  14   0    1.61    0.51
  12  14   0    1.49    0.59
 -14 -14   0    2.00    0.65
  14 -14   0    2.27    0.56
 -14  14   0    1.50    0.53
  14  14   0    2.18    0.66
 -16 -14   0   -0.04    0.57
  16 -14   0    0.39    0.50
  16  14   0    0.05    0.58
 -16  14   0    0.52    0.48
 -18 -14   0    1.76    0.69
  18 -14   0    0.62    0.58
  18  14   0    0.83    0.68
 -18  14   0    0.32    0.56
 -20 -14   0    0.17    0.68
  20 -14   0   -0.82    0.56
  20  14   0   -0.67    0.66
 -20  14   0   -0.93    0.52
   1 -15   0   -0.88    0.41
  -1 -15   0    0.37    0.50
  -1  15   0    0.73    0.39
   1  15   0    1.11    0.38
  -1  15   0   -0.07    0.42
   1  15   0    0.62    0.48
   3 -15   0   -0.69    0.44
  -3 -15   0   -1.01    0.43
  -3  15   0   -0.08    0.35
   3  15   0   -0.45    0.43
   3  15   0    0.05    0.34
  -3  15   0   -0.44    0.40
  -5 -15   0   -0.91    0.45
   5 -15   0    0.08    0.45
  -5  15   0    0.02    0.39
   5  15   0   -0.69    0.43
   7 -15   0   -0.07    0.47
  -7 -15   0   -0.01    0.51
  -7  15   0   -0.37    0.42
   7  15   0   -0.07    0.48
  -9 -15   0    1.65    0.57
   9 -15   0    0.33    0.47
  -9  15   0    0.37    0.46
   9  15   0    0.02    0.53
  11 -15   0    1.23    0.52
 -11 -15   0   -0.47    0.56
  11  15   0    0.14    0.59
 -11  15   0    0.26    0.47
 -13 -15   0    0.82    0.63
  13 -15   0    0.48    0.52
  13  15   0   -0.11    0.60
 -13  15   0    0.53    0.49
  15 -15   0    0.22    0.57
 -15 -15   0   -0.78    0.61
  15  15   0   -0.93    0.57
 -15  15   0    0.31    0.52
 -17 -15   0    1.52    0.76
  17 -15   0    1.03    0.63
 -17  15   0    1.70    0.62
  17  15   0    2.14    0.78
  19 -15   0    0.49    0.63
 -19 -15   0    0.78    0.69
  19  15   0   -0.27    0.65
 -19  15   0    0.43    0.61
   0 -16   0    0.03    0.52
   0  16   0   -0.22    0.44
   0  16   0    0.04    0.37
  -2 -16   0    1.59    0.60
   2 -16   0    2.65    0.61
  -2  16   0    2.87    0.53
   2  16   0    1.79    0.59
  -2  16   0    1.94    0.54
   4 -16   0   -0.28    0.49
  -4 -16   0   -0.42    0.49
   4  16   0   -0.36    0.50
  -4  16   0    0.01    0.41
  -6 -16   0   -0.10    0.55
   6 -16   0    0.10    0.49
  -6  16   0    0.29    0.44
   6  16   0    0.36    0.56
  -8 -16   0    3.00    0.72
   8 -16   0    3.39    0.67
  -8  16   0    4.76    0.71
   8  16   0    3.11    0.73
  10 -16   0    3.68    0.68
 -10 -16   0    3.70    0.76
 -10  16   0    5.58    0.78
  10  16   0    3.16    0.77
  12 -16   0    1.01    0.62
 -12 -16   0    1.88    0.70
 -12  16   0    1.26    0.57
  12  16   0    0.72    0.70
  14 -16   0   -0.26    0.55
 -14 -16   0    0.00    0.65
  14  16   0   -0.94    0.66
 -14  16   0   -0.34    0.53
  16 -16   0   -0.37    0.59
 -16 -16   0   -0.43    0.67
 -16  16   0   -0.16    0.55
  16  16   0    0.83    0.70
   1 -17   0    0.83    0.61
  -1 -17   0    2.46    0.64
  -1  17   0    1.70    0.53
   1  17   0    2.52    0.67
  -1  17   0    2.75    0.64
   3 -17   0    4.54    0.77
  -3 -17   0    3.15    0.71
  -3  17   0    2.02    0.57
   3  17   0    3.11    0.72
  -5 -17   0    1.54    0.69
   5 -17   0    2.16    0.67
  -5  17   0    2.87    0.62
   5  17   0    1.37    0.70
  -7 -17   0   -1.24    0.58
   7 -17   0   -0.51    0.57
  -7  17   0   -0.52    0.46
   7  17   0   -0.08    0.57
   9 -17   0   -0.82    0.56
  -9 -17   0    0.43    0.68
  -9  17   0    0.02    0.55
   9  17   0    0.63    0.68
  11 -17   0    1.18    0.63
 -11 -17   0    0.92    0.71
 -11  17   0    0.69    0.62
  11  17   0    1.77    0.74
 -13 -17   0   -0.25    0.72
  13 -17   0   -0.25    0.57
 -13  17   0    0.17    0.55
  13  17   0    0.07    0.74
   0 -18   0    5.13    0.87
   0  18   0    7.31    0.91
   2 -18   0    0.08    0.70
  -2 -18   0    1.06    0.69
  -2  18   0    1.40    0.54
   2  18   0    1.44    0.67
   4 -18   0   -0.66    0.62
  -4 -18   0    0.18    0.65
   4  18   0   -0.39    0.61
  -4  18   0   -0.17    0.47
   6 -18   0    0.49    0.64
  -6 -18   0    0.68    0.68
  -6  18   0    0.28    0.52
   6  18   0   -0.71    0.63
   8 -18   0    1.67    0.70
  -8 -18   0   -0.76    0.69
  -8  18   0    0.25    0.60
   8  18   0   -0.18    0.59
 -10 -18   0    0.27    0.71
  10 -18   0   -0.25    0.62
 -10  18   0   -0.12    0.54
  10  18   0   -0.30    0.66
   1 -19   0   -1.21    0.66
  -1 -19   0    0.35    0.70
   1  19   0   -1.21    0.61
   3 -19   0    0.20    0.72
  -3 -19   0    0.86    0.76
  -3  19   0    0.66    0.60
   3  19   0    0.75    0.70
  30   0  -1    0.36    0.67
 -30   0   1    0.49    0.62
  28   0  -1   -0.36    0.58
 -28   0   1    0.45    0.55
  26   0  -1    0.80    0.57
 -26   0   1    0.26    0.47
 -24   0   1    1.15    0.43
  24   0  -1    0.29    0.47
 -22   0   1    0.57    0.35
  22   0  -1    0.62    0.45
 -20   0   1    0.55    0.24
 -20   0   1    0.52    0.32
  20   0  -1    0.18    0.36
  18   0  -1    0.24    0.29
 -18   0   1   -0.22    0.25
 -18   0   1    0.21    0.19
  16   0  -1   -0.23    0.25
 -16   0   1   -0.04    0.15
 -16   0   1   -0.08    0.19
  16   0  -1    0.01    0.13
 -14   0   1    0.55    0.20
 -14   0   1    0.01    0.13
  14   0  -1   -0.05    0.12
  14   0  -1   -0.13    0.21
  12   0  -1    0.21    0.21
 -12   0   1    0.03    0.15
  12   0  -1   -0.02    0.12
 -12   0   1    0.28    0.13
  10   0  -1    0.21    0.11
 -10   0   1    0.19    0.13
   6   0  -1   -0.25    0.07
  -6   0   1   -0.10    0.07
   6   0  -1   -0.15    0.12
   4   0  -1   -0.05    0.06
  -4   0   1    0.01    0.06
   4   0  -1   -0.08    0.08
   4   0  -1   -0.16    0.05
   2   0  -1   -0.07    0.05
  -2   0   1   -0.16    0.03
   2   0  -1   -0.17    0.03
   2   0  -1   -0.14    0.03
  -2   0  -1   -0.11    0.02
   2   0   1    0.00    0.03
   2   0   1   -0.07    0.03
   2   0   1    0.01    0.05
  -4   0  -1    0.10    0.05
   4   0   1    0.01    0.06
   4   0   1   -0.11    0.08
   4   0   1   -0.03    0.06
   6   0   1   -0.09    0.09
  -6   0  -1   -0.11    0.06
   6   0   1   -0.13    0.07
   6   0   1   -0.13    0.11
   8   0   1    0.07    0.08
  -8   0  -1    0.15    0.12
  -8   0  -1   -0.05    0.07
   8   0   1    0.16    0.15
 -10   0  -1   -0.04    0.09
 -10   0  -1    0.07    0.13
  10   0   1    0.28    0.19
  10   0   1   -0.08    0.10
 -12   0  -1    0.21    0.12
  12   0   1   -0.28    0.10
  12   0   1    0.10    0.20
 -12   0  -1    0.27    0.16
 -14   0  -1    0.06    0.17
 -14   0  -1    0.01    0.13
  14   0   1   -0.11    0.11
  14   0   1    0.29    0.24
  16   0   1    0.46    0.29
 -16   0  -1    0.05    0.20
  16   0   1   -0.01    0.13
 -16   0  -1   -0.09    0.15
  18   0   1   -0.19    0.28
 -18   0  -1    0.01    0.25
 -18   0  -1    0.36    0.19
  20   0   1   -0.03    0.35
 -20   0  -1    0.75    0.32
  22   0   1    1.04    0.47
 -22   0  -1    1.23    0.41
 -24   0  -1    0.40    0.42
  24   0   1    0.20    0.44
 -26   0  -1   -0.47    0.46
  26   0   1   -0.02    0.53
  28   0   1   -0.17    0.58
 -28   0  -1   -0.21    0.52
 -30   0  -1   -0.79    0.56
  30   0   1    0.65    0.74
 -31  -1   1    2.21    0.72
  31  -1  -1    1.31    0.82
 -31   1   1    1.73    0.70
  31   1  -1    2.18    0.87
  29  -1  -1   11.54    1.19
 -29  -1   1   11.53    1.03
  29   1  -1   11.68    1.21
 -29   1   1   13.83    1.09
  27  -1  -1    3.56    0.78
 -27  -1   1    2.40    0.61
 -27   1   1    3.77    0.65
  27   1  -1    3.13    0.74
 -25  -1   1   -0.19    0.40
  25  -1  -1    0.34    0.50
 -25   1   1    0.63    0.44
  25   1  -1    0.33    0.51
 -23  -1   1    6.07    0.64
  23  -1  -1    6.85    0.79
 -23   1   1    7.54    0.67
  23   1  -1    6.98    0.80
  21  -1  -1   16.92    1.03
 -21  -1   1   16.47    0.94
 -21   1   1   17.59    0.81
 -21   1   1   15.12    0.91
  21   1  -1   15.59    1.02
 -19  -1   1    2.81    0.31
 -19  -1   1    2.51    0.39
  19  -1  -1    3.03    0.47
 -19   1   1    3.45    0.36
 -19   1   1    2.99    0.40
  19   1  -1    2.24    0.44
 -17  -1   1    9.28    0.59
  17  -1  -1   10.02    0.72
 -17  -1   1    9.87    0.49
 -17   1   1    9.74    0.59
 -17   1   1    9.87    0.52
  17   1  -1   10.35    0.71
  17   1  -1    9.43    0.50
 -15  -1   1   12.68    0.55
  15  -1  -1   13.94    0.52
 -15  -1   1   13.09    0.66
  15  -1  -1   13.81    0.75
  15   1  -1   12.54    0.58
 -15   1   1   12.83    0.60
  15   1  -1   13.68    0.74
 -15   1   1   13.09    0.66
  13  -1  -1   13.95    0.63
 -13  -1   1   13.76    0.54
 -13  -1   1   12.99    0.62
  13  -1  -1   12.95    0.69
  13  -1  -1   12.95    0.50
  13   1  -1   13.52    0.58
 -13   1   1   13.68    0.63
 -13   1   1   13.51    0.58
  13   1  -1   13.45    0.70
  11  -1  -1    2.11    0.17
  11  -1  -1    2.04    0.24
 -11  -1   1    2.23    0.19
  11  -1  -1    2.87    0.30
 -11  -1   1    2.46    0.25
  11   1  -1    2.89    0.32
 -11   1   1    2.30    0.22
  11   1  -1    2.66    0.23
   9  -1  -1    1.07    0.17
  -9  -1   1    1.03    0.16
   9  -1  -1    1.08    0.20
  -9  -1   1    1.07    0.13
   9  -1  -1    0.97    0.11
  -9   1   1    1.44    0.16
   9   1  -1    1.46    0.22
   9   1  -1    1.20    0.16
  -7  -1   1   46.93    1.54
   7  -1  -1   46.66    1.53
   7  -1  -1   46.47    1.46
   7  -1  -1   44.78    1.56
  -7  -1   1   48.04    1.49
   7   1  -1   45.28    1.56
   7   1  -1   44.30    1.52
  -7   1   1   48.19    1.52
   5  -1  -1    2.61    0.17
  -5  -1   1    2.41    0.18
  -5  -1   1    2.68    0.14
   5  -1  -1    2.58    0.21
   5   1  -1    2.39    0.18
  -5   1   1    2.31    0.17
   5   1  -1    2.49    0.20
  -3  -1   1   53.07    1.64
  -3  -1   1   52.74    1.67
   3  -1  -1   51.88    1.67
   3  -1  -1   53.46    1.67
   3   1  -1   52.28    1.68
  -3   1   1   53.23    1.67
   3   1  -1   52.41    1.67
   1  -1  -1   29.23    0.94
  -1  -1   1   29.32    0.94
   1  -1  -1   29.04    0.94
  -1  -1   1   27.92    0.94
   1   1  -1   30.23    0.95
  -1   1   1   30.79    0.94
  -1   1   1   31.61    0.94
  -1  -1  -1   22.49    0.73
   1  -1   1   22.55    0.73
   1  -1   1   22.91    0.72
   1   1   1   21.94    0.73
  -1   1  -1   23.13    0.72
   1   1   1   22.56    0.73
   3  -1   1  103.75    3.18
   3  -1   1  106.18    3.14
  -3  -1  -1  101.38    3.18
   3  -1   1  103.57    3.18
  -3   1  -1   99.26    3.17
   3   1   1   93.44    3.19
   3   1   1  104.59    3.18
  -5  -1  -1  104.27    3.22
   5  -1   1  102.49    3.29
   5  -1   1  105.39    3.22
  -5  -1  -1  103.27    3.28
   5   1   1  106.48    3.27
  -5   1  -1  102.59    3.26
   5   1   1  103.78    3.31
   7  -1   1   30.95    1.05
   7  -1   1   30.91    0.99
  -7  -1  -1   30.16    1.05
  -7  -1  -1   30.99    0.99
   7  -1   1   29.37    1.08
  -7   1  -1   30.92    1.03
   7   1   1   31.93    1.04
   7   1   1   29.27    1.09
  -9  -1  -1  190.61    6.00
   9  -1   1  193.30    6.12
   9  -1   1  199.19    6.00
   9   1   1  197.84    6.05
   9   1   1  192.44    6.13
  -9   1  -1  189.17    6.04
 -11  -1  -1    8.86    0.39
 -11  -1  -1    9.84    0.48
  11  -1   1    9.59    0.39
  11  -1   1    9.88    0.48
  11  -1   1    9.57    0.53
  11   1   1    9.86    0.55
 -11   1  -1    9.51    0.43
  11   1   1    9.67    0.44
  13  -1   1   53.80    1.72
 -13  -1  -1   53.47    1.73
  13  -1   1   51.90    1.83
  13  -1   1   52.49    1.90
 -13  -1  -1   51.17    1.83
  13   1   1   55.45    1.78
  13   1   1   53.81    1.92
 -13   1  -1   51.84    1.77
 -15  -1  -1    7.39    0.48
 -15  -1  -1    6.60    0.36
  15  -1   1    6.55    0.34
  15  -1   1    7.01    0.56
  15   1   1    6.86    0.41
 -15   1  -1    7.79    0.42
 -15   1  -1    7.88    0.49
  15   1   1    7.67    0.58
 -17  -1  -1    6.41    0.50
  17  -1   1    6.90    0.64
 -17  -1  -1    6.34    0.39
 -17   1  -1    6.94    0.51
  17   1   1    7.67    0.66
  17   1   1    6.44    0.41
 -17   1  -1    6.21    0.43
  19  -1   1    1.52    0.41
 -19  -1  -1    1.17    0.32
  19   1   1    1.49    0.26
 -19   1  -1    1.36    0.33
  19   1   1    2.22    0.46
 -19   1  -1    1.37    0.27
  21  -1   1    0.40    0.39
 -21  -1  -1    0.55    0.36
 -21   1  -1    0.17    0.25
 -21   1  -1    0.15    0.32
  21   1   1    0.35    0.39
 -23  -1  -1    4.27    0.55
  23  -1   1    6.46    0.76
  23   1   1    4.51    0.67
 -23   1  -1    3.90    0.54
 -25  -1  -1    0.80    0.47
  25  -1   1    1.22    0.57
 -25   1  -1    1.07    0.47
  25   1   1    0.54    0.55
 -27  -1  -1    1.79    0.58
  27  -1   1    1.83    0.66
 -27   1  -1    2.72    0.60
  27   1   1    1.89    0.69
  29  -1   1    1.13    0.71
 -29  -1  -1    0.96    0.61
  29   1   1    0.41    0.70
 -29   1  -1    0.97    0.63
 -31  -1  -1    0.44    0.62
  31  -1   1    0.91    0.86
 -31   1  -1    0.14    0.63
  31   1   1    1.20    0.74
  30  -2  -1    0.89    0.73
 -30  -2   1    0.90    0.66
  30   2  -1    0.36    0.75
 -30   2   1   -0.10    0.60
  28  -2  -1    1.30    0.69
 -28  -2   1    0.21    0.55
  28   2  -1    1.00    0.70
 -28   2   1    0.89    0.59
  26  -2  -1    0.48    0.59
 -26  -2   1    0.77    0.50
 -26   2   1    0.59    0.49
  26   2  -1    0.60    0.56
  24  -2  -1    0.81    0.51
 -24  -2   1    0.09    0.41
 -24   2   1    0.38    0.41
  24   2  -1    0.63    0.48
  22  -2  -1    0.69    0.44
 -22  -2   1    1.09    0.40
  22   2  -1    1.16    0.48
 -22   2   1    0.69    0.30
 -22   2   1    0.60    0.37
 -20  -2   1    1.28    0.37
  20  -2  -1    1.78    0.45
 -20   2   1    0.59    0.28
 -20   2   1    0.74    0.31
  20   2  -1    0.63    0.37
 -18  -2   1    0.08    0.25
  18  -2  -1    0.57    0.34
 -18  -2   1    0.18    0.20
  18   2  -1    0.22    0.32
 -18   2   1    0.31    0.23
  18   2  -1    0.36    0.21
 -18   2   1    0.02    0.24
 -16  -2   1    0.27    0.16
 -16  -2   1    0.35    0.23
  16  -2  -1    0.35    0.28
  16  -2  -1    0.21    0.22
  16   2  -1    0.36    0.30
  16   2  -1    0.48    0.20
 -16   2   1    0.31    0.20
  14  -2  -1    8.42    0.56
  14  -2  -1    7.97    0.32
 -14  -2   1    8.20    0.50
 -14  -2   1    8.31    0.39
  14  -2  -1    8.94    0.50
  14   2  -1    7.77    0.45
  14   2  -1    7.32    0.55
 -14   2   1    8.86    0.46
  12  -2  -1   62.59    1.91
  12  -2  -1   61.09    2.05
 -12  -2   1   61.07    1.96
  12  -2  -1   62.74    2.12
 -12  -2   1   62.08    2.07
  12   2  -1   60.67    2.03
  12   2  -1   55.85    2.10
 -12   2   1   60.08    2.03
  10  -2  -1   58.14    1.98
  10  -2  -1   59.47    2.02
 -10  -2   1   60.32    1.90
  10  -2  -1   59.98    1.86
 -10  -2   1   61.58    1.99
 -10   2   1   58.76    1.96
  10   2  -1   57.19    2.03
  10   2  -1   60.03    1.98
   8  -2  -1   30.79    1.06
  -8  -2   1   30.87    1.00
   8  -2  -1   31.26    1.10
  -8   2   1   28.81    1.05
   8   2  -1   29.34    1.06
   8   2  -1   31.52    1.11
   6  -2  -1    1.91    0.16
   6  -2  -1    1.45    0.18
  -6  -2   1    1.53    0.12
  -6  -2   1    1.31    0.15
   6   2  -1    1.35    0.17
   6   2  -1    1.42    0.19
  -6   2   1    1.46    0.16
   4  -2  -1   25.58    0.88
  -4  -2   1   26.22    0.84
   4  -2  -1   26.13    0.87
  -4  -2   1   26.00    0.88
   4   2  -1   25.43    0.89
   4   2  -1   26.07    0.89
  -4   2   1   26.34    0.88
   2  -2  -1   34.40    1.07
  -2  -2   1   32.80    1.06
   2  -2  -1   33.98    1.07
  -2  -2   1   32.58    1.08
   2   2  -1   31.54    1.06
   2   2  -1   33.34    1.09
  -2   2   1   32.56    1.05
   0  -2  -1    5.86    0.24
   0  -2   1    6.13    0.24
   0  -2  -1    5.92    0.23
   0  -2   1    5.55    0.24
   0   2   1    5.85    0.25
   0   2  -1    5.44    0.25
   0   2   1    6.46    0.24
   2  -2   1  103.70    3.27
  -2  -2  -1  101.35    3.29
   2  -2   1  102.13    3.28
   2  -2   1  111.19    3.26
  -2  -2  -1  106.66    3.24
  -2   2  -1  107.58    3.27
   2   2   1   99.86    3.28
   2   2   1  107.97    3.30
  -4  -2  -1    0.77    0.07
   4  -2   1    0.91    0.13
  -4  -2  -1    0.59    0.11
   4  -2   1    0.68    0.10
   4   2   1    0.70    0.14
  -4   2  -1    0.73    0.07
  -4   2  -1    0.95    0.12
   4   2   1    0.62    0.12
   6  -2   1    3.98    0.16
  -6  -2  -1    3.94    0.16
   6  -2   1    3.81    0.23
  -6  -2  -1    3.78    0.24
   6  -2   1    3.95    0.26
  -6   2  -1    3.59    0.23
   6   2   1    4.29    0.30
   6   2   1    3.85    0.26
  -8  -2  -1   23.44    0.88
   8  -2   1   25.03    0.91
   8  -2   1   23.30    0.87
   8  -2   1   25.44    0.79
  -8  -2  -1   25.14    0.79
   8   2   1   24.77    0.88
  -8   2  -1   23.50    0.86
   8   2   1   22.89    0.93
  10  -2   1    0.36    0.08
 -10  -2  -1    0.33    0.09
  10  -2   1    0.54    0.16
  10  -2   1    0.57    0.19
 -10   2  -1    0.18    0.12
  10   2   1    0.38    0.14
  10   2   1    0.72    0.21
  12  -2   1   14.21    0.50
  12  -2   1   14.15    0.70
  12  -2   1   13.56    0.62
 -12  -2  -1   13.78    0.63
 -12  -2  -1   13.59    0.51
  12   2   1   13.73    0.70
  12   2   1   13.54    0.60
 -12   2  -1   13.59    0.59
 -14  -2  -1    6.26    0.45
  14  -2   1    5.41    0.27
  14  -2   1    5.53    0.49
 -14  -2  -1    5.98    0.30
  14  -2   1    5.86    0.42
 -14   2  -1    6.44    0.38
  14   2   1    5.59    0.52
  14   2   1    5.69    0.38
  16  -2   1    3.11    0.37
 -16  -2  -1    3.58    0.27
  16  -2   1    4.19    0.48
 -16  -2  -1    3.16    0.36
  16   2   1    2.64    0.42
 -16   2  -1    3.20    0.33
  16   2   1    3.66    0.34
  18  -2   1    3.67    0.51
 -18  -2  -1    3.34    0.40
  18   2   1    3.74    0.36
  18   2   1    4.49    0.54
 -18   2  -1    3.68    0.36
 -18   2  -1    3.29    0.39
  20  -2   1    0.65    0.39
 -20  -2  -1    0.37    0.33
  20   2   1    0.77    0.25
 -20   2  -1    0.72    0.27
 -20   2  -1    0.61    0.32
  20   2   1    1.07    0.41
 -22  -2  -1    0.26    0.36
  22  -2   1    0.29    0.42
  22   2   1   -0.23    0.39
 -22   2  -1    0.11    0.34
 -22   2  -1    0.21    0.28
  24  -2   1    3.03    0.65
 -24  -2  -1    2.56    0.52
 -24   2  -1    2.00    0.49
  24   2   1    1.67    0.59
  26  -2   1    0.35    0.54
 -26  -2  -1    0.10    0.47
 -26   2  -1    1.04    0.50
  26   2   1    1.25    0.62
 -28  -2  -1    9.59    0.93
  28  -2   1    8.38    1.05
  28   2   1   10.76    1.14
 -28   2  -1    9.66    0.91
 -30  -2  -1    7.31    0.90
  30  -2   1    4.99    0.94
  30   2   1    4.90    0.94
 -30   2  -1    5.35    0.81
 -31  -3   1    1.43    0.73
  31  -3  -1   -0.37    0.76
  31   3  -1   -0.25    0.74
 -31   3   1   -0.34    0.65
  29  -3  -1    0.45    0.70
 -29  -3   1    1.08    0.66
 -29   3   1    1.22    0.63
  29   3  -1    2.48    0.82
  27  -3  -1    1.06    0.62
 -27  -3   1    0.44    0.53
  27   3  -1    1.12    0.64
 -27   3   1    0.23    0.49
  25  -3  -1    0.68    0.51
 -25  -3   1    1.21    0.51
  25   3  -1    1.45    0.60
 -25   3   1    0.58    0.44
  23  -3  -1    0.19    0.44
 -23  -3   1   -0.35    0.40
  23   3  -1   -0.27    0.40
 -23   3   1    0.11    0.31
 -23   3   1   -0.19    0.34
  21  -3  -1    0.06    0.37
 -21  -3   1    0.54    0.36
  21   3  -1    0.28    0.29
 -21   3   1   -0.27    0.26
  21   3  -1    0.91    0.42
 -21   3   1    0.37    0.33
 -19  -3   1    0.40    0.31
  19  -3  -1    0.35    0.28
  19  -3  -1    0.41    0.36
 -19   3   1    0.03    0.24
  19   3  -1    0.37    0.25
  19   3  -1    0.34    0.36
  17  -3  -1    0.61    0.33
  17  -3  -1    0.47    0.25
 -17  -3   1    0.82    0.28
  17   3  -1    0.52    0.22
  17   3  -1    0.62    0.33
 -17   3   1    0.33    0.24
 -15  -3   1    1.10    0.17
  15  -3  -1    1.08    0.25
 -15  -3   1    1.27    0.26
  15  -3  -1    1.87    0.35
 -15   3   1    1.11    0.24
  15   3  -1    1.32    0.25
  15   3  -1    1.35    0.33
  13  -3  -1   16.47    0.72
 -13  -3   1   16.91    0.61
  13  -3  -1   17.52    0.81
 -13  -3   1   16.58    0.75
 -13   3   1   15.59    0.70
  13   3  -1   16.88    0.80
  13   3  -1   16.25    0.72
 -11  -3   1    0.33    0.18
  11  -3  -1    1.06    0.23
  11  -3  -1    0.39    0.16
 -11  -3   1    0.72    0.12
 -11   3   1    0.70    0.18
  11   3  -1    0.43    0.17
  11   3  -1    0.88    0.25
  -9  -3   1    0.83    0.17
   9  -3  -1    1.22    0.21
  -9  -3   1    0.63    0.11
   9  -3  -1    1.00    0.17
   9   3  -1    1.16    0.22
  -9   3   1    0.86    0.16
   9   3  -1    1.00    0.19
   7  -3  -1   16.50    0.62
   7  -3  -1   15.31    0.64
  -7  -3   1   16.45    0.56
  -7  -3   1   16.19    0.63
   7   3  -1   15.30    0.65
   7   3  -1   15.99    0.65
  -5  -3   1   49.54    1.54
   5  -3  -1   49.02    1.58
  -5  -3   1   48.59    1.60
   5  -3  -1   48.22    1.58
   5   3  -1   44.93    1.59
   5   3  -1   48.71    1.61
  -5   3   1   49.43    1.52
  -5   3   1   47.27    1.59
  -3  -3   1   39.40    1.34
   3  -3  -1   42.88    1.32
  -3  -3   1   40.72    1.31
   3  -3  -1   39.44    1.31
  -3   3   1   39.89    1.29
  -3   3   1   40.98    1.33
   3   3  -1   39.08    1.32
   3   3  -1   40.57    1.35
  -1  -3   1  111.64    3.50
   1  -3  -1  114.82    3.52
  -1  -3   1  113.77    3.56
   1  -3  -1  115.36    3.55
  -1  -3   1  112.42    3.53
  -1   3   1  112.51    3.54
  -1   3   1  112.74    3.54
   1   3  -1  110.81    3.56
   1  -3   1   18.31    0.63
  -1  -3  -1   17.78    0.61
   1  -3   1   16.64    0.62
   1  -3   1   17.97    0.59
  -1  -3  -1   17.79    0.64
   1   3   1   18.27    0.62
  -1   3  -1   18.17    0.64
   1   3   1   18.85    0.65
  -3  -3  -1    0.77    0.13
  -3  -3  -1    0.95    0.09
   3  -3   1    0.86    0.11
   3  -3   1    0.61    0.11
  -3   3  -1    0.72    0.12
   3   3   1    0.67    0.13
   3   3   1    0.75    0.13
  -3   3  -1    1.08    0.11
  -5  -3  -1   15.44    0.60
   5  -3   1   15.71    0.59
  -5  -3  -1   15.56    0.52
   5  -3   1   15.49    0.58
   5   3   1   15.81    0.63
   5   3   1   16.15    0.62
  -5   3  -1   14.95    0.60
  -5   3  -1   15.69    0.53
  -7  -3  -1   18.85    0.61
  -7  -3  -1   17.73    0.71
   7  -3   1   18.37    0.70
   7  -3   1   18.54    0.72
  -7   3  -1   18.53    0.62
   7   3   1   19.56    0.77
   7   3   1   18.94    0.73
  -9  -3  -1   42.95    1.38
  -9  -3  -1   44.51    1.51
   9  -3   1   41.60    1.49
   9  -3   1   45.93    1.54
  -9   3  -1   43.56    1.38
   9   3   1   45.54    1.57
   9   3   1   45.51    1.52
  -9   3  -1   41.07    1.48
  11  -3   1    0.14    0.06
 -11  -3  -1    0.01    0.08
 -11  -3  -1    0.03    0.15
  11  -3   1    0.17    0.18
  11  -3   1   -0.07    0.15
 -11   3  -1    0.10    0.14
  11   3   1    0.12    0.15
  11   3   1    0.38    0.21
  13  -3   1   35.75    1.40
  13  -3   1   37.01    1.34
 -13  -3  -1   38.37    1.20
  13  -3   1   35.94    1.17
 -13  -3  -1   38.85    1.37
 -13   3  -1   35.78    1.32
  13   3   1   35.67    1.42
  13   3   1   36.00    1.33
 -15  -3  -1   17.53    0.63
 -15  -3  -1   17.93    0.80
  15  -3   1   18.16    0.88
  15  -3   1   16.21    0.77
  15   3   1   17.02    0.89
 -15   3  -1   16.06    0.74
  15   3   1   16.11    0.75
  17  -3   1    9.18    0.72
  17  -3   1    9.71    0.64
 -17  -3  -1   10.36    0.64
  17   3   1    9.65    0.57
  17   3   1   10.45    0.72
 -17   3  -1    9.87    0.58
  19  -3   1    4.19    0.47
  19  -3   1    4.41    0.55
 -19  -3  -1    4.08    0.47
 -19   3  -1    4.05    0.42
  19   3   1    4.69    0.43
  19   3   1    3.20    0.52
  21  -3   1    1.07    0.46
 -21  -3  -1    1.16    0.38
 -21   3  -1    1.05    0.36
 -21   3  -1    1.29    0.33
  21   3   1    1.07    0.46
  21   3   1    1.67    0.32
 -23  -3  -1    4.91    0.60
  23  -3   1    5.14    0.72
 -23   3  -1    4.11    0.55
 -23   3  -1    4.79    0.50
  23   3   1    4.28    0.67
 -25  -3  -1    5.72    0.69
  25  -3   1    5.26    0.80
  25   3   1    5.36    0.82
 -25   3  -1    3.62    0.60
 -27  -3  -1    2.02    0.61
  27  -3   1    0.72    0.64
  27   3   1    0.98    0.66
 -27   3  -1    1.27    0.56
 -29  -3  -1    1.84    0.68
  29  -3   1    1.73    0.75
 -29   3  -1    0.73    0.64
  29   3   1    1.69    0.72
 -31  -3  -1    1.64    0.74
  31  -3   1    1.68    0.88
 -31   3  -1    1.91    0.71
  31   3   1    1.19    0.84
  30  -4  -1    1.36    0.82
 -30  -4   1    0.75    0.71
 -30   4   1    0.45    0.65
  30   4  -1    0.39    0.76
 -28  -4   1    0.36    0.57
  28  -4  -1   -0.13    0.65
 -28   4   1    0.58    0.55
  28   4  -1    0.55    0.65
  26  -4  -1    0.60    0.62
 -26  -4   1    0.14    0.50
 -26   4   1    0.22    0.48
  26   4  -1    0.08    0.56
 -24  -4   1    5.83    0.68
  24  -4  -1    6.34    0.81
 -24   4   1    7.54    0.71
  24   4  -1    6.28    0.82
 -24   4   1    6.06    0.59
  22  -4  -1    3.89    0.64
  22  -4  -1    3.63    0.52
 -22  -4   1    2.81    0.49
 -22   4   1    3.25    0.49
 -22   4   1    3.72    0.46
  22   4  -1    4.15    0.64
 -20  -4   1    1.29    0.38
  20  -4  -1    1.14    0.35
  20  -4  -1    2.25    0.47
  20   4  -1    1.33    0.33
 -20   4   1    1.16    0.33
  20   4  -1    1.15    0.45
 -18  -4   1    7.59    0.61
  18  -4  -1    8.62    0.72
  18  -4  -1    7.49    0.58
  18   4  -1    8.77    0.73
 -18   4   1    7.60    0.55
  18   4  -1    7.82    0.57
 -16  -4   1    0.20    0.25
  16  -4  -1   -0.07    0.22
  16  -4  -1    0.07    0.28
 -16   4   1   -0.16    0.19
  16   4  -1   -0.13    0.19
  16   4  -1    0.05    0.27
 -14  -4   1    5.51    0.44
  14  -4  -1    4.29    0.38
 -14  -4   1    4.49    0.27
  14  -4  -1    4.42    0.44
  14   4  -1    4.42    0.40
  14   4  -1    4.53    0.47
 -14   4   1    4.91    0.40
  12  -4  -1    2.77    0.34
  12  -4  -1    3.19    0.31
 -12  -4   1    2.84    0.31
 -12  -4   1    2.74    0.20
 -12   4   1    2.72    0.29
  12   4  -1    2.49    0.31
  12   4  -1    2.71    0.35
  10  -4  -1   10.79    0.51
  10  -4  -1   11.13    0.55
 -10  -4   1   10.18    0.41
 -10  -4   1   10.98    0.54
  10   4  -1   11.38    0.58
  10   4  -1   11.30    0.55
 -10   4   1   10.01    0.52
   8  -4  -1    1.99    0.24
  -8   4   1    1.70    0.21
   8   4  -1    3.37    0.29
   6  -4  -1   12.27    0.52
  -6  -4   1   13.29    0.48
  -6  -4   1   12.96    0.54
   6  -4  -1   12.82    0.51
   6   4  -1   12.92    0.55
  -6   4   1   11.17    0.52
   6   4  -1   12.87    0.56
  -6   4   1   11.48    0.44
   4  -4  -1   42.15    1.43
   4  -4  -1   44.71    1.42
  -4  -4   1   42.52    1.45
  -4  -4   1   43.55    1.40
   4   4  -1   43.04    1.47
  -4   4   1   44.58    1.40
  -4   4   1   40.83    1.44
   4   4  -1   42.97    1.43
   2  -4  -1   13.77    0.49
  -2  -4   1   14.00    0.51
  -2  -4   1   13.06    0.53
   2  -4  -1   13.63    0.52
  -2   4   1   14.05    0.53
   2   4  -1   13.18    0.56
  -2   4   1   13.38    0.52
   2   4  -1   12.56    0.48
   0  -4   1    5.55    0.27
   0  -4   1    5.46    0.29
   0  -4   1    5.62    0.22
   0  -4  -1    4.85    0.28
   0  -4  -1    5.03    0.24
   0   4   1    4.61    0.29
   0   4  -1    5.26    0.30
   0   4   1    5.70    0.27
   2  -4   1  138.59    4.29
   2  -4   1  135.01    4.27
  -2  -4  -1  130.98    4.30
  -2  -4  -1  137.57    4.24
  -2  -4  -1  136.76    4.25
   2  -4   1  138.91    4.23
  -2   4  -1  137.76    4.29
   2   4   1  133.25    4.30
  -2   4  -1  136.54    4.28
  -4  -4  -1   10.35    0.39
  -4  -4  -1   10.58    0.47
   4  -4   1   10.66    0.45
   4  -4   1   10.58    0.43
  -4   4  -1   10.69    0.43
   4   4   1   10.80    0.49
  -4   4  -1   11.90    0.48
   4   4   1   10.54    0.47
   6  -4   1   15.70    0.63
   6  -4   1   15.51    0.63
  -6  -4  -1   15.95    0.55
   6   4   1   17.62    0.69
  -6   4  -1   17.33    0.58
  -6   4  -1   16.06    0.65
   6   4   1   15.57    0.67
   8  -4   1    0.03    0.14
   8  -4   1    0.33    0.17
  -8  -4  -1   -0.07    0.07
  -8  -4  -1    0.23    0.15
  -8   4  -1   -0.04    0.07
   8   4   1    0.09    0.15
  -8   4  -1    0.45    0.15
   8   4   1    0.16    0.18
 -10  -4  -1    0.41    0.09
  10  -4   1    0.25    0.18
  10  -4   1    0.10    0.16
 -10  -4  -1    0.27    0.17
 -10   4  -1    0.25    0.07
  10   4   1    0.23    0.17
 -10   4  -1    0.35    0.15
  10   4   1    0.40    0.21
  12  -4   1    5.59    0.45
 -12  -4  -1    5.82    0.41
 -12  -4  -1    5.39    0.24
  12  -4   1    4.73    0.38
  12   4   1    5.95    0.50
  12   4   1    4.70    0.39
 -12   4  -1    5.64    0.38
 -14  -4  -1    6.30    0.48
  14  -4   1    6.64    0.55
  14  -4   1    6.35    0.46
 -14   4  -1    7.47    0.46
  14   4   1    6.77    0.57
  14   4   1    6.12    0.44
  16  -4   1    0.19    0.23
 -16  -4  -1    0.04    0.24
  16  -4   1    0.17    0.28
  16   4   1    0.75    0.24
  16   4   1    0.30    0.29
 -16   4  -1    0.34    0.22
  18  -4   1   20.58    0.95
 -18  -4  -1   20.07    0.98
  18  -4   1   18.93    1.03
  18   4   1   20.18    0.92
  18   4   1   20.05    1.06
 -18   4  -1   18.83    0.89
  20  -4   1   10.97    0.88
 -20  -4  -1   12.46    0.83
  20  -4   1   12.86    0.79
  20   4   1   12.53    0.94
  20   4   1   11.40    0.71
 -20   4  -1   12.64    0.73
  22  -4   1   11.68    0.99
 -22  -4  -1   11.28    0.84
  22  -4   1   11.08    0.81
 -22   4  -1   10.40    0.71
  22   4   1   10.07    0.71
  22   4   1   11.23    0.94
  24  -4   1    1.80    0.61
 -24  -4  -1    0.83    0.48
  24   4   1    1.10    0.56
 -24   4  -1    1.77    0.46
 -24   4  -1    0.64    0.37
  26  -4   1    7.29    0.92
 -26  -4  -1    7.69    0.81
  26   4   1   10.81    1.06
 -26   4  -1    6.81    0.77
 -28  -4  -1    4.00    0.76
  28  -4   1    4.97    0.91
 -28   4  -1    5.03    0.75
  28   4   1    3.04    0.81
  30  -4   1    2.26    0.85
 -30  -4  -1    1.46    0.70
 -30   4  -1    1.46    0.66
  30   4   1    2.36    0.85
  29  -5  -1    1.02    0.78
 -29  -5   1    0.67    0.65
 -29   5   1   -0.40    0.57
  29   5  -1    1.59    0.78
 -27  -5   1    1.63    0.64
  27  -5  -1    2.17    0.76
  27   5  -1    0.55    0.67
 -27   5   1    1.35    0.57
 -25  -5   1    4.01    0.66
  25  -5  -1    4.27    0.77
 -25   5   1    5.19    0.66
 -25   5   1    4.00    0.56
  25   5  -1    5.12    0.79
 -23  -5   1    0.40    0.42
  23  -5  -1    0.25    0.40
  23  -5  -1    0.58    0.52
  23   5  -1    0.05    0.46
 -23   5   1   -0.09    0.33
  21  -5  -1    0.74    0.35
 -21  -5   1    1.40    0.42
  21  -5  -1    1.23    0.49
 -21   5   1    0.42    0.30
  21   5  -1    0.46    0.33
  21   5  -1    0.62    0.46
  19  -5  -1    3.12    0.52
 -19  -5   1    2.40    0.43
  19  -5  -1    2.86    0.42
 -19   5   1    2.92    0.41
  19   5  -1    3.77    0.57
  19   5  -1    3.43    0.45
 -17  -5   1    0.23    0.29
  17  -5  -1    0.98    0.31
  17  -5  -1    0.79    0.34
 -17   5   1    0.78    0.28
  17   5  -1    0.48    0.27
  17   5  -1    0.79    0.37
 -15  -5   1    0.92    0.29
  15  -5  -1    0.81    0.26
  15  -5  -1    0.92    0.32
 -15   5   1    0.81    0.24
  15   5  -1    0.92    0.27
  15   5  -1    1.11    0.33
 -13  -5   1    0.17    0.12
  13  -5  -1    0.30    0.21
  13  -5  -1    0.36    0.24
 -13  -5   1    0.55    0.24
  13   5  -1    0.30    0.25
  13   5  -1    0.11    0.20
 -13   5   1    0.45    0.20
 -11  -5   1    3.78    0.24
  11  -5  -1    3.97    0.38
 -11  -5   1    3.39    0.35
  11  -5  -1    3.79    0.33
  11   5  -1    3.50    0.37
 -11   5   1    4.34    0.35
  11   5  -1    3.89    0.41
  -9  -5   1    0.68    0.13
  -9  -5   1    0.72    0.20
   9  -5  -1    0.31    0.18
   9  -5  -1    0.45    0.17
   9   5  -1    0.66    0.22
   9   5  -1    0.95    0.21
  -9   5   1    0.53    0.09
  -9   5   1    0.20    0.16
  -7  -5   1   19.40    0.80
   7  -5  -1   19.90    0.78
  -7  -5   1   20.25    0.72
   7  -5  -1   20.38    0.77
   7   5  -1   19.75    0.83
   7   5  -1   19.02    0.80
  -7   5   1   21.28    0.70
  -7   5   1   20.18    0.80
  -5  -5   1   19.05    0.69
  -5  -5   1   19.44    0.76
   5  -5  -1   19.32    0.72
   5  -5  -1   18.57    0.71
   5   5  -1   19.58    0.73
  -5   5   1   18.68    0.69
  -5   5   1   19.08    0.75
   5   5  -1   18.80    0.78
   3  -5  -1   13.79    0.54
   3  -5  -1   13.15    0.51
  -3  -5   1   13.53    0.52
  -3  -5   1   12.83    0.56
  -3   5   1   12.75    0.53
   3   5  -1   13.65    0.51
  -3   5   1   13.38    0.55
  -1  -5   1   31.77    1.05
  -1  -5   1   30.26    1.12
  -1  -5   1   33.31    1.10
   1  -5  -1   33.60    1.07
   1  -5  -1   32.37    1.12
  -1   5   1   32.10    1.12
  -1   5   1   32.68    1.11
   1   5  -1   31.01    1.14
  -1  -5  -1   13.79    0.58
   1  -5   1   14.50    0.56
   1  -5   1   14.49    0.57
   1  -5   1   13.22    0.49
  -1  -5  -1   14.94    0.53
   1   5   1   13.43    0.59
   1   5   1   14.94    0.55
  -1   5  -1   13.72    0.58
   3  -5   1   34.10    1.13
  -3  -5  -1   32.77    1.15
   3  -5   1   33.24    1.08
  -3  -5  -1   32.89    1.08
   3   5   1   29.62    1.16
  -3   5  -1   30.99    1.14
  -3   5  -1   32.41    1.12
   3   5   1   33.44    1.11
   5  -5   1   15.16    0.58
  -5  -5  -1   15.32    0.53
  -5  -5  -1   14.10    0.62
   5  -5   1   14.16    0.59
   5   5   1   14.11    0.61
   5   5   1   15.13    0.65
  -5   5  -1   14.93    0.57
   7  -5   1    1.08    0.17
   7  -5   1    0.54    0.18
  -7   5  -1    1.40    0.16
   7   5   1    2.31    0.26
   7   5   1    2.53    0.27
  -7   5  -1    0.90    0.19
  -9  -5  -1   17.56    0.74
   9  -5   1   18.56    0.74
   9  -5   1   16.10    0.70
  -9  -5  -1   17.52    0.59
   9   5   1   17.88    0.77
  -9   5  -1   15.90    0.60
   9   5   1   17.43    0.77
  -9   5  -1   15.34    0.71
 -11  -5  -1   14.62    0.49
  11  -5   1   14.15    0.69
  11  -5   1   15.71    0.67
 -11  -5  -1   13.01    0.66
  11   5   1   12.08    0.67
 -11   5  -1   14.44    0.66
  11   5   1   12.38    0.71
  13  -5   1    0.98    0.23
 -13  -5  -1    1.53    0.28
  13  -5   1    1.19    0.28
  13   5   1    0.37    0.26
  13   5   1    0.59    0.23
 -13   5  -1    1.16    0.24
  15  -5   1    1.49    0.34
 -15  -5  -1    1.36    0.31
  15  -5   1    1.68    0.29
 -15   5  -1    1.57    0.29
  15   5   1    0.34    0.29
  15   5   1    1.49    0.30
 -17  -5  -1    0.46    0.28
  17  -5   1    0.49    0.34
  17  -5   1    0.51    0.27
 -17   5  -1    0.92    0.26
  17   5   1    0.35    0.35
  17   5   1    0.48    0.28
 -19  -5  -1    3.79    0.49
  19  -5   1    3.62    0.55
  19  -5   1    4.15    0.49
  19   5   1    4.02    0.48
 -19   5  -1    4.28    0.47
  19   5   1    3.31    0.55
  21  -5   1    1.05    0.37
 -21  -5  -1    1.71    0.43
  21  -5   1    0.96    0.48
 -21   5  -1    0.65    0.32
  21   5   1    1.09    0.47
  21   5   1    1.26    0.36
  23  -5   1   -0.09    0.49
 -23  -5  -1   -0.49    0.38
  23  -5   1    0.21    0.39
  23   5   1    0.07    0.32
  23   5   1    1.29    0.53
 -23   5  -1   -0.26    0.31
 -25  -5  -1    3.62    0.63
  25  -5   1    4.00    0.78
 -25   5  -1    3.95    0.62
  25   5   1    2.18    0.66
 -25   5  -1    4.37    0.55
  27  -5   1    0.64    0.64
 -27  -5  -1   -0.13    0.58
 -27   5  -1    0.86    0.56
  27   5   1    0.62    0.67
 -29  -5  -1    0.36    0.68
  29  -5   1    0.10    0.67
  29   5   1   -0.23    0.65
 -29   5  -1    0.37    0.59
  30  -6  -1    0.16    0.79
 -30  -6   1   -0.02    0.67
 -30   6   1    0.71    0.64
  30   6  -1   -0.65    0.66
  28  -6  -1    6.96    1.02
 -28  -6   1    5.83    0.86
  28   6  -1    4.78    0.85
 -28   6   1    4.51    0.74
  26  -6  -1    6.48    0.92
 -26  -6   1    3.88    0.72
 -26   6   1    6.17    0.69
  26   6  -1    6.62    0.91
 -26   6   1    6.84    0.78
  24  -6  -1    6.43    0.70
 -24  -6   1    5.16    0.69
  24  -6  -1    7.21    0.89
 -24   6   1    5.88    0.63
  24   6  -1    8.04    0.87
 -22  -6   1    3.45    0.56
  22  -6  -1    4.46    0.57
  22  -6  -1    5.39    0.73
  22   6  -1    4.51    0.57
  22   6  -1    5.01    0.72
 -22   6   1    4.04    0.51
 -20  -6   1   17.90    1.04
  20  -6  -1   20.41    1.01
  20  -6  -1   18.26    1.12
  20   6  -1   17.41    1.08
 -20   6   1   19.62    0.97
  20   6  -1   20.12    1.02
 -18  -6   1   12.71    0.84
  18  -6  -1   12.39    0.87
  18  -6  -1   13.07    0.79
  18   6  -1   13.07    0.77
  18   6  -1   14.03    0.90
 -18   6   1   12.63    0.76
 -16  -6   1    1.15    0.34
  16  -6  -1    1.97    0.40
  16  -6  -1    1.90    0.34
  16   6  -1    1.32    0.40
  16   6  -1    1.46    0.34
 -16   6   1    1.79    0.33
 -14  -6   1    0.74    0.28
  14  -6  -1    0.31    0.24
  14  -6  -1   -0.04    0.27
 -14   6   1    0.16    0.21
  14   6  -1    0.20    0.28
  14   6  -1    0.55    0.28
  12  -6  -1   62.68    2.12
 -12  -6   1   56.91    2.14
  12  -6  -1   61.10    2.15
 -12  -6   1   62.49    1.98
  12   6  -1   63.79    2.18
 -12   6   1   63.19    2.15
  12   6  -1   59.60    2.17
  10  -6  -1  157.74    4.86
 -10  -6   1  148.94    4.88
  10  -6  -1  146.43    4.83
 -10  -6   1  150.15    4.72
 -10   6   1  147.34    4.86
  10   6  -1  150.35    4.87
 -10   6   1  156.40    4.69
  10   6  -1  150.28    4.90
   8  -6  -1  200.26    6.26
   8  -6  -1  199.59    6.24
  -8  -6   1  197.88    6.16
  -8  -6   1  200.56    6.30
  -8   6   1  201.39    6.16
  -8   6   1  189.58    6.27
   8   6  -1  196.53    6.26
  -6  -6   1    6.27    0.30
   6  -6  -1    5.37    0.36
   6  -6  -1    4.03    0.32
  -6  -6   1    5.89    0.40
  -6   6   1    4.15    0.35
  -6   6   1    4.94    0.30
   6   6  -1    5.27    0.35
   6   6  -1    5.89    0.41
  -4  -6   1   24.17    0.84
  -4  -6   1   22.98    0.90
   4  -6  -1   25.79    0.88
   4  -6  -1   22.64    0.83
   4   6  -1   22.59    0.93
  -4   6   1   22.99    0.89
  -4   6   1   21.18    0.85
   4   6  -1   23.46    0.83
  -2  -6   1  108.23    3.37
  -2  -6   1  107.76    3.47
   2  -6  -1  105.28    3.45
  -2  -6   1  101.09    3.41
   2  -6  -1  110.94    3.39
   2   6  -1  103.88    3.48
  -2   6   1  109.22    3.45
  -2   6   1  112.49    3.46
   0  -6   1   55.81    1.89
   0  -6  -1   60.40    1.85
   0  -6  -1   55.76    1.92
   0  -6   1   59.56    1.82
   0  -6   1   59.01    1.92
   0   6   1   54.34    1.92
   0   6  -1   57.09    1.94
   0   6   1   55.70    1.90
  -2  -6  -1   73.33    2.24
   2  -6   1   74.03    2.30
   2  -6   1   72.75    2.21
  -2  -6  -1   67.94    2.30
   2   6   1   66.89    2.32
  -2   6  -1   65.86    2.28
   2   6   1   69.56    2.26
  -2   6  -1   64.85    2.29
  -4  -6  -1   10.69    0.43
   4  -6   1   10.27    0.49
  -4  -6  -1   10.68    0.52
   4  -6   1   11.04    0.45
   4   6   1    9.82    0.47
  -4   6  -1   11.15    0.52
   4   6   1   10.84    0.55
  -4   6  -1   10.43    0.48
   6  -6   1   14.63    0.60
  -6  -6  -1   13.56    0.66
   6  -6   1   16.10    0.64
  -6  -6  -1   15.12    0.54
   6   6   1   14.29    0.64
   6   6   1   13.49    0.68
  -6   6  -1   16.05    0.66
  -6   6  -1   12.92    0.57
  -8  -6  -1    0.17    0.20
   8  -6   1    0.54    0.18
   8  -6   1    0.26    0.17
  -8  -6  -1    0.15    0.10
  -8   6  -1    0.21    0.16
   8   6   1    0.35    0.21
   8   6   1    0.26    0.21
  -8   6  -1    0.51    0.13
 -10  -6  -1    0.33    0.21
 -10  -6  -1    0.38    0.10
  10  -6   1    0.68    0.21
  10  -6   1    0.37    0.22
  10   6   1    0.56    0.23
  10   6   1    0.56    0.23
 -10   6  -1    0.47    0.12
 -10   6  -1    1.05    0.23
 -12  -6  -1    2.25    0.32
  12  -6   1    2.41    0.30
  12  -6   1    1.92    0.32
  12   6   1    2.55    0.34
 -12   6  -1    1.94    0.29
  12   6   1    2.09    0.36
  14  -6   1    1.45    0.33
 -14  -6  -1    1.25    0.30
  14  -6   1    0.59    0.24
 -14   6  -1    1.63    0.30
  14   6   1    0.69    0.27
  14   6   1    1.55    0.35
  16  -6   1    4.68    0.45
 -16  -6  -1    3.22    0.43
  16  -6   1    4.71    0.53
 -16   6  -1    3.98    0.43
  16   6   1    5.14    0.51
  16   6   1    5.85    0.59
 -18  -6  -1    2.05    0.42
  18  -6   1    3.11    0.44
  18  -6   1    2.39    0.47
  18   6   1    2.97    0.51
  18   6   1    2.57    0.42
 -18   6  -1    3.04    0.41
 -20  -6  -1   11.09    0.83
  20  -6   1   11.11    0.91
  20  -6   1   11.43    0.81
  20   6   1   11.37    0.89
 -20   6  -1   11.78    0.76
  20   6   1   10.31    0.77
 -22  -6  -1    1.21    0.49
  22  -6   1    1.46    0.44
  22  -6   1    0.99    0.52
  22   6   1    1.02    0.39
  22   6   1    1.43    0.52
 -22   6  -1    1.59    0.39
 -24  -6  -1    2.22    0.58
  24  -6   1    2.04    0.52
  24  -6   1    2.80    0.66
  24   6   1    0.43    0.54
 -24   6  -1    1.40    0.43
  26  -6   1   -0.46    0.57
 -26  -6  -1    0.10    0.55
  26  -6   1    0.43    0.47
 -26   6  -1    0.30    0.41
 -26   6  -1   -0.01    0.50
  26   6   1   -0.87    0.54
  28  -6   1    0.56    0.68
 -28  -6  -1    0.62    0.66
 -28   6  -1    0.75    0.59
  28   6   1    1.12    0.72
  30  -6   1    2.85    0.95
 -30  -6  -1    2.98    0.79
 -30   6  -1    3.48    0.74
  29  -7  -1    9.74    1.23
 -29  -7   1   10.91    1.08
 -29   7   1    8.93    0.95
  29   7  -1    9.28    1.12
 -27  -7   1    2.69    0.73
  27  -7  -1    2.82    0.63
  27  -7  -1    4.59    0.90
 -27   7   1    4.06    0.71
 -27   7   1    2.84    0.60
  27   7  -1    2.98    0.81
  25  -7  -1    0.50    0.48
  25  -7  -1    0.79    0.61
 -25  -7   1   -0.32    0.55
 -25   7   1    0.81    0.45
  25   7  -1    0.58    0.59
 -23  -7   1    6.21    0.73
  23  -7  -1    7.72    0.74
  23  -7  -1    8.57    0.90
  23   7  -1    8.86    0.79
  23   7  -1    8.06    0.86
 -23   7   1    6.98    0.70
  21  -7  -1    6.83    0.64
 -21  -7   1    5.60    0.65
  21  -7  -1    5.16    0.70
 -21   7   1    5.81    0.59
  21   7  -1    6.62    0.76
  21   7  -1    5.53    0.62
  19  -7  -1    1.09    0.46
 -19  -7   1    0.89    0.44
  19  -7  -1    1.26    0.39
  19   7  -1    1.42    0.39
  19   7  -1    1.36    0.46
 -19   7   1    0.84    0.35
 -17  -7   1    1.45    0.38
  17  -7  -1    0.69    0.30
  17  -7  -1    1.56    0.40
  17   7  -1    0.93    0.39
  17   7  -1    1.19    0.37
 -17   7   1    1.06    0.32
 -15  -7   1    0.90    0.32
  15  -7  -1    0.36    0.32
  15  -7  -1    0.42    0.26
  15   7  -1    0.52    0.34
  15   7  -1    0.10    0.29
 -15   7   1    1.18    0.30
  13  -7  -1   29.82    1.24
  13  -7  -1   29.38    1.19
 -13  -7   1   30.42    1.25
 -13   7   1   32.96    1.24
  13   7  -1   28.94    1.24
  13   7  -1   28.84    1.25
 -11  -7   1    0.39    0.26
  11  -7  -1    0.03    0.22
  11  -7  -1    0.31    0.21
 -11  -7   1    0.16    0.13
 -11   7   1    0.31    0.21
  11   7  -1    0.16    0.23
  11   7  -1    0.14    0.25
  -9  -7   1    3.41    0.36
   9  -7  -1    4.14    0.37
  -9  -7   1    3.92    0.27
   9  -7  -1    3.75    0.33
   9   7  -1    3.74    0.37
  -9   7   1    3.71    0.26
   9   7  -1    3.15    0.37
  -9   7   1    3.65    0.34
   7  -7  -1    2.65    0.28
  -7  -7   1    3.68    0.27
  -7  -7   1    3.32    0.34
   7  -7  -1    2.71    0.28
   7   7  -1    2.62    0.29
  -7   7   1    2.85    0.31
  -7   7   1    2.75    0.25
   7   7  -1    2.73    0.33
  -5  -7   1   50.82    1.73
   5  -7  -1   50.95    1.78
  -5  -7   1   53.33    1.83
   5  -7  -1   51.52    1.73
  -5   7   1   53.19    1.76
   5   7  -1   53.19    1.86
  -5   7   1   52.66    1.81
   5   7  -1   50.89    1.74
  -3  -7   1   86.28    2.86
  -3  -7   1   88.28    2.75
   3  -7  -1   88.07    2.77
   3  -7  -1   85.87    2.83
  -3  -7   1   86.63    2.79
  -3   7   1   84.72    2.82
  -3   7   1   88.49    2.85
   3   7  -1   82.88    2.88
   1  -7  -1   64.99    2.04
   1  -7  -1   64.73    2.12
  -1  -7   1   65.33    2.02
  -1  -7   1   60.55    2.12
  -1  -7   1   61.96    2.08
  -1   7   1   62.15    2.11
  -1   7   1   63.57    2.13
   1   7  -1   60.20    2.14
   1  -7   1   51.94    1.69
  -1  -7  -1   50.01    1.60
   1  -7   1   50.11    1.57
  -1  -7  -1   50.25    1.69
   1   7   1   46.38    1.70
   1   7   1   46.87    1.65
  -1   7  -1   46.05    1.68
  -1   7  -1   47.10    1.68
   3  -7   1   17.61    0.73
  -3  -7  -1   17.98    0.68
   3  -7   1   17.74    0.65
  -3  -7  -1   18.73    0.78
  -3   7  -1   18.19    0.75
   3   7   1   15.84    0.76
  -3   7  -1   17.62    0.74
   3   7   1   18.17    0.70
  -5  -7  -1    5.60    0.42
   5  -7   1    5.57    0.34
   5  -7   1    5.89    0.38
  -5   7  -1    5.42    0.41
   5   7   1    6.17    0.37
   5   7   1    5.94    0.32
  -5   7  -1    5.98    0.37
   5   7   1    5.54    0.43
  -7  -7  -1   13.94    0.67
  -7  -7  -1   14.03    0.52
   7  -7   1   13.60    0.62
   7  -7   1   12.90    0.59
  -7   7  -1   12.47    0.64
  -7   7  -1   12.52    0.57
   7   7   1   14.14    0.70
   7   7   1   12.22    0.62
  -9  -7  -1   85.62    2.72
   9  -7   1   88.11    2.84
   9  -7   1   83.38    2.85
  -9  -7  -1   87.00    2.90
   9   7   1   83.18    2.88
  -9   7  -1   86.90    2.89
  -9   7  -1   83.90    2.76
   9   7   1   90.03    2.94
  11  -7   1   39.39    1.43
  11  -7   1   38.14    1.41
 -11  -7  -1   36.40    1.45
  11   7   1   39.86    1.46
 -11   7  -1   37.87    1.44
  11   7   1   36.07    1.47
  13  -7   1   12.48    0.68
 -13  -7  -1   14.28    0.75
  13  -7   1   13.11    0.74
  13   7   1   13.29    0.76
 -13   7  -1   12.29    0.69
  13   7   1   12.09    0.74
  15  -7   1    6.47    0.54
  15  -7   1    7.07    0.60
 -15  -7  -1    5.83    0.53
  15   7   1    6.78    0.61
  15   7   1    6.49    0.57
 -15   7  -1    6.55    0.54
  17  -7   1   14.41    0.90
 -17  -7  -1   14.17    0.87
  17  -7   1   15.54    0.82
  17   7   1   16.04    0.89
 -17   7  -1   13.94    0.82
  17   7   1   15.35    0.93
  19  -7   1   46.88    1.82
  19  -7   1   45.41    1.91
 -19  -7  -1   47.14    1.88
  19   7   1   44.46    1.83
 -19   7  -1   44.04    1.79
  19   7   1   48.96    1.93
 -21  -7  -1    7.95    0.76
  21  -7   1    9.22    0.76
  21  -7   1    8.81    0.85
  21   7   1    8.54    0.75
  21   7   1   10.13    0.89
 -21   7  -1    8.17    0.70
 -23  -7  -1    3.64    0.62
  23  -7   1    3.44    0.69
  23  -7   1    3.94    0.58
  23   7   1    3.28    0.66
  23   7   1    3.54    0.56
 -23   7  -1    3.29    0.52
  25  -7   1    0.67    0.50
 -25  -7  -1    0.71    0.59
  25  -7   1    2.11    0.69
  25   7   1    0.23    0.57
 -25   7  -1    1.10    0.44
 -27  -7  -1    0.46    0.63
  27  -7   1    2.35    0.76
  27  -7   1    0.85    0.59
 -27   7  -1    0.84    0.49
  27   7   1    2.70    0.73
 -29  -7  -1    0.85    0.69
  29  -7   1   -0.50    0.71
 -29   7  -1    0.81    0.65
  29   7   1    0.94    0.68
  28  -8  -1    0.64    0.58
 -28  -8   1    1.03    0.70
  28  -8  -1    1.06    0.80
  28   8  -1    1.31    0.72
 -28   8   1    0.43    0.51
  26  -8  -1    3.57    0.81
 -26  -8   1    3.56    0.74
  26  -8  -1    1.90    0.59
 -26   8   1    1.98    0.54
  26   8  -1    3.50    0.77
 -24  -8   1    3.86    0.69
  24  -8  -1    2.67    0.71
  24  -8  -1    1.61    0.52
  24   8  -1    2.62    0.55
 -24   8   1    1.81    0.50
  24   8  -1    2.35    0.64
  22  -8  -1    0.10    0.41
  22  -8  -1    1.55    0.56
 -22  -8   1    1.14    0.52
  22   8  -1    0.89    0.45
  22   8  -1   -0.04    0.48
 -22   8   1    0.55    0.38
  20  -8  -1    2.65    0.47
 -20  -8   1    2.00    0.50
  20  -8  -1    2.92    0.58
  20   8  -1    2.14    0.50
 -20   8   1    2.07    0.47
  20   8  -1    2.57    0.54
 -18  -8   1   20.98    1.18
  18  -8  -1   22.44    1.07
  18  -8  -1   23.26    1.18
 -18   8   1   22.16    1.09
  18   8  -1   23.48    1.17
  18   8  -1   21.41    1.15
  16  -8  -1   21.33    1.08
 -16  -8   1   21.05    1.07
  16  -8  -1   20.75    0.99
  16   8  -1   18.98    1.06
  16   8  -1   22.58    1.06
 -16   8   1   20.74    1.02
 -14  -8   1    0.87    0.35
  14  -8  -1    0.32    0.26
  14  -8  -1    0.53    0.31
  14   8  -1    0.69    0.33
 -14   8   1    0.63    0.28
  14   8  -1    1.06    0.35
 -12  -8   1   32.92    1.34
  12  -8  -1   32.31    1.29
  12  -8  -1   32.44    1.28
 -12   8   1   34.32    1.31
  12   8  -1   32.28    1.30
  12   8  -1   28.70    1.32
  10  -8  -1   28.45    1.14
 -10  -8   1   28.94    1.02
  10  -8  -1   30.14    1.15
 -10  -8   1   30.02    1.22
  10   8  -1   28.36    1.15
 -10   8   1   28.03    1.17
  10   8  -1   27.96    1.22
   8  -8  -1    5.12    0.41
   8  -8  -1    5.26    0.41
  -8  -8   1    4.81    0.32
  -8  -8   1    4.89    0.46
   8   8  -1    4.80    0.46
   8   8  -1    4.89    0.41
  -8   8   1    5.29    0.34
  -8   8   1    5.81    0.45
  -6  -8   1   21.99    0.91
  -6  -8   1   19.94    0.78
   6  -8  -1   21.10    0.85
   6  -8  -1   19.49    0.80
   6   8  -1   19.84    0.80
  -6   8   1   21.25    0.89
   6   8  -1   20.93    0.93
  -6   8   1   19.84    0.82
   4  -8  -1   52.91    1.86
  -4  -8   1   54.81    1.81
   4  -8  -1   53.54    1.78
  -4  -8   1   52.90    1.77
  -4  -8   1   51.42    1.89
   4   8  -1   51.90    1.91
  -4   8   1   54.58    1.85
  -4   8   1   56.32    1.88
  -2  -8   1   26.38    1.05
  -2  -8   1   27.26    0.92
  -2  -8   1   26.15    0.99
   2  -8  -1   26.47    1.03
   2  -8  -1   26.49    0.94
   2   8  -1   26.05    1.01
  -2   8   1   25.13    1.02
  -2   8   1   26.38    1.03
   2   8  -1   27.14    1.08
   0  -8  -1   18.13    0.69
   0  -8  -1   19.98    0.80
   0  -8   1   18.66    0.80
   0  -8   1   18.60    0.66
   0   8  -1   18.38    0.78
   0   8   1   18.46    0.81
   0   8   1   18.44    0.77
   0   8  -1   17.90    0.80
  -2  -8  -1   12.64    0.52
   2  -8   1   12.17    0.48
  -2  -8  -1   12.19    0.62
   2  -8   1   12.42    0.61
   2   8   1   12.44    0.64
   2   8   1   12.18    0.56
  -2   8  -1   12.85    0.61
  -2   8  -1   11.25    0.60
   4  -8   1   22.34    0.90
  -4  -8  -1   22.58    0.95
   4  -8   1   21.64    0.81
  -4  -8  -1   22.47    0.84
  -4   8  -1   21.78    0.89
   4   8   1   22.44    0.85
  -4   8  -1   23.60    0.94
   4   8   1   21.21    0.96
   6  -8   1   13.36    0.57
  -6  -8  -1   12.09    0.66
   6  -8   1   12.53    0.62
  -6  -8  -1   12.52    0.58
  -6   8  -1   12.68    0.66
   6   8   1   12.13    0.54
   6   8   1   12.03    0.68
  -6   8  -1   13.21    0.60
   8  -8   1    1.39    0.26
  -8  -8  -1    1.45    0.30
   8  -8   1    0.99    0.22
   8   8   1    1.82    0.20
  -8   8  -1    2.07    0.32
   8   8   1    1.51    0.27
  -8   8  -1    1.16    0.21
   8   8   1    1.47    0.31
 -10  -8  -1    0.48    0.27
  10  -8   1    0.41    0.23
  10  -8   1    0.23    0.23
 -10   8  -1    0.19    0.23
 -10   8  -1    0.43    0.17
  10   8   1    0.71    0.28
  10   8   1    0.67    0.27
  12  -8   1    2.90    0.37
 -12  -8  -1    3.02    0.42
  12  -8   1    4.16    0.44
  12   8   1    3.47    0.44
 -12   8  -1    3.42    0.41
  12   8   1    2.87    0.40
  14  -8   1   11.66    0.74
 -14  -8  -1   11.57    0.75
  14  -8   1   10.76    0.68
  14   8   1   11.80    0.75
  14   8   1   11.68    0.74
 -14   8  -1   10.98    0.70
 -16  -8  -1    0.26    0.35
  16  -8   1    0.31    0.35
  16  -8   1    0.49    0.31
  16   8   1   -0.02    0.34
  16   8   1    0.12    0.31
 -16   8  -1    0.17    0.28
  18  -8   1    3.11    0.46
  18  -8   1    2.71    0.51
 -18  -8  -1    2.93    0.52
 -18   8  -1    2.89    0.45
  18   8   1    3.76    0.53
  18   8   1    3.81    0.57
  20  -8   1    4.26    0.56
  20  -8   1    5.65    0.70
 -20  -8  -1    4.65    0.63
  20   8   1    5.11    0.62
  20   8   1    5.19    0.68
 -20   8  -1    5.12    0.57
  22  -8   1   -0.45    0.38
 -22  -8  -1    0.25    0.49
  22  -8   1   -0.01    0.49
 -22   8  -1   -0.17    0.35
  22   8   1   -0.56    0.47
  22   8   1    0.07    0.42
 -24  -8  -1    1.21    0.60
  24  -8   1    1.14    0.51
  24  -8   1   -0.24    0.52
 -24   8  -1    0.67    0.42
  24   8   1    0.77    0.57
  24   8   1    0.25    0.46
 -26  -8  -1    4.33    0.79
  26  -8   1    2.45    0.77
  26  -8   1    1.98    0.62
 -26   8  -1    1.21    0.50
  26   8   1    2.01    0.69
  28  -8   1   -0.05    0.57
 -28  -8  -1    0.95    0.72
  28  -8   1    0.17    0.68
 -28   8  -1   -0.31    0.47
  28   8   1   -0.20    0.66
  27  -9  -1   -0.08    0.65
 -27  -9   1   -0.45    0.65
  27  -9  -1    0.00    0.56
  27   9  -1    0.40    0.63
 -27   9   1   -0.45    0.48
  25  -9  -1    0.46    0.53
  25  -9  -1    1.48    0.69
 -25  -9   1    0.86    0.62
 -25   9   1    0.37    0.44
  25   9  -1    0.77    0.52
  25   9  -1    0.58    0.61
  23  -9  -1    0.40    0.58
  23  -9  -1    0.96    0.49
 -23  -9   1    0.79    0.59
  23   9  -1    0.68    0.56
 -23   9   1    1.71    0.49
  23   9  -1    1.85    0.57
  21  -9  -1    4.40    0.60
 -21  -9   1    2.13    0.58
  21  -9  -1    3.85    0.64
  21   9  -1    3.78    0.62
  21   9  -1    3.02    0.60
 -21   9   1    3.80    0.59
 -19  -9   1   15.79    1.06
  19  -9  -1   14.59    0.88
  19  -9  -1   12.38    0.98
  19   9  -1   14.08    0.99
  19   9  -1   13.83    0.99
 -19   9   1   13.99    0.92
  17  -9  -1    6.41    0.60
 -17  -9   1    5.82    0.65
  17  -9  -1    6.41    0.66
  17   9  -1    7.01    0.66
  17   9  -1    6.99    0.70
 -17   9   1    7.11    0.65
  15  -9  -1    0.57    0.33
 -15  -9   1    0.96    0.40
  15  -9  -1    0.69    0.35
 -15   9   1    0.77    0.33
  15   9  -1    0.73    0.36
  15   9  -1    0.38    0.36
  13  -9  -1   31.59    1.30
 -13  -9   1   31.82    1.34
  13  -9  -1   27.21    1.25
  13   9  -1   30.15    1.36
  13   9  -1   30.32    1.30
 -13   9   1   34.51    1.34
  11  -9  -1   10.47    0.64
  11  -9  -1    9.31    0.61
 -11  -9   1   10.28    0.70
  11   9  -1   11.16    0.65
 -11   9   1    9.82    0.65
  11   9  -1    9.82    0.71
   9  -9  -1   10.57    0.61
   9  -9  -1   11.14    0.64
  -9  -9   1   11.03    0.52
  -9  -9   1   13.53    0.75
   9   9  -1   11.23    0.62
  -9   9   1   10.60    0.66
  -9   9   1   12.09    0.56
   9   9  -1   10.79    0.72
   7  -9  -1   19.80    0.82
  -7  -9   1   19.20    0.92
  -7  -9   1   19.66    0.80
  -7  -9   1   20.08    0.78
   7  -9  -1   18.96    0.86
  -7   9   1   20.56    0.91
   7   9  -1   20.10    0.95
  -7   9   1   19.80    0.82
   5  -9  -1    0.14    0.17
   5  -9  -1    0.07    0.21
  -5  -9   1    0.34    0.16
  -5  -9   1    0.47    0.25
  -5  -9   1    0.32    0.17
  -5   9   1    0.25    0.20
  -5   9   1    0.12    0.18
   5   9  -1    0.24    0.25
  -3  -9   1    8.29    0.55
   3  -9  -1    8.92    0.44
   3  -9  -1    8.68    0.53
  -3  -9   1    9.32    0.42
   3   9  -1    8.54    0.49
  -3   9   1    9.29    0.54
   3   9  -1    8.51    0.59
  -3   9   1    9.81    0.55
  -1  -9   1    0.36    0.13
   1  -9  -1    0.27    0.15
   1  -9  -1    0.00    0.20
  -1  -9   1    0.16    0.21
  -1   9   1    0.36    0.21
  -1   9   1    0.39    0.19
   1   9  -1    0.46    0.20
   1   9  -1   -0.03    0.21
   1  -9   1    3.05    0.34
  -1  -9  -1    3.43    0.27
  -1  -9  -1    2.96    0.34
   1  -9   1    3.25    0.25
  -1   9  -1    3.24    0.34
   1   9   1    3.57    0.39
   1   9   1    2.93    0.31
  -1   9  -1    2.81    0.34
   3  -9   1    2.72    0.22
  -3  -9  -1    1.87    0.31
   3  -9   1    2.28    0.31
  -3  -9  -1    2.62    0.25
  -3   9  -1    3.40    0.36
   3   9   1    2.49    0.27
  -3   9  -1    2.68    0.34
   3   9   1    2.71    0.36
  -5  -9  -1   18.69    0.91
  -5  -9  -1   20.25    0.81
   5  -9   1   21.65    0.90
   5  -9   1   20.37    0.78
  -5   9  -1   20.46    0.92
   5   9   1   21.42    0.82
   5   9   1   19.86    0.94
  -5   9  -1   20.05    0.87
  -7  -9  -1   10.68    0.58
  -7  -9  -1   11.40    0.68
   7  -9   1   12.16    0.65
   7  -9   1   12.34    0.57
  -7   9  -1   12.23    0.68
   7   9   1   11.10    0.69
   7   9   1   11.83    0.54
  -7   9  -1   11.36    0.60
   9  -9   1    2.92    0.34
   9  -9   1    1.87    0.31
  -9  -9  -1    2.86    0.41
  -9   9  -1    2.27    0.35
   9   9   1    2.71    0.34
   9   9   1    1.64    0.36
  -9   9  -1    2.65    0.29
  11  -9   1   24.56    1.04
  11  -9   1   23.74    1.02
 -11  -9  -1   24.29    1.13
  11   9   1   23.18    1.05
 -11   9  -1   25.26    1.09
  11   9   1   22.56    1.12
  13  -9   1    8.17    0.61
 -13  -9  -1    9.03    0.69
  13  -9   1    8.10    0.64
  13   9   1    6.51    0.63
 -13   9  -1    8.62    0.63
  13   9   1    8.81    0.67
  15  -9   1    9.51    0.68
 -15  -9  -1    8.13    0.69
  15  -9   1    8.16    0.68
  15   9   1    9.52    0.75
  15   9   1    8.33    0.73
 -15   9  -1   10.16    0.72
  17  -9   1   22.31    1.16
 -17  -9  -1   22.50    1.22
  17  -9   1   22.62    1.11
  17   9   1   24.08    1.22
  17   9   1   23.05    1.18
 -17   9  -1   22.99    1.15
  19  -9   1   21.19    1.11
 -19  -9  -1   22.07    1.24
  19  -9   1   22.66    1.23
 -19   9  -1   19.55    1.08
  19   9   1   20.11    1.15
  19   9   1   20.27    1.17
  21  -9   1    1.12    0.54
 -21  -9  -1    2.10    0.57
  21  -9   1    2.32    0.52
  21   9   1    0.91    0.46
 -21   9  -1    1.43    0.44
  21   9   1    2.07    0.55
  23  -9   1    1.09    0.59
 -23  -9  -1    0.93    0.58
  23  -9   1    0.48    0.46
  23   9   1    0.66    0.56
 -23   9  -1    1.26    0.47
  23   9   1    0.83    0.49
 -25  -9  -1    1.34    0.67
  25  -9   1    2.06    0.61
  25  -9   1    1.27    0.68
 -25   9  -1    1.03    0.51
  25   9   1    2.12    0.67
  25   9   1    1.46    0.56
  27  -9   1    2.30    0.75
 -27  -9  -1    0.22    0.69
  27  -9   1   -0.34    0.55
 -27   9  -1   -0.47    0.46
  27   9   1    0.58    0.69
  26 -10  -1    1.09    0.60
  26 -10  -1    0.90    0.71
 -26 -10   1    0.51    0.73
 -26  10   1    0.39    0.52
  26  10  -1    0.41    0.56
  24 -10  -1    0.54    0.50
  24 -10  -1   -0.21    0.61
 -24 -10   1    1.42    0.67
 -24  10   1    0.63    0.48
  24  10  -1    0.21    0.54
  22 -10  -1    0.38    0.54
 -22 -10   1    0.04    0.55
  22 -10  -1    0.24    0.45
 -22  10   1   -0.30    0.42
  22  10  -1   -0.22    0.48
  22  10  -1    0.49    0.51
  20 -10  -1    1.62    0.47
  20 -10  -1    1.32    0.51
 -20 -10   1    1.46    0.56
  20  10  -1    0.15    0.47
 -20  10   1    0.78    0.44
  20  10  -1    1.29    0.52
 -18 -10   1    1.73    0.53
  18 -10  -1    1.86    0.45
  18 -10  -1    1.46    0.48
  18  10  -1    1.44    0.46
  18  10  -1    1.74    0.52
 -18  10   1    1.83    0.47
 -16 -10   1    8.44    0.76
  16 -10  -1    9.38    0.77
  16 -10  -1    9.08    0.75
 -16  10   1    9.09    0.74
  16  10  -1    9.00    0.75
  16  10  -1    8.48    0.81
  14 -10  -1    0.44    0.34
  14 -10  -1    0.06    0.31
 -14 -10   1   -0.48    0.35
  14  10  -1    0.50    0.34
  14  10  -1   -0.32    0.37
 -14  10   1   -0.06    0.28
  12 -10  -1   10.72    0.71
 -12 -10   1   10.56    0.77
  12 -10  -1    9.88    0.68
  12  10  -1   10.83    0.68
  12  10  -1   11.04    0.80
 -12  10   1   10.97    0.72
  10 -10  -1    9.57    0.64
  10 -10  -1   10.04    0.65
 -10 -10   1   10.36    0.72
  10  10  -1    9.43    0.76
 -10  10   1   10.39    0.68
  10  10  -1   10.77    0.62
  -8 -10   1    0.13    0.21
   8 -10  -1    0.25    0.22
   8 -10  -1    0.18    0.26
  -8 -10   1    0.19    0.30
   8  10  -1    0.02    0.27
   8  10  -1   -0.01    0.17
  -8  10   1    0.20    0.21
  -8  10   1    0.13    0.24
  -6 -10   1   40.00    1.54
   6 -10  -1   39.58    1.39
   6 -10  -1   35.98    1.47
  -6  10   1   40.00    1.52
   6  10  -1   39.60    1.42
  -6  10   1   37.93    1.44
   6  10  -1   39.19    1.57
   4 -10  -1   20.22    0.93
   4 -10  -1   20.38    0.82
  -4 -10   1   20.77    0.96
   4  10  -1   20.91    1.00
  -4  10   1   21.26    0.93
  -4  10   1   21.85    0.96
   4  10  -1   23.05    0.91
   2 -10  -1    4.58    0.44
   2 -10  -1    3.52    0.31
  -2 -10   1    3.40    0.40
   2  10  -1    3.55    0.43
   2  10  -1    3.03    0.35
  -2  10   1    3.72    0.39
  -2  10   1    3.95    0.41
   0 -10  -1    4.14    0.44
   0 -10   1    3.95    0.45
   0 -10  -1    4.74    0.36
   0  10  -1    5.21    0.48
   0  10   1    5.23    0.47
   0  10   1    4.42    0.42
   0  10  -1    4.22    0.43
  -2 -10  -1    0.75    0.18
  -2 -10  -1    0.08    0.27
   2 -10   1   -0.06    0.26
   2  10   1    0.72    0.22
  -2  10  -1    0.40    0.25
   2  10   1    0.73    0.29
  -2  10  -1    0.74    0.27
   4 -10   1    9.05    0.60
  -4 -10  -1   10.06    0.65
  -4 -10  -1   10.32    0.50
  -4  10  -1    9.10    0.60
   4  10   1   10.85    0.56
  -4  10  -1    9.03    0.62
   4  10   1    9.85    0.66
   6 -10   1    4.44    0.36
  -6 -10  -1    4.33    0.47
   6 -10   1    4.94    0.44
  -6 -10  -1    4.92    0.38
   6  10   1    4.78    0.38
  -6  10  -1    4.59    0.47
  -6  10  -1    3.93    0.41
   6  10   1    4.64    0.50
   8 -10   1    0.58    0.24
  -8 -10  -1    0.05    0.30
   8 -10   1    0.20    0.26
  -8 -10  -1    0.27    0.22
  -8  10  -1    0.58    0.24
  -8  10  -1    0.21    0.25
   8  10   1    0.78    0.32
  10 -10   1    0.65    0.29
 -10 -10  -1    0.47    0.34
  10 -10   1    0.11    0.25
  10  10   1    0.44    0.27
  10  10   1    0.38    0.32
 -10  10  -1    0.00    0.25
 -12 -10  -1   18.43    1.01
  12 -10   1   17.44    0.90
  12 -10   1   17.97    0.89
  12  10   1   18.09    0.91
 -12  10  -1   17.28    0.93
  12  10   1   15.65    0.96
  14 -10   1    6.82    0.60
  14 -10   1    6.33    0.59
 -14 -10  -1    6.40    0.64
 -14  10  -1    5.71    0.59
  14  10   1    6.40    0.61
  14  10   1    5.80    0.65
 -16 -10  -1    1.39    0.50
  16 -10   1    1.45    0.43
  16 -10   1    1.26    0.40
  16  10   1    1.52    0.43
  16  10   1    1.26    0.47
 -16  10  -1    0.69    0.37
 -18 -10  -1    8.60    0.80
  18 -10   1    9.38    0.76
  18 -10   1    8.84    0.80
  18  10   1    8.11    0.79
  18  10   1    8.05    0.77
 -18  10  -1   10.49    0.83
 -20 -10  -1   14.01    1.07
  20 -10   1   13.98    1.03
  20 -10   1   12.57    0.96
  20  10   1   13.95    1.02
 -20  10  -1   13.14    0.98
  20  10   1   14.02    1.07
  22 -10   1    1.42    0.53
  22 -10   1    1.27    0.59
 -22 -10  -1    0.16    0.57
  22  10   1    1.36    0.54
  22  10   1    1.03    0.56
 -22  10  -1    1.10    0.48
  24 -10   1    1.18    0.54
  24 -10   1    1.31    0.67
 -24 -10  -1    0.99    0.66
 -24  10  -1   -0.05    0.45
  24  10   1    1.04    0.57
  24  10   1    1.32    0.63
 -26 -10  -1    2.54    0.79
  26 -10   1    5.23    0.82
  26  10   1    3.48    0.80
 -26  10  -1    2.05    0.60
  26  10   1    2.63    0.67
 -25 -11   1   -0.86    0.65
  25 -11  -1    0.51    0.56
 -25  11   1    0.03    0.51
  25  11  -1    0.87    0.60
  23 -11  -1    2.06    0.60
 -23 -11   1    1.49    0.70
 -23  11   1    1.24    0.54
  23  11  -1    1.86    0.64
 -21 -11   1    2.89    0.68
  21 -11  -1    2.41    0.58
 -21  11   1    1.84    0.55
  21  11  -1    2.14    0.64
 -19 -11   1    0.68    0.57
  19 -11  -1    1.36    0.49
 -19  11   1    1.16    0.46
  19  11  -1    1.70    0.57
  17 -11  -1   -0.26    0.36
 -17 -11   1   -0.39    0.49
  17  11  -1   -0.09    0.45
 -17  11   1   -0.03    0.36
 -15 -11   1    2.04    0.52
  15 -11  -1    2.04    0.44
  15  11  -1    1.95    0.51
 -15  11   1    3.41    0.53
  13 -11  -1   16.04    0.88
 -13 -11   1   13.82    0.95
 -13  11   1   15.48    0.92
  13  11  -1   14.94    1.00
 -11 -11   1    4.74    0.57
  11 -11  -1    4.53    0.52
  11  11  -1    4.22    0.55
 -11  11   1    5.24    0.57
  -9 -11   1    1.03    0.38
   9 -11  -1    0.10    0.29
   9  11  -1    0.76    0.37
  -9  11   1    0.04    0.28
  -7 -11   1    2.48    0.43
   7 -11  -1    1.49    0.34
  -7  11   1    2.49    0.36
  -7  11   1    1.87    0.37
   7  11  -1    2.00    0.30
   7  11  -1    3.35    0.49
  -5 -11   1    8.12    0.65
   5 -11  -1    8.18    0.64
   5  11  -1    8.77    0.69
   5  11  -1    9.85    0.56
  -5  11   1   10.40    0.63
  -5  11   1    8.42    0.62
  -3 -11   1    4.96    0.52
   3 -11  -1    4.22    0.46
  -3  11   1    4.92    0.48
  -3  11   1    5.80    0.51
   3  11  -1    4.27    0.44
   3  11  -1    4.45    0.50
   1 -11  -1    8.86    0.66
  -1 -11   1    9.05    0.66
  -1  11   1    9.74    0.65
  -1  11   1    9.03    0.60
   1  11  -1    8.74    0.60
   1  11  -1   10.24    0.69
   1 -11   1    2.42    0.42
  -1 -11  -1    2.54    0.40
   1  11   1    2.05    0.36
  -1  11  -1    2.47    0.39
  -1  11  -1    3.45    0.43
   1  11   1    3.15    0.42
   3 -11   1   13.03    0.78
  -3 -11  -1   13.83    0.81
   3  11   1   12.95    0.68
   3  11   1   13.77    0.82
  -3  11  -1   12.55    0.75
  -3  11  -1   13.75    0.76
  -5 -11  -1    1.70    0.37
   5 -11   1    2.09    0.36
  -5  11  -1    1.23    0.32
   5  11   1    1.88    0.29
   5  11   1    0.45    0.34
  -5  11  -1    0.93    0.33
  -7 -11  -1   24.15    1.14
   7 -11   1   25.54    1.09
   7  11   1   23.51    0.99
  -7  11  -1   23.66    1.02
   7  11   1   21.56    1.13
  -7  11  -1   23.51    1.12
  -9 -11  -1   54.36    2.14
   9 -11   1   59.61    2.10
  -9  11  -1   57.54    2.16
   9  11   1   56.51    2.19
 -11 -11  -1   49.48    1.95
  11 -11   1   49.00    1.86
  11  11   1   47.82    1.95
 -11  11  -1   47.71    1.91
 -13 -11  -1    5.65    0.67
  13 -11   1    7.66    0.67
 -13  11  -1    6.58    0.66
  13  11   1    6.96    0.74
  15 -11   1    0.66    0.40
 -15 -11  -1    0.07    0.45
 -15  11  -1    0.67    0.36
  15  11   1   -0.61    0.39
  17 -11   1    6.44    0.66
 -17 -11  -1    5.16    0.68
 -17  11  -1    5.04    0.64
  17  11   1    7.08    0.78
  19 -11   1    4.38    0.64
 -19 -11  -1    4.45    0.72
 -19  11  -1    4.14    0.62
  19  11   1    5.92    0.75
 -21 -11  -1    6.65    0.81
  21 -11   1    3.88    0.65
  21  11   1    4.11    0.71
 -21  11  -1    3.57    0.63
 -23 -11  -1    2.79    0.75
  23 -11   1    2.20    0.62
  23  11   1    3.21    0.67
 -23  11  -1    2.86    0.63
  25 -11   1    1.03    0.60
 -25 -11  -1   -1.15    0.66
 -25  11  -1    0.21    0.51
  25  11   1    1.14    0.59
 -24 -12   1    1.15    0.76
  24 -12  -1    0.47    0.58
 -24  12   1    0.86    0.58
  24  12  -1    0.82    0.65
  22 -12  -1    3.26    0.63
 -22 -12   1    2.51    0.75
  22  12  -1    3.87    0.74
 -22  12   1    2.71    0.64
  20 -12  -1    1.82    0.57
 -20 -12   1    2.32    0.69
 -20  12   1    3.17    0.65
  20  12  -1    1.78    0.66
 -18 -12   1    1.28    0.58
  18 -12  -1    1.58    0.53
 -18  12   1    2.24    0.53
  18  12  -1    2.25    0.62
  16 -12  -1    0.02    0.41
 -16 -12   1    0.87    0.54
  16  12  -1    1.51    0.55
 -16  12   1    0.80    0.42
 -14 -12   1    4.17    0.63
  14 -12  -1    3.96    0.56
 -14  12   1    3.71    0.55
  14  12  -1    3.46    0.63
  12 -12  -1   15.09    0.95
 -12 -12   1   16.44    1.06
  12  12  -1   16.12    1.05
 -12  12   1   17.63    1.02
 -10 -12   1   65.48    2.42
  10 -12  -1   60.12    2.31
 -10  12   1   62.04    2.37
  10  12  -1   63.48    2.43
  -8 -12   1   46.65    1.88
   8 -12  -1   46.16    1.80
   8  12  -1   48.88    1.94
  -8  12   1   44.43    1.83
   6 -12  -1    0.54    0.32
  -6 -12   1    0.57    0.38
   6  12  -1    1.06    0.28
  -6  12   1    0.64    0.32
  -6  12   1    0.98    0.32
   6  12  -1    1.22    0.42
  -4 -12   1   11.59    0.80
   4 -12  -1   12.65    0.78
   4  12  -1   13.14    0.72
  -4  12   1   14.45    0.80
  -4  12   1   12.21    0.78
   4  12  -1   12.89    0.85
   2 -12  -1   44.43    1.74
  -2 -12   1   44.92    1.77
   2  12  -1   44.46    1.71
  -2  12   1   44.19    1.75
  -2  12   1   48.64    1.75
   2  12  -1   43.51    1.78
   0 -12  -1    5.57    0.53
   0 -12   1    5.92    0.54
   0  12   1    6.97    0.58
   0  12  -1    6.45    0.59
   0  12  -1    6.06    0.58
   0  12   1    7.02    0.62
   2 -12   1    0.06    0.32
  -2 -12  -1   -0.38    0.29
  -2  12  -1    0.00    0.26
  -2  12  -1    0.44    0.30
   2  12   1    0.00    0.24
   2  12   1   -0.45    0.31
   4 -12   1    0.61    0.34
  -4 -12  -1    1.31    0.39
  -4  12  -1    1.16    0.33
   4  12   1    0.40    0.37
   4  12   1    1.28    0.29
  -4  12  -1    0.82    0.34
  -6 -12  -1    1.77    0.42
   6 -12   1    0.97    0.35
  -6  12  -1    0.75    0.29
   6  12   1    1.22    0.29
   6  12   1    1.24    0.40
  -6  12  -1    0.95    0.35
  -8 -12  -1    0.19    0.38
   8 -12   1    0.01    0.34
  -8  12  -1    0.32    0.32
   8  12   1    0.44    0.39
  10 -12   1    5.23    0.59
 -10 -12  -1    5.08    0.61
  10  12   1    4.50    0.62
 -10  12  -1    5.79    0.64
  12 -12   1    1.79    0.43
 -12 -12  -1    1.71    0.52
 -12  12  -1    2.37    0.48
  12  12   1    1.80    0.50
 -14 -12  -1   -0.13    0.46
  14 -12   1    0.38    0.39
  14  12   1    0.81    0.48
 -14  12  -1    0.69    0.41
 -16 -12  -1   -0.38    0.49
  16 -12   1    0.32    0.44
  16  12   1    0.70    0.49
 -16  12  -1    0.65    0.42
 -18 -12  -1   -0.10    0.53
  18 -12   1    0.67    0.51
  18  12   1    0.98    0.52
 -18  12  -1    0.86    0.44
  20 -12   1    2.62    0.61
 -20 -12  -1    3.15    0.72
 -20  12  -1    2.77    0.60
  20  12   1    3.19    0.66
  22 -12   1    0.63    0.54
 -22 -12  -1   -1.47    0.59
  22  12   1    0.00    0.56
 -22  12  -1    0.67    0.51
 -24 -12  -1    0.44    0.70
  24 -12   1   -0.12    0.56
  24  12   1   -0.04    0.57
 -24  12  -1   -0.52    0.48
 -23 -13   1    0.51    0.72
  23 -13  -1   -0.18    0.54
 -23  13   1    0.48    0.58
  23  13  -1    0.04    0.66
 -21 -13   1   -0.09    0.66
  21 -13  -1    0.27    0.53
  21  13  -1   -0.23    0.60
 -21  13   1   -0.07    0.53
 -19 -13   1    0.26    0.60
  19 -13  -1    0.47    0.53
 -19  13   1    0.36    0.50
  19  13  -1    0.11    0.59
 -17 -13   1   -0.24    0.55
  17 -13  -1   -0.90    0.42
  17  13  -1   -0.97    0.52
 -17  13   1   -0.41    0.42
 -15 -13   1    0.20    0.50
  15 -13  -1    0.32    0.44
 -15  13   1    0.22    0.41
  15  13  -1    0.47    0.52
  13 -13  -1    3.98    0.58
 -13 -13   1    4.02    0.64
  13  13  -1    4.55    0.69
 -13  13   1    3.95    0.61
  11 -13  -1    4.73    0.58
 -11 -13   1    3.58    0.62
 -11  13   1    5.00    0.65
  11  13  -1    3.92    0.64
   9 -13  -1    5.97    0.63
  -9 -13   1    7.33    0.74
   9  13  -1    7.58    0.78
  -9  13   1    7.66    0.74
   7 -13  -1    0.49    0.38
  -7 -13   1    0.56    0.45
  -7  13   1    0.47    0.36
   7  13  -1    0.58    0.42
   5 -13  -1    0.20    0.38
  -5 -13   1    0.24    0.44
   5  13  -1    2.29    0.37
  -5  13   1    1.91    0.42
  -5  13   1    1.93    0.40
   5  13  -1    1.31    0.45
   3 -13  -1    0.18    0.40
  -3 -13   1    0.78    0.46
  -3  13   1    2.29    0.43
   3  13  -1    1.69    0.45
   3  13  -1    1.21    0.34
  -3  13   1    1.99    0.41
  -1 -13   1    1.16    0.43
   1 -13  -1    1.14    0.45
  -1  13   1    2.16    0.43
   1  13  -1    2.33    0.43
   1  13  -1    2.00    0.45
  -1  13   1    2.77    0.44
   1 -13   1    5.47    0.61
  -1 -13  -1    4.87    0.57
  -1  13  -1    4.29    0.52
   1  13   1    5.18    0.53
   1  13   1    4.68    0.58
  -1  13  -1    4.93    0.56
   3 -13   1    5.92    0.62
  -3 -13  -1    4.96    0.60
  -3  13  -1    6.25    0.61
   3  13   1    4.76    0.62
  -3  13  -1    6.21    0.62
   3  13   1    6.61    0.57
  -5 -13  -1    2.20    0.49
   5 -13   1    2.95    0.51
  -5  13  -1    3.68    0.47
  -5  13  -1    3.59    0.53
   5  13   1    2.95    0.54
   5  13   1    3.20    0.46
   7 -13   1   23.07    1.17
  -7 -13  -1   22.34    1.24
  -7  13  -1   24.43    1.23
   7  13   1   24.98    1.27
  -9 -13  -1   44.75    1.91
   9 -13   1   43.38    1.81
  -9  13  -1   46.11    1.89
   9  13   1   46.51    1.95
 -11 -13  -1   19.12    1.18
  11 -13   1   17.90    1.06
  11  13   1   18.12    1.17
 -11  13  -1   16.93    1.07
 -13 -13  -1   11.51    0.93
  13 -13   1   12.45    0.93
  13  13   1    9.92    0.95
 -13  13  -1   12.49    0.95
 -15 -13  -1    0.87    0.55
  15 -13   1    0.20    0.47
  15  13   1    0.83    0.53
 -15  13  -1    0.77    0.47
 -17 -13  -1    5.61    0.81
  17 -13   1    8.80    0.85
 -17  13  -1    7.64    0.85
  17  13   1    8.93    0.95
  19 -13   1   14.18    1.11
 -19 -13  -1   13.82    1.14
 -19  13  -1   18.44    1.21
  19  13   1   13.32    1.19
  21 -13   1    5.95    0.83
 -21 -13  -1    6.57    0.91
 -21  13  -1    7.98    0.91
  21  13   1    6.73    0.95
  23 -13   1   -0.50    0.55
 -23 -13  -1    0.59    0.74
 -23  13  -1   -0.66    0.53
  23  13   1    0.64    0.63
  20 -14  -1   -0.18    0.56
 -20 -14   1   -0.05    0.70
  20  14  -1   -0.22    0.66
 -20  14   1   -0.29    0.53
  18 -14  -1    2.03    0.62
 -18 -14   1    0.72    0.69
 -18  14   1    2.00    0.63
  18  14  -1    1.57    0.76
 -16 -14   1   -0.21    0.60
  16 -14  -1    0.12    0.48
  16  14  -1   -0.77    0.56
 -16  14   1    0.23    0.45
 -14 -14   1    1.29    0.60
  14 -14  -1    1.16    0.50
  14  14  -1    0.24    0.56
 -14  14   1    0.55    0.47
 -12 -14   1    7.90    0.84
  12 -14  -1    8.25    0.77
  12  14  -1    5.85    0.82
 -12  14   1    8.20    0.84
 -10 -14   1    3.02    0.62
  10 -14  -1    4.16    0.61
 -10  14   1    4.32    0.63
  10  14  -1    4.03    0.71
  -8 -14   1    1.27    0.50
   8 -14  -1    0.54    0.44
  -8  14   1    0.80    0.43
   8  14  -1    0.86    0.48
  -6 -14   1    7.45    0.76
   6 -14  -1    8.42    0.75
   6  14  -1    7.55    0.79
  -6  14   1    7.18    0.71
   4 -14  -1    6.26    0.66
  -4 -14   1    5.88    0.68
   4  14  -1    7.36    0.62
  -4  14   1    7.27    0.69
  -4  14   1    7.30    0.70
   4  14  -1    7.67    0.80
   2 -14  -1   15.71    0.97
  -2 -14   1   16.09    0.99
  -2  14   1   13.67    0.89
   2  14  -1   15.26    0.87
   2  14  -1   15.97    1.04
  -2  14   1   14.92    0.96
   0 -14   1    0.29    0.41
   0 -14  -1   -0.44    0.36
   0  14  -1   -0.17    0.36
   0  14   1    0.14    0.33
   0  14   1   -0.23    0.37
   0  14  -1    0.30    0.33
  -2 -14  -1   12.52    0.89
   2 -14   1   11.69    0.87
   2  14   1   11.50    0.90
   2  14   1   13.18    0.81
  -2  14  -1   11.17    0.86
  -2  14  -1   13.82    0.88
  -4 -14  -1    2.31    0.52
   4 -14   1    2.35    0.50
   4  14   1    1.94    0.53
  -4  14  -1    1.75    0.46
  -4  14  -1    1.68    0.47
   6 -14   1    1.31    0.47
  -6 -14  -1    0.56    0.48
  -6  14  -1    0.69    0.42
   6  14   1    0.66    0.50
   8 -14   1    1.30    0.48
  -8 -14  -1    1.29    0.50
   8  14   1    1.57    0.52
  -8  14  -1    1.14    0.46
 -10 -14  -1    3.56    0.66
  10 -14   1    4.42    0.62
 -10  14  -1    4.12    0.64
  10  14   1    4.62    0.70
  12 -14   1   -0.15    0.43
 -12 -14  -1    0.10    0.51
 -12  14  -1    0.18    0.43
  12  14   1   -0.06    0.50
  14 -14   1   -0.25    0.44
 -14 -14  -1   -0.65    0.55
  14  14   1   -0.15    0.54
 -14  14  -1   -0.25    0.42
  16 -14   1    2.53    0.62
 -16 -14  -1    2.92    0.71
  16  14   1    2.05    0.72
 -16  14  -1    3.46    0.65
  18 -14   1    8.20    0.89
 -18 -14  -1    6.81    0.89
  18  14   1    5.29    0.90
 -18  14  -1    6.79    0.87
 -20 -14  -1    8.31    0.99
  20 -14   1    7.76    0.93
  20  14   1    5.84    0.92
 -20  14  -1    7.97    1.01
  19 -15  -1    2.08    0.67
 -19 -15   1    1.88    0.80
 -19  15   1    3.02    0.79
  19  15  -1    1.16    0.81
  17 -15  -1    1.38    0.63
 -17 -15   1    1.15    0.73
 -17  15   1    0.98    0.59
  17  15  -1   -0.27    0.63
  15 -15  -1   -0.01    0.54
 -15 -15   1   -0.16    0.61
  15  15  -1    0.44    0.62
 -15  15   1   -0.05    0.48
  13 -15  -1    1.06    0.55
 -13 -15   1    1.27    0.65
  13  15  -1    1.49    0.67
 -13  15   1    2.69    0.63
 -11 -15   1   -0.12    0.55
  11 -15  -1    0.28    0.48
  11  15  -1   -0.85    0.55
 -11  15   1    0.73    0.48
  -9 -15   1   -0.17    0.50
   9 -15  -1    0.41    0.47
   9  15  -1    0.44    0.55
  -9  15   1    0.01    0.44
   7 -15  -1    0.10    0.45
  -7 -15   1   -0.11    0.51
   7  15  -1    0.17    0.47
  -7  15   1    0.19    0.42
  -5 -15   1    1.07    0.51
   5 -15  -1    1.07    0.50
  -5  15   1    0.74    0.43
   5  15  -1    0.46    0.51
   3 -15  -1    3.32    0.59
  -3 -15   1    3.03    0.60
  -3  15   1    2.78    0.51
   3  15  -1    2.03    0.57
   3  15  -1    2.47    0.45
  -3  15   1    1.72    0.50
  -1 -15   1    1.57    0.52
   1 -15  -1    1.50    0.51
   1  15  -1    1.19    0.42
  -1  15   1    1.52    0.50
   1  15  -1    1.08    0.48
  -1  15   1    0.65    0.38
  -1 -15  -1   -0.30    0.44
   1 -15   1   -0.19    0.45
  -1  15  -1   -0.40    0.39
   1  15   1   -0.18    0.30
   1  15   1   -0.83    0.40
  -1  15  -1   -0.23    0.35
  -3 -15  -1    1.80    0.53
   3 -15   1    0.71    0.50
  -3  15  -1    2.36    0.51
   3  15   1    1.24    0.51
  -3  15  -1    0.54    0.46
   5 -15   1    1.50    0.52
  -5 -15  -1    1.21    0.51
  -5  15  -1    1.91    0.51
   5  15   1    2.21    0.57
  -7 -15  -1   -0.36    0.51
   7 -15   1   -0.09    0.44
   7  15   1   -0.34    0.47
  -7  15  -1    0.16    0.44
   9 -15   1    2.13    0.58
  -9 -15  -1    2.50    0.62
   9  15   1    3.56    0.70
  -9  15  -1    1.70    0.57
  11 -15   1    3.85    0.64
 -11 -15  -1    3.01    0.70
  11  15   1    3.71    0.74
 -11  15  -1    4.06    0.68
 -13 -15  -1    0.15    0.62
  13 -15   1    1.16    0.56
 -13  15  -1    1.78    0.57
  13  15   1    0.36    0.59
 -15 -15  -1   -1.05    0.59
  15 -15   1   -0.03    0.55
 -15  15  -1    0.07    0.52
  15  15   1   -0.64    0.63
 -17 -15  -1    2.29    0.76
  17 -15   1    2.95    0.72
  17  15   1    3.15    0.86
 -17  15  -1    2.26    0.69
 -19 -15  -1    2.49    0.80
  19 -15   1    1.87    0.68
 -19  15  -1    3.09    0.73
  19  15   1    2.84    0.87
  16 -16  -1    1.06    0.63
 -16 -16   1    0.33    0.72
 -16  16   1    0.75    0.64
  16  16  -1    1.70    0.82
  14 -16  -1    0.17    0.54
 -14 -16   1    1.62    0.74
  14  16  -1   -0.38    0.62
 -14  16   1    0.24    0.54
  12 -16  -1    5.61    0.79
 -12 -16   1    4.93    0.83
 -12  16   1    5.93    0.82
  12  16  -1    4.90    0.87
 -10 -16   1   11.62    1.06
  10 -16  -1   11.01    1.00
 -10  16   1   14.49    1.07
  10  16  -1   12.72    1.18
   8 -16  -1    4.59    0.72
  -8 -16   1    4.84    0.77
  -8  16   1    3.94    0.65
   8  16  -1    2.34    0.70
   6 -16  -1   -0.50    0.49
  -6 -16   1   -0.28    0.55
  -6  16   1    0.60    0.45
   6  16  -1   -0.07    0.55
  -4 -16   1    0.83    0.57
   4 -16  -1    0.52    0.53
   4  16  -1    0.50    0.53
  -4  16   1   -0.04    0.42
  -2 -16   1    5.49    0.73
   2 -16  -1    5.61    0.74
   2  16  -1    6.97    0.71
  -2  16   1    4.98    0.65
   2  16  -1    4.13    0.71
  -2  16   1    5.55    0.73
   0 -16  -1    4.37    0.69
   0 -16   1    5.53    0.73
   0  16   1    7.07    0.72
   0  16  -1    7.40    0.73
   0  16  -1    6.56    0.79
   0  16   1    6.58    0.78
  -2 -16  -1    2.87    0.64
   2 -16   1    1.68    0.57
  -2  16  -1    3.61    0.58
  -2  16  -1    3.14    0.62
   2  16   1    2.92    0.64
  -4 -16  -1    1.01    0.57
   4 -16   1    0.26    0.53
   4  16   1    0.71    0.58
  -4  16  -1    1.73    0.50
  -6 -16  -1    0.31    0.55
   6 -16   1    0.56    0.55
  -6  16  -1    0.04    0.42
   6  16   1   -0.30    0.53
   8 -16   1    0.36    0.51
  -8 -16  -1    0.91    0.60
  -8  16  -1    0.66    0.49
   8  16   1    0.56    0.60
 -10 -16  -1    0.63    0.63
  10 -16   1    0.56    0.58
 -10  16  -1    1.22    0.58
  10  16   1    1.67    0.69
  12 -16   1    0.34    0.57
 -12 -16  -1    1.47    0.69
 -12  16  -1    0.10    0.51
  12  16   1    0.92    0.66
  14 -16   1   -0.32    0.54
 -14 -16  -1    1.22    0.70
 -14  16  -1   -0.34    0.53
  14  16   1   -0.06    0.63
 -16 -16  -1   -1.11    0.69
  16 -16   1   -0.42    0.59
 -16  16  -1    0.10    0.55
  16  16   1   -0.50    0.69
 -13 -17   1    0.03    0.69
  13 -17  -1    0.67    0.63
  13  17  -1   -0.62    0.62
 -13  17   1    1.58    0.67
  11 -17  -1   -0.14    0.57
 -11 -17   1   -0.54    0.64
 -11  17   1    0.33    0.54
  11  17  -1   -1.24    0.63
  -9 -17   1    0.05    0.64
   9 -17  -1   -0.21    0.56
   9  17  -1   -1.06    0.57
  -9  17   1    0.36    0.52
   7 -17  -1   -0.08    0.56
  -7 -17   1    0.05    0.63
  -7  17   1    0.33    0.51
   7  17  -1    0.15    0.59
   5 -17  -1    0.21    0.60
  -5 -17   1   -0.60    0.59
   5  17  -1    0.10    0.62
  -5  17   1    0.66    0.49
  -3 -17   1    0.69    0.62
   3 -17  -1    0.48    0.60
   3  17  -1    1.27    0.64
  -3  17   1    1.62    0.52
  -1 -17   1    6.47    0.84
   1 -17  -1    6.30    0.82
  -1  17   1    6.97    0.82
   1  17  -1    6.68    0.85
  -1  17   1    6.48    0.73
   1 -17   1    6.78    0.86
  -1 -17  -1    6.76    0.85
   1  17   1    7.00    0.86
  -1  17  -1    8.63    0.85
  -1  17  -1    8.42    0.90
   3 -17   1    0.95    0.64
  -3 -17  -1    1.46    0.63
  -3  17  -1    1.09    0.50
   3  17   1    0.87    0.61
   5 -17   1   -0.13    0.57
  -5 -17  -1   -0.03    0.60
  -5  17  -1    0.50    0.51
   5  17   1    0.01    0.61
   7 -17   1   -0.34    0.55
  -7 -17  -1    0.10    0.65
  -7  17  -1    0.54    0.53
   7  17   1    1.69    0.70
  -9 -17  -1    2.70    0.75
   9 -17   1    3.54    0.76
  -9  17  -1    4.18    0.76
   9  17   1    2.51    0.76
  11 -17   1    6.24    0.84
 -11 -17  -1    3.78    0.83
  11  17   1    5.20    0.94
 -11  17  -1    6.50    0.90
  13 -17   1    0.92    0.66
 -13 -17  -1    0.57    0.73
 -13  17  -1    0.64    0.61
  13  17   1    1.30    0.76
 -10 -18   1    5.03    0.89
  10 -18  -1    6.49    0.89
  10  18  -1    3.87    0.95
 -10  18   1    4.14    0.84
   8 -18  -1    1.81    0.71
  -8 -18   1    2.11    0.77
  -8  18   1    1.80    0.65
   8  18  -1    0.60    0.72
   6 -18  -1   -0.90    0.57
  -6 -18   1   -0.73    0.66
  -6  18   1   -0.59    0.49
   6  18  -1   -0.42    0.61
  -4 -18   1    3.70    0.81
   4 -18  -1    1.39    0.74
  -4  18   1    3.51    0.70
   4  18  -1    4.42    0.82
  -2 -18   1    4.50    0.84
   2 -18  -1    4.13    0.84
  -2  18   1    5.99    0.79
   2  18  -1    4.97    0.85
   0 -18  -1    4.11    0.82
   0 -18   1    3.10    0.75
   0  18  -1    4.72    0.83
   0  18   1    3.10    0.75
  -2 -18  -1   -0.29    0.66
   2 -18   1   -0.38    0.65
   2  18   1   -0.24    0.60
  -2  18  -1    0.46    0.49
  -4 -18  -1    0.62    0.67
   4 -18   1   -0.63    0.64
   4  18   1    0.81    0.67
  -4  18  -1   -0.49    0.46
   6 -18   1    0.27    0.65
  -6 -18  -1   -0.68    0.61
  -6  18  -1    0.22    0.56
   6  18   1   -0.15    0.62
  -8 -18  -1    0.02    0.72
   8 -18   1    0.40    0.65
  -8  18  -1   -0.20    0.53
   8  18   1    0.31    0.69
  10 -18   1   -0.39    0.63
 -10 -18  -1   -0.48    0.70
 -10  18  -1   -0.59    0.58
  10  18   1   -0.11    0.72
  -3 -19   1    1.05    0.75
   3 -19  -1    1.01    0.76
   3  19  -1    0.37    0.68
   1 -19  -1   -1.53    0.65
  -1 -19   1   -0.92    0.67
   1  19  -1   -0.41    0.64
   1 -19   1    0.18    0.76
  -1 -19  -1    1.71    0.78
   1  19   1    0.85    0.74
  -3 -19  -1    1.59    0.77
   3 -19   1    1.93    0.80
  -3  19  -1    3.09    0.73
   3  19   1    2.24    0.78
  30   0  -2   12.72    1.35
 -30   0   2   15.31    1.21
 -28   0   2    9.08    0.88
  28   0  -2    9.53    1.07
 -26   0   2    4.01    0.62
  26   0  -2    3.17    0.72
 -24   0   2   27.93    1.36
  24   0  -2   30.59    1.53
 -22   0   2   96.01    3.33
  22   0  -2   95.83    3.46
 -20   0   2   81.88    2.68
  20   0  -2   79.88    2.92
 -20   0   2   77.97    2.79
 -18   0   2   81.50    2.80
  18   0  -2   81.42    2.90
 -18   0   2   81.37    2.69
 -16   0   2    1.56    0.27
  16   0  -2    0.57    0.16
 -16   0   2    1.06    0.21
  16   0  -2    1.44    0.33
  14   0  -2   27.45    0.95
 -14   0   2   24.76    0.96
  14   0  -2   27.51    1.12
 -14   0   2   26.78    1.04
 -12   0   2  144.13    4.66
  12   0  -2  148.53    4.58
 -12   0   2  141.88    4.59
  12   0  -2  148.62    4.71
 -10   0   2  265.08    8.43
  10   0  -2  265.87    8.46
 -10   0   2  270.61    8.36
  10   0  -2  276.69    8.36
   8   0  -2   97.30    3.16
  -8   0   2   98.30    3.09
   8   0  -2   95.99    3.08
  -8   0   2  100.72    3.13
  -6   0   2  694.00   21.28
  -6   0   2  694.40   21.27
   6   0  -2  679.29   21.27
   6   0  -2  688.46   21.24
   4   0  -2  212.35    6.43
  -4   0   2  204.92    6.46
   4   0  -2  210.77    6.46
  -4   0   2  205.15    6.43
  -2   0   2    0.84    0.07
  -2   0   2    0.78    0.06
   2   0  -2    0.71    0.07
   2   0  -2    0.67    0.06
   0   0   2   34.96    1.13
   2   0   2  261.18    8.10
   2   0   2  265.49    8.08
   2   0   2  258.11    8.07
   2   0   2  265.44    8.16
   4   0   2   98.06    3.03
  -4   0  -2   94.44    3.00
   4   0   2   95.29    3.06
   4   0   2   97.79    3.01
  -6   0  -2   12.84    0.46
   6   0   2   13.56    0.51
   6   0   2   13.12    0.48
   6   0   2   13.00    0.54
  -8   0  -2    7.31    0.30
   8   0   2    6.22    0.30
   8   0   2    6.20    0.39
  -8   0  -2    6.98    0.34
 -10   0  -2   21.31    0.84
  10   0   2   22.86    0.79
 -10   0  -2   22.49    0.78
  10   0   2   22.25    0.90
  12   0   2   72.02    2.32
 -12   0  -2   70.42    2.38
  12   0   2   73.56    2.46
 -12   0  -2   70.58    2.31
  14   0   2   18.05    0.69
 -14   0  -2   17.82    0.77
  14   0   2   18.26    0.87
 -14   0  -2   16.77    0.68
  16   0   2    8.58    0.66
 -16   0  -2    7.99    0.44
 -16   0  -2    8.96    0.54
  16   0   2    8.65    0.44
 -18   0  -2   33.53    1.35
  18   0   2   32.70    1.45
  18   0   2   35.92    1.24
 -18   0  -2   32.73    1.22
 -20   0  -2  119.31    3.99
  20   0   2  117.83    4.12
 -22   0  -2   82.73    2.95
  22   0   2   82.91    3.08
 -24   0  -2   22.85    1.22
  24   0   2   24.85    1.37
  26   0   2    1.07    0.62
 -26   0  -2    1.16    0.49
  28   0   2    5.62    0.94
 -28   0  -2    5.63    0.78
  30   0   2    4.36    0.96
 -30   0  -2    5.41    0.82
 -31  -1   2    0.39    0.63
  31  -1  -2    2.73    0.87
 -31   1   2    1.57    0.66
  31   1  -2    1.04    0.78
 -29  -1   2    1.50    0.66
  29  -1  -2    1.14    0.72
  29   1  -2    2.30    0.80
 -29   1   2    1.77    0.64
 -27  -1   2    1.12    0.53
  27  -1  -2    1.22    0.65
  27   1  -2    1.38    0.64
 -27   1   2    1.57    0.55
 -25  -1   2    6.83    0.70
  25  -1  -2    7.34    0.85
 -25   1   2    6.06    0.68
  25   1  -2    8.16    0.88
 -23  -1   2    7.21    0.67
  23  -1  -2    7.33    0.80
  23   1  -2    8.41    0.85
 -23   1   2    6.56    0.65
  21  -1  -2   13.15    0.94
 -21  -1   2   11.05    0.78
 -21   1   2   12.28    0.78
 -21   1   2   12.42    0.69
  21   1  -2   13.22    0.92
  19  -1  -2    0.61    0.34
 -19  -1   2    0.40    0.22
 -19  -1   2    0.18    0.27
  19   1  -2    0.84    0.38
 -19   1   2    0.48    0.29
 -19   1   2    0.41    0.23
 -17  -1   2    0.58    0.19
  17  -1  -2    0.45    0.30
 -17  -1   2    0.56    0.26
 -17   1   2    0.81    0.25
  17   1  -2    0.16    0.29
  17   1  -2    0.61    0.19
 -17   1   2    0.20    0.19
 -15  -1   2    0.12    0.20
  15  -1  -2    0.04    0.24
  15  -1  -2   -0.14    0.10
 -15  -1   2    0.10    0.15
  15   1  -2    0.21    0.24
 -15   1   2    0.11    0.18
 -15   1   2    0.36    0.18
  15   1  -2    0.05    0.15
  13  -1  -2    3.67    0.39
 -13  -1   2    3.19    0.31
  13  -1  -2    2.62    0.20
  13  -1  -2    2.62    0.28
 -13  -1   2    3.36    0.26
 -13   1   2    3.45    0.30
  13   1  -2    3.19    0.38
  13   1  -2    2.17    0.24
 -13   1   2    2.87    0.26
  11  -1  -2   25.24    1.00
  11  -1  -2   26.76    1.06
 -11  -1   2   28.04    0.95
  11  -1  -2   27.76    0.91
 -11  -1   2   27.36    1.01
 -11   1   2   27.80    0.98
  11   1  -2   26.40    0.97
  11   1  -2   28.53    1.08
   9  -1  -2    1.64    0.13
  -9  -1   2    2.47    0.19
  -9  -1   2    2.28    0.21
   9  -1  -2    2.64    0.27
   9  -1  -2    1.97    0.20
   9   1  -2    1.67    0.18
  -9   1   2    2.25    0.20
   9   1  -2    1.89    0.23
  -7  -1   2   15.03    0.56
   7  -1  -2   16.14    0.60
   7  -1  -2   15.95    0.64
  -7  -1   2   16.05    0.60
   7  -1  -2   16.89    0.53
  -7   1   2   15.22    0.59
   7   1  -2   15.68    0.63
   7   1  -2   16.76    0.60
   5  -1  -2    3.31    0.23
   5  -1  -2    3.36    0.19
  -5  -1   2    3.13    0.17
  -5  -1   2    3.22    0.20
  -5   1   2    3.75    0.21
   5   1  -2    3.44    0.21
   5   1  -2    2.86    0.22
   3  -1  -2  156.91    4.97
   3  -1  -2  162.84    4.98
  -3  -1   2  163.40    4.98
  -3  -1   2  164.47    4.95
   3   1  -2  157.33    4.97
   3   1  -2  157.63    4.98
  -1  -1   2  348.68   11.71
   1  -1  -2  423.59   11.73
  -1  -1   2  365.08   11.67
   1  -1  -2  359.64   11.71
  -1   1   2  363.51   11.66
  -1   1   2  413.26   11.75
  -1  -1  -2  252.21    7.93
   1  -1   2  237.54    7.88
   1  -1   2  261.09    7.89
   1  -1   2  257.64    7.87
   1  -1   2  262.18    7.85
   1   1   2  252.68    7.86
  -1   1  -2  254.23    7.89
   1   1   2  263.09    7.86
   3  -1   2    0.19    0.09
   3  -1   2    0.17    0.05
   3  -1   2    0.17    0.07
   3  -1   2    0.17    0.06
  -3  -1  -2    0.18    0.06
   3   1   2    0.25    0.08
   3   1   2    0.26    0.10
  -5  -1  -2  245.86    7.50
   5  -1   2  241.78    7.52
   5  -1   2  254.94    7.58
   5  -1   2  244.85    7.58
  -5  -1  -2  244.85    7.58
  -5   1  -2  237.82    7.54
   5   1   2  230.59    7.59
   5   1   2  249.54    7.56
   7  -1   2  160.31    4.73
  -7  -1  -2  149.01    4.71
   7  -1   2  149.69    4.82
  -7  -1  -2  150.17    4.79
   7  -1   2  151.56    4.79
  -7   1  -2  148.16    4.75
   7   1   2  150.80    4.83
   7   1   2  159.21    4.78
   9  -1   2   68.06    2.23
  -9  -1  -2   67.50    2.09
   9  -1   2   65.76    2.17
   9  -1   2   67.04    2.10
  -9   1  -2   65.83    2.14
   9   1   2   63.39    2.23
   9   1   2   65.74    2.15
  11  -1   2   50.37    1.80
 -11  -1  -2   52.65    1.65
  11  -1   2   52.53    1.66
 -11  -1  -2   53.60    1.75
  11  -1   2   49.34    1.74
  11   1   2   49.36    1.81
 -11   1  -2   48.83    1.69
  11   1   2   52.26    1.71
  13  -1   2   13.02    0.52
 -13  -1  -2   14.18    0.65
 -13  -1  -2   14.19    0.53
  13  -1   2   13.86    0.64
  13  -1   2   12.35    0.70
  13   1   2   13.35    0.72
  13   1   2   12.76    0.58
 -13   1  -2   14.81    0.58
  15  -1   2   18.64    0.73
 -15  -1  -2   21.19    0.88
  15  -1   2   18.69    0.94
 -15  -1  -2   21.29    0.76
 -15   1  -2   22.14    0.88
  15   1   2   17.47    0.94
 -15   1  -2   21.28    0.80
  15   1   2   20.01    0.80
 -17  -1  -2   27.86    1.15
  17  -1   2   27.23    1.25
 -17  -1  -2   29.32    1.02
 -17   1  -2   28.95    1.07
  17   1   2   28.07    1.06
  17   1   2   29.19    1.27
 -17   1  -2   25.91    1.15
  19  -1   2    6.11    0.65
 -19  -1  -2    5.78    0.53
 -19   1  -2    4.47    0.48
 -19   1  -2    6.00    0.45
  19   1   2    4.46    0.57
  19   1   2    5.01    0.41
 -21  -1  -2    6.47    0.60
  21  -1   2    6.56    0.71
 -21   1  -2    6.11    0.57
  21   1   2    7.19    0.72
 -23  -1  -2    2.14    0.47
  23  -1   2    2.21    0.56
 -23   1  -2    2.60    0.49
  23   1   2    1.87    0.53
 -25  -1  -2    0.35    0.44
  25  -1   2    0.47    0.50
  25   1   2    0.48    0.56
 -25   1  -2    0.65    0.44
 -27  -1  -2    2.25    0.60
  27  -1   2    1.39    0.67
 -27   1  -2    2.85    0.63
  27   1   2    2.02    0.72
 -29  -1  -2    6.62    0.86
  29  -1   2    7.56    1.05
  29   1   2    7.98    1.08
 -29   1  -2    7.87    0.88
 -31  -1  -2    7.05    0.91
  31  -1   2    7.88    1.15
  31   1   2    7.28    1.14
 -31   1  -2    7.32    0.94
  30  -2  -2    1.11    0.73
 -30  -2   2    0.74    0.62
 -30   2   2    0.98    0.61
  30   2  -2   -0.80    0.65
  28  -2  -2    1.05    0.68
 -28  -2   2    1.30    0.61
  28   2  -2    0.38    0.62
 -28   2   2    1.27    0.56
 -26  -2   2    3.91    0.64
  26  -2  -2    5.20    0.81
 -26   2   2    4.42    0.65
  26   2  -2    5.36    0.79
  24  -2  -2    1.60    0.54
 -24  -2   2    2.36    0.51
  24   2  -2    2.38    0.58
 -24   2   2    2.22    0.49
 -22  -2   2    8.52    0.70
  22  -2  -2    8.98    0.84
 -22   2   2    9.53    0.73
  22   2  -2    8.17    0.82
 -22   2   2    8.81    0.64
 -20  -2   2   25.81    1.17
  20  -2  -2   25.11    1.28
 -20   2   2   25.79    1.15
  20   2  -2   26.74    1.28
 -20   2   2   26.84    1.10
 -18  -2   2   12.33    0.57
  18  -2  -2   12.73    0.80
 -18  -2   2   11.15    0.71
 -18   2   2   11.24    0.68
  18   2  -2   12.29    0.63
 -18   2   2   12.14    0.65
  18   2  -2   13.50    0.82
  16  -2  -2   12.26    0.66
  16  -2  -2   11.97    0.73
 -16  -2   2   12.86    0.54
 -16  -2   2   12.10    0.67
  16   2  -2   11.78    0.74
 -16   2   2   11.00    0.59
  16   2  -2   12.45    0.60
  14  -2  -2   80.32    2.54
 -14  -2   2   81.81    2.61
  14  -2  -2   84.46    2.79
  14  -2  -2   81.94    2.72
 -14  -2   2   81.29    2.72
  14   2  -2   78.05    2.78
  14   2  -2   81.42    2.68
 -14   2   2   80.73    2.67
 -12  -2   2   56.34    1.94
 -12  -2   2   58.11    1.85
  12  -2  -2   57.35    1.93
  12  -2  -2   56.35    1.99
 -12   2   2   56.47    1.91
  12   2  -2   56.23    1.91
  12   2  -2   57.55    2.00
  10  -2  -2   13.68    0.59
 -10  -2   2   14.28    0.53
  10  -2  -2   14.14    0.65
 -10  -2   2   14.45    0.60
  10   2  -2   14.02    0.59
 -10   2   2   13.72    0.58
  10   2  -2   13.77    0.64
  -8  -2   2    6.33    0.34
   8  -2  -2    6.34    0.37
  -8  -2   2    6.67    0.29
   8  -2  -2    6.63    0.34
   8   2  -2    5.65    0.33
   8   2  -2    6.16    0.38
  -8   2   2    6.75    0.33
  -6  -2   2    1.66    0.13
  -6  -2   2    1.54    0.16
   6  -2  -2    1.68    0.18
   6  -2  -2    1.87    0.16
   6   2  -2    1.85    0.19
   6   2  -2    1.64    0.17
  -6   2   2    0.94    0.14
  -4  -2   2    0.30    0.08
   4  -2  -2    0.31    0.10
  -4  -2   2    0.43    0.10
   4  -2  -2    0.33    0.09
   4   2  -2    0.45    0.12
   4   2  -2    0.40    0.11
  -4   2   2    0.26    0.09
  -2  -2   2    6.65    0.28
  -2  -2   2    6.78    0.29
   2  -2  -2    7.06    0.27
   2  -2  -2    6.94    0.27
  -2   2   2    7.16    0.26
   2   2  -2    6.67    0.26
  -2   2   2    6.43    0.28
   2   2  -2    7.16    0.31
   0  -2   2    6.43    0.26
   0  -2  -2    6.66    0.25
   0  -2   2    6.65    0.27
   0  -2  -2    6.34    0.25
   0   2  -2    5.97    0.27
   0   2   2    5.90    0.26
   0   2   2    6.16    0.24
   2  -2   2   17.17    0.56
  -2  -2  -2   15.87    0.58
   2  -2   2   17.79    0.58
   2   2   2   17.27    0.54
  -2   2  -2   16.79    0.57
   2   2   2   15.96    0.59
   2   2   2   16.75    0.60
   4  -2   2    8.91    0.37
   4  -2   2    8.78    0.32
  -4  -2  -2    8.84    0.37
   4  -2   2    9.40    0.36
   4   2   2    8.81    0.38
  -4   2  -2    8.86    0.37
   4   2   2    8.60    0.41
   6  -2   2    9.87    0.44
   6  -2   2   10.20    0.36
   6   2   2   10.67    0.48
   6   2   2   10.01    0.43
  -6   2  -2    9.82    0.42
   8  -2   2   13.77    0.57
  -8  -2  -2   14.43    0.58
  -8  -2  -2   15.06    0.48
   8  -2   2   14.97    0.50
   8  -2   2   13.09    0.61
  -8   2  -2   14.03    0.57
   8   2   2   15.08    0.59
   8   2   2   13.83    0.64
 -10  -2  -2   54.86    1.71
  10  -2   2   53.43    1.86
  10  -2   2   51.84    1.81
  10  -2   2   57.90    1.72
 -10  -2  -2   52.34    1.81
  10   2   2   53.94    1.88
  10   2   2   52.66    1.80
 -10   2  -2   53.46    1.79
 -12  -2  -2    2.12    0.16
  12  -2   2    2.21    0.17
  12  -2   2    2.04    0.25
  12  -2   2    2.46    0.32
 -12  -2  -2    1.51    0.23
 -12   2  -2    2.21    0.23
  12   2   2    2.14    0.33
  12   2   2    1.76    0.22
 -14  -2  -2    3.04    0.22
  14  -2   2    2.93    0.40
  14  -2   2    2.90    0.21
  14  -2   2    2.36    0.30
 -14  -2  -2    3.28    0.33
  14   2   2    3.67    0.32
  14   2   2    2.81    0.39
 -14   2  -2    3.11    0.28
 -16  -2  -2   26.55    0.93
 -16  -2  -2   26.04    1.09
  16  -2   2   26.83    1.20
  16  -2   2   25.22    1.08
  16   2   2   27.70    1.04
  16   2   2   26.18    1.18
 -16   2  -2   26.36    1.03
 -18  -2  -2    0.81    0.29
  18  -2   2    0.74    0.33
  18   2   2    0.66    0.24
 -18   2  -2    0.27    0.25
  18   2   2    0.89    0.37
 -18   2  -2    0.44    0.23
 -20  -2  -2    3.10    0.45
  20  -2   2    3.09    0.53
 -20   2  -2    2.59    0.36
 -20   2  -2    3.29    0.44
  20   2   2    2.61    0.52
  20   2   2    2.87    0.36
 -22  -2  -2   17.06    0.96
  22  -2   2   13.08    1.00
 -22   2  -2   13.16    0.88
 -22   2  -2   14.63    0.81
  22   2   2   13.71    1.01
 -24  -2  -2    7.66    0.74
  24  -2   2    6.43    0.80
 -24   2  -2    5.12    0.62
  24   2   2    6.16    0.81
 -26  -2  -2    3.57    0.62
  26  -2   2    3.00    0.70
  26   2   2    2.14    0.69
 -26   2  -2    3.35    0.62
 -28  -2  -2    4.58    0.75
  28  -2   2    4.40    0.88
  28   2   2    3.84    0.82
 -28   2  -2    2.96    0.67
  30  -2   2    3.19    0.93
 -30  -2  -2    2.81    0.76
  30   2   2    4.25    0.95
 -30   2  -2    2.73    0.71
  31  -3  -2    1.94    0.83
 -31  -3   2    1.50    0.73
 -31   3   2    1.31    0.64
  31   3  -2    1.96    0.80
  29  -3  -2   10.99    1.19
 -29  -3   2   14.71    1.20
  29   3  -2   15.69    1.38
 -29   3   2   14.79    1.21
 -27  -3   2    9.87    0.90
  27  -3  -2    9.60    1.05
 -27   3   2   10.93    0.95
  27   3  -2   11.00    1.15
  25  -3  -2   -0.65    0.45
 -25  -3   2    0.56    0.46
  25   3  -2   -0.08    0.52
 -25   3   2    0.10    0.43
 -23  -3   2   22.42    1.16
  23  -3  -2   20.67    1.27
 -23   3   2   20.66    1.13
 -23   3   2   22.83    1.04
  23   3  -2   20.30    1.23
  21  -3  -2   15.98    1.05
 -21  -3   2   16.92    0.98
 -21   3   2   17.71    0.87
  21   3  -2   18.75    1.06
 -21   3   2   16.23    0.94
 -19  -3   2    4.67    0.48
  19  -3  -2    3.82    0.53
  19  -3  -2    4.47    0.48
  19   3  -2    6.36    0.65
 -19   3   2    3.93    0.42
  19   3  -2    5.40    0.46
  17  -3  -2   21.17    1.02
 -17  -3   2   21.82    0.80
 -17  -3   2   18.63    0.92
  17  -3  -2   21.13    0.93
  17   3  -2   20.65    0.89
 -17   3   2   19.79    0.89
  17   3  -2   20.65    1.02
 -15  -3   2   11.04    0.63
 -15  -3   2   12.73    0.51
  15  -3  -2   12.16    0.63
  15  -3  -2   12.21    0.70
  15   3  -2   11.78    0.72
 -15   3   2   12.08    0.60
  15   3  -2   11.51    0.60
  13  -3  -2    1.26    0.28
  13  -3  -2    1.67    0.24
 -13  -3   2    1.39    0.25
 -13  -3   2    1.36    0.17
  13   3  -2    1.66    0.25
  13   3  -2    1.41    0.30
 -13   3   2    1.21    0.22
  11  -3  -2   36.72    1.32
  11  -3  -2   38.03    1.39
 -11  -3   2   39.54    1.25
 -11  -3   2   37.68    1.35
  11   3  -2   37.10    1.34
 -11   3   2   36.95    1.32
  11   3  -2   36.77    1.39
   9  -3  -2    9.72    0.44
  -9  -3   2    8.80    0.36
  -9  -3   2   10.69    0.47
   9  -3  -2    9.50    0.49
  -9   3   2    8.53    0.44
   9   3  -2    8.48    0.48
   9   3  -2    8.24    0.44
  -7  -3   2   60.37    2.01
  -7  -3   2   61.49    1.94
   7  -3  -2   60.75    1.99
   7  -3  -2   63.43    2.02
   7   3  -2   62.46    2.03
   7   3  -2   60.55    2.02
  -7   3   2   58.07    2.00
   5  -3  -2    1.49    0.15
  -5  -3   2    1.42    0.16
  -5  -3   2    1.63    0.14
   5  -3  -2    1.72    0.18
   5   3  -2    1.55    0.19
   5   3  -2    1.68    0.18
  -5   3   2    1.46    0.11
  -5   3   2    1.23    0.15
   3  -3  -2   25.12    0.86
   3  -3  -2   25.30    0.86
  -3  -3   2   24.65    0.88
  -3  -3   2   25.61    0.86
   3   3  -2   24.39    0.90
  -3   3   2   25.82    0.84
  -3   3   2   26.11    0.87
   3   3  -2   25.50    0.85
   1  -3  -2   13.61    0.47
   1  -3  -2   12.86    0.48
  -1  -3   2   12.72    0.49
  -1  -3   2   12.89    0.50
   1   3  -2   13.67    0.52
  -1   3   2   12.47    0.48
  -1   3   2   12.61    0.48
   1  -3   2   43.73    1.37
   1  -3   2   45.76    1.43
  -1  -3  -2   41.77    1.43
  -1  -3  -2   43.71    1.41
   1  -3   2   43.64    1.43
   1   3   2   42.89    1.40
   1   3   2   42.68    1.44
  -1   3  -2   45.37    1.43
   3  -3   2   45.52    1.46
   3  -3   2   44.46    1.48
   3  -3   2   45.98    1.48
  -3  -3  -2   42.80    1.49
   3   3   2   45.56    1.43
   3   3   2   44.73    1.50
  -3   3  -2   46.76    1.47
   3   3   2   46.57    1.51
   5  -3   2   29.99    1.03
   5  -3   2   30.11    1.02
  -5  -3  -2   29.58    0.94
  -5  -3  -2   28.98    1.04
   5   3   2   31.55    1.06
  -5   3  -2   29.60    1.04
  -5   3  -2   31.01    0.98
   5   3   2   29.83    1.07
   7  -3   2  118.69    3.72
  -7  -3  -2  115.09    3.72
   7  -3   2  116.59    3.71
  -7   3  -2  112.56    3.70
  -7   3  -2  116.78    3.63
   7   3   2  120.62    3.73
   7   3   2  116.58    3.76
  -9  -3  -2  232.75    7.19
   9  -3   2  218.93    7.17
   9  -3   2  232.73    7.06
   9  -3   2  229.71    7.20
  -9   3  -2  229.12    7.16
   9   3   2  225.77    7.23
   9   3   2  231.96    7.18
  11  -3   2   58.35    1.91
 -11  -3  -2   55.37    1.92
  11  -3   2   57.68    1.78
 -11  -3  -2   56.18    1.77
  11  -3   2   56.22    1.96
  11   3   2   56.31    1.99
 -11   3  -2   54.35    1.89
  11   3   2   54.56    1.90
  13  -3   2    7.90    0.54
 -13  -3  -2    8.55    0.34
 -13  -3  -2    7.92    0.49
  13  -3   2    8.24    0.48
  13  -3   2    8.62    0.33
  13   3   2    7.11    0.55
  13   3   2    8.68    0.48
 -13   3  -2    8.57    0.46
  15  -3   2   54.31    1.94
  15  -3   2   50.03    1.84
 -15  -3  -2   51.79    1.86
 -15  -3  -2   54.45    1.69
  15   3   2   50.23    1.93
  15   3   2   53.45    1.82
 -15   3  -2   47.41    1.79
  17  -3   2   30.30    1.25
  17  -3   2   29.55    1.33
 -17  -3  -2   31.35    1.27
 -17   3  -2   28.44    1.18
  17   3   2   32.95    1.39
  17   3   2   32.30    1.21
 -19  -3  -2    8.27    0.64
  19  -3   2    8.28    0.65
  19  -3   2    7.82    0.72
  19   3   2    7.52    0.55
 -19   3  -2    7.41    0.55
  19   3   2    9.12    0.77
 -21  -3  -2   29.82    1.31
  21  -3   2   29.64    1.46
 -21   3  -2   27.40    1.27
 -21   3  -2   30.53    1.21
  21   3   2   29.02    1.43
  21   3   2   27.63    1.19
  23  -3   2    4.25    0.69
 -23  -3  -2    4.67    0.61
  23   3   2    4.74    0.70
 -23   3  -2    3.34    0.51
 -23   3  -2    3.24    0.45
 -25  -3  -2    2.83    0.56
  25  -3   2    2.32    0.67
 -25   3  -2    4.74    0.63
  25   3   2    3.03    0.69
 -27  -3  -2   27.99    1.50
  27  -3   2   24.26    1.60
 -27   3  -2   24.96    1.39
  27   3   2   27.70    1.64
 -29  -3  -2   13.08    1.13
  29  -3   2   17.31    1.51
 -29   3  -2   16.50    1.28
  29   3   2   16.07    1.42
 -31  -3  -2    9.07    1.03
  31  -3   2   13.17    1.35
  31   3   2    7.41    1.16
 -31   3  -2    8.98    1.00
 -30  -4   2    0.23    0.63
  30  -4  -2    0.60    0.74
 -30   4   2    0.00    0.60
  30   4  -2   -0.33    0.70
  28  -4  -2   -0.29    0.60
 -28  -4   2    0.63    0.60
 -28   4   2    0.55    0.54
  28   4  -2   -0.42    0.64
 -26  -4   2    0.99    0.55
  26  -4  -2    0.58    0.59
  26   4  -2    0.63    0.60
 -26   4   2    1.12    0.51
 -24  -4   2    1.03    0.49
  24  -4  -2    0.31    0.51
 -24   4   2    0.36    0.36
 -24   4   2    0.41    0.40
  24   4  -2    1.03    0.53
  22  -4  -2   20.83    1.05
 -22  -4   2   19.82    1.08
  22  -4  -2   18.50    1.15
 -22   4   2   18.83    1.05
  22   4  -2   17.93    1.15
 -22   4   2   20.53    0.99
  20  -4  -2   30.59    1.39
 -20  -4   2   26.94    1.29
  20  -4  -2   27.78    1.26
  20   4  -2   31.02    1.41
 -20   4   2   29.09    1.23
  20   4  -2   30.12    1.24
 -18  -4   2   21.42    1.03
  18  -4  -2   22.91    1.01
  18  -4  -2   21.62    1.08
  18   4  -2   22.89    1.10
  18   4  -2   20.27    0.95
 -18   4   2   20.27    0.95
 -16  -4   2   38.32    1.49
  16  -4  -2   40.54    1.49
  16  -4  -2   39.63    1.57
  16   4  -2   38.22    1.55
 -16   4   2   37.84    1.45
  16   4  -2   40.61    1.48
  14  -4  -2   74.83    2.57
 -14  -4   2   74.47    2.37
 -14  -4   2   73.62    2.52
  14  -4  -2   74.48    2.50
  14   4  -2   73.77    2.52
  14   4  -2   73.58    2.58
 -14   4   2   73.34    2.50
 -12  -4   2   14.31    0.55
  12  -4  -2   15.24    0.66
  12  -4  -2   14.11    0.70
 -12  -4   2   15.15    0.68
  12   4  -2   13.68    0.71
 -12   4   2   13.81    0.65
  12   4  -2   14.92    0.69
 -10  -4   2    0.31    0.11
  10  -4  -2    0.31    0.16
  10  -4  -2    0.07    0.17
 -10  -4   2    0.12    0.17
  10   4  -2    0.29    0.19
  10   4  -2    0.27    0.17
 -10   4   2    0.23    0.15
   8  -4  -2   12.21    0.53
  -8  -4   2   12.67    0.47
   8  -4  -2   12.50    0.55
  -8  -4   2   11.37    0.55
   8   4  -2   12.78    0.58
  -8   4   2   11.96    0.55
   8   4  -2   12.30    0.57
  -6  -4   2    6.19    0.36
  -6  -4   2    6.90    0.32
   6  -4  -2    6.74    0.35
   6  -4  -2    6.82    0.34
  -6   4   2    6.77    0.27
   6   4  -2    5.59    0.37
   6   4  -2    6.44    0.37
  -6   4   2    7.47    0.36
  -4  -4   2    8.14    0.36
   4  -4  -2    8.27    0.36
  -4  -4   2    7.55    0.38
   4  -4  -2    8.18    0.35
  -4   4   2    7.41    0.32
   4   4  -2    7.60    0.40
   4   4  -2    7.63    0.36
  -4   4   2    8.13    0.37
  -2  -4   2  179.19    5.71
  -2  -4   2  175.28    5.67
   2  -4  -2  191.98    5.70
   2  -4  -2  185.52    5.66
  -2   4   2  183.91    5.68
  -2   4   2  187.04    5.69
   2   4  -2  174.94    5.63
   2   4  -2  178.82    5.72
   0  -4   2   77.44    2.51
   0  -4   2   77.40    2.43
   0  -4   2   76.28    2.50
   0  -4  -2   81.98    2.48
   0  -4  -2   79.32    2.51
   0   4   2   79.62    2.49
   0   4  -2   74.60    2.52
   0   4   2   79.66    2.51
   2  -4   2    0.19    0.10
   2  -4   2    0.24    0.10
  -2  -4  -2    0.10    0.10
  -2  -4  -2    0.26    0.10
   2  -4   2    0.29    0.08
  -2   4  -2    0.33    0.11
   2   4   2    0.18    0.12
   2   4   2    0.47    0.09
   4  -4   2    1.52    0.15
   4  -4   2    1.03    0.14
  -4  -4  -2    1.20    0.18
   4   4   2    1.25    0.18
  -4   4  -2    0.91    0.15
   4   4   2    0.76    0.16
  -4   4  -2    1.50    0.15
   4   4   2    1.36    0.11
   6  -4   2   55.30    1.86
  -6  -4  -2   55.22    1.89
  -6  -4  -2   57.77    1.77
   6  -4   2   52.91    1.86
   6   4   2   58.26    1.92
   6   4   2   57.56    1.91
  -6   4  -2   59.74    1.82
  -8  -4  -2    1.28    0.21
   8  -4   2    0.96    0.18
   8  -4   2    1.20    0.21
  -8   4  -2    0.99    0.18
  -8   4  -2    1.03    0.12
   8   4   2    0.90    0.22
   8   4   2    1.12    0.21
  10  -4   2   23.05    0.93
  10  -4   2   26.02    0.99
 -10  -4  -2   23.95    0.96
  10   4   2   24.42    1.02
  10   4   2   25.13    0.98
 -10   4  -2   25.81    0.96
 -10   4  -2   25.20    0.83
  12  -4   2    0.07    0.17
  12  -4   2    0.50    0.23
 -12  -4  -2    0.46    0.20
  12   4   2    0.50    0.19
  12   4   2    0.71    0.26
 -12   4  -2    0.23    0.16
 -12   4  -2    0.50    0.09
  14  -4   2   46.74    1.75
 -14  -4  -2   50.21    1.79
  14  -4   2   51.59    1.84
  14   4   2   48.95    1.86
 -14   4  -2   50.35    1.75
  14   4   2   50.58    1.78
  16  -4   2   32.41    1.33
 -16  -4  -2   32.54    1.26
  16  -4   2   27.85    1.21
  16   4   2   31.23    1.23
  16   4   2   30.31    1.34
 -16   4  -2   31.22    1.20
 -18  -4  -2    0.61    0.32
  18  -4   2    1.07    0.38
  18  -4   2    0.71    0.28
  18   4   2    0.59    0.28
  18   4   2    0.37    0.37
 -18   4  -2    0.17    0.24
 -20  -4  -2   12.85    0.81
  20  -4   2   10.72    0.90
  20  -4   2   11.99    0.78
  20   4   2   11.35    0.73
 -20   4  -2   12.82    0.72
  20   4   2   11.31    0.92
  22  -4   2   17.97    1.21
  22  -4   2   20.70    1.07
 -22  -4  -2   18.96    1.06
  22   4   2   20.93    1.19
 -22   4  -2   19.65    0.95
  22   4   2   17.49    0.95
  24  -4   2    0.95    0.55
 -24  -4  -2    2.86    0.54
 -24   4  -2    1.10    0.47
 -24   4  -2    0.92    0.37
  24   4   2    1.11    0.53
 -26  -4  -2    4.60    0.71
  26  -4   2    3.62    0.76
  26   4   2    3.61    0.78
 -26   4  -2    3.68    0.62
  28  -4   2   11.78    1.19
 -28  -4  -2    9.24    0.96
  28   4   2    8.06    1.06
 -28   4  -2    9.74    0.91
  30  -4   2    4.49    0.97
 -30  -4  -2    5.83    0.88
  30   4   2    3.31    0.89
 -30   4  -2    4.22    0.78
  29  -5  -2    1.06    0.74
 -29  -5   2    0.29    0.65
 -29   5   2    0.18    0.59
  29   5  -2   -0.48    0.63
 -27  -5   2    0.16    0.57
  27  -5  -2   -0.57    0.59
 -27   5   2    0.67    0.53
  27   5  -2   -0.11    0.60
 -25  -5   2    0.96    0.54
  25  -5  -2    0.06    0.57
  25   5  -2    0.75    0.58
 -25   5   2    0.11    0.44
 -25   5   2    0.29    0.38
  23  -5  -2    4.11    0.69
  23  -5  -2    4.26    0.59
 -23  -5   2    3.56    0.57
 -23   5   2    3.55    0.50
  23   5  -2    4.08    0.71
  21  -5  -2    3.71    0.50
  21  -5  -2    3.33    0.59
 -21  -5   2    2.55    0.49
  21   5  -2    3.82    0.60
  21   5  -2    4.38    0.50
 -21   5   2    3.89    0.48
 -19  -5   2   18.34    0.97
  19  -5  -2   19.03    1.05
  19  -5  -2   18.80    0.93
  19   5  -2   17.95    0.93
  19   5  -2   19.44    1.06
 -19   5   2   18.21    0.92
  17  -5  -2    2.64    0.36
  17  -5  -2    2.61    0.44
 -17  -5   2    2.50    0.38
  17   5  -2    2.75    0.38
 -17   5   2    3.04    0.38
  17   5  -2    2.58    0.47
 -15  -5   2   24.75    1.07
  15  -5  -2   25.48    1.12
  15  -5  -2   24.08    1.03
 -15   5   2   25.49    1.04
  15   5  -2   25.63    1.12
  15   5  -2   24.63    1.07
  13  -5  -2   10.11    0.62
 -13  -5   2   10.01    0.58
 -13  -5   2    8.97    0.40
  13  -5  -2    8.26    0.51
  13   5  -2   10.02    0.62
 -13   5   2    8.85    0.54
  13   5  -2    9.28    0.57
  11  -5  -2   74.71    2.50
 -11  -5   2   70.83    2.48
 -11  -5   2   72.01    2.36
  11  -5  -2   74.54    2.46
  11   5  -2   72.86    2.51
 -11   5   2   74.00    2.48
  11   5  -2   77.31    2.52
  -9  -5   2  250.29    7.78
   9  -5  -2  249.17    7.87
   9  -5  -2  247.49    7.87
  -9  -5   2  262.25    7.92
  -9   5   2  246.32    7.87
   9   5  -2  253.11    7.91
   9   5  -2  246.46    7.89
  -7  -5   2   86.78    2.81
   7  -5  -2   89.75    2.77
  -7  -5   2   86.04    2.72
   7  -5  -2   83.86    2.77
   7   5  -2   83.99    2.82
  -7   5   2   86.36    2.68
  -7   5   2   81.86    2.78
   7   5  -2   83.49    2.78
  -5  -5   2    0.36    0.12
   5  -5  -2    0.26    0.12
   5  -5  -2    0.33    0.13
  -5  -5   2    0.32    0.15
  -5   5   2    0.33    0.13
  -5   5   2    0.30    0.11
   5   5  -2    0.44    0.14
   5   5  -2    0.37    0.16
   3  -5  -2  248.46    7.33
  -3  -5   2  228.37    7.33
  -3  -5   2  230.61    7.40
   3  -5  -2  238.86    7.37
   3   5  -2  230.51    7.40
  -3   5   2  249.67    7.35
   3   5  -2  224.73    7.30
  -3   5   2  236.47    7.36
  -1  -5   2  388.45   12.46
  -1  -5   2  419.31   12.41
  -1  -5   2  391.13   12.53
   1  -5  -2  420.36   12.45
   1  -5  -2  407.30   12.52
   1   5  -2  405.95   12.52
  -1   5   2  392.17   12.47
  -1   5   2  401.32   12.49
  -1  -5  -2  296.92    9.04
   1  -5   2  295.23    8.99
  -1  -5  -2  289.38    9.11
   1  -5   2  298.47    9.10
   1  -5   2  292.63    9.07
  -1   5  -2  282.42    9.09
   1   5   2  295.64    9.05
   1   5   2  284.85    9.09
   3  -5   2   67.96    2.08
  -3  -5  -2   63.98    2.16
  -3  -5  -2   65.03    2.12
   3  -5   2   66.94    2.14
   3  -5   2   63.56    2.14
   3   5   2   66.89    2.10
  -3   5  -2   66.48    2.14
  -3   5  -2   66.19    2.17
   3   5   2   62.26    2.17
   5  -5   2   60.13    1.88
   5  -5   2   56.64    1.85
  -5  -5  -2   56.60    1.91
   5   5   2   57.38    1.81
  -5   5  -2   55.42    1.90
   5   5   2   54.62    1.89
   5   5   2   54.52    1.92
  -5   5  -2   57.26    1.85
  -7  -5  -2  204.64    6.13
   7  -5   2  186.19    6.25
  -7  -5  -2  193.41    6.28
   7  -5   2  206.89    6.24
  -7   5  -2  197.02    6.27
   7   5   2  195.77    6.28
   7   5   2  201.50    6.29
  -7   5  -2  202.29    6.18
   9  -5   2  370.68   11.55
   9  -5   2  362.35   11.57
  -9  -5  -2  364.70   11.60
  -9   5  -2  385.45   11.45
  -9   5  -2  371.27   11.56
   9   5   2  372.90   11.59
   9   5   2  368.27   11.60
 -11  -5  -2   44.78    1.63
  11  -5   2   46.45    1.64
  11  -5   2   44.87    1.60
 -11   5  -2   45.06    1.62
  11   5   2   44.72    1.65
 -11   5  -2   45.66    1.47
  11   5   2   47.41    1.69
  13  -5   2    0.88    0.28
  13  -5   2    0.88    0.23
 -13  -5  -2    0.90    0.25
  13   5   2    0.54    0.29
 -13   5  -2    0.85    0.23
  13   5   2    0.99    0.25
  15  -5   2   -0.11    0.21
 -15  -5  -2    0.27    0.26
  15  -5   2    0.28    0.28
  15   5   2    0.28    0.25
  15   5   2    0.10    0.30
 -15   5  -2    0.27    0.22
  17  -5   2    0.78    0.36
  17  -5   2    0.56    0.28
 -17  -5  -2    1.10    0.31
  17   5   2    1.72    0.33
  17   5   2    0.37    0.36
 -17   5  -2    0.95    0.28
  19  -5   2    0.38    0.31
 -19  -5  -2    0.79    0.36
  19  -5   2    0.05    0.39
 -19   5  -2    0.03    0.26
  19   5   2    0.49    0.40
  19   5   2    0.45    0.31
  21  -5   2    1.88    0.43
  21  -5   2    2.81    0.58
 -21  -5  -2    2.78    0.49
  21   5   2    3.60    0.60
  21   5   2    2.97    0.45
 -21   5  -2    3.37    0.46
 -23  -5  -2    5.70    0.65
  23  -5   2    4.92    0.64
  23  -5   2    6.42    0.81
  23   5   2    4.82    0.75
 -23   5  -2    5.51    0.56
  23   5   2    4.32    0.53
  25  -5   2    3.30    0.73
 -25  -5  -2    2.27    0.58
  25   5   2    2.17    0.66
 -25   5  -2    2.69    0.49
 -25   5  -2    3.07    0.57
  27  -5   2    0.33    0.63
 -27  -5  -2    1.06    0.62
  27   5   2    1.03    0.68
 -27   5  -2    1.04    0.55
  29  -5   2    1.86    0.81
 -29  -5  -2    0.47    0.66
  29   5   2    1.63    0.78
 -29   5  -2    1.82    0.65
  30  -6  -2    4.68    0.99
 -30  -6   2    4.91    0.89
 -30   6   2    5.35    0.82
  30   6  -2    5.91    1.00
  28  -6  -2    6.54    1.02
 -28  -6   2    5.59    0.86
 -28   6   2    5.95    0.79
  28   6  -2    5.72    0.95
 -26  -6   2    0.90    0.60
  26  -6  -2    0.59    0.64
  26   6  -2    2.27    0.69
 -26   6   2    1.29    0.53
 -26   6   2    1.18    0.45
  24  -6  -2    4.72    0.62
  24  -6  -2    3.14    0.71
 -24  -6   2    4.22    0.66
  24   6  -2    2.88    0.69
 -24   6   2    2.96    0.51
 -22  -6   2   17.82    1.10
  22  -6  -2   18.17    1.04
  22  -6  -2   18.22    1.20
 -22   6   2   20.58    1.04
  22   6  -2   19.91    1.21
  22   6  -2   20.89    1.07
 -20  -6   2   38.76    1.71
  20  -6  -2   40.92    1.66
  20  -6  -2   41.61    1.81
  20   6  -2   43.88    1.79
  20   6  -2   44.24    1.70
 -20   6   2   42.55    1.66
  18  -6  -2   11.64    0.75
  18  -6  -2   12.41    0.86
 -18  -6   2   11.66    0.79
  18   6  -2   13.21    0.85
 -18   6   2   13.08    0.76
  18   6  -2   11.12    0.75
  16  -6  -2    0.54    0.26
 -16  -6   2    0.47    0.30
  16  -6  -2    0.87    0.35
  16   6  -2    0.37    0.28
  16   6  -2    0.35    0.33
 -16   6   2    0.08    0.24
  14  -6  -2   43.26    1.54
  14  -6  -2   42.02    1.61
 -14  -6   2   41.77    1.58
  14   6  -2   39.44    1.58
  14   6  -2   40.66    1.60
 -14   6   2   42.42    1.56
 -12  -6   2    8.00    0.38
 -12  -6   2    7.67    0.53
  12  -6  -2    8.57    0.56
  12  -6  -2    7.57    0.49
  12   6  -2    8.37    0.57
  12   6  -2    7.34    0.54
 -12   6   2    7.73    0.51
  10  -6  -2    2.86    0.31
  10  -6  -2    2.71    0.28
 -10  -6   2    2.97    0.33
  10   6  -2    2.14    0.30
 -10   6   2    2.26    0.29
  10   6  -2    2.72    0.34
 -10   6   2    2.03    0.16
   8  -6  -2    3.58    0.31
  -8  -6   2    5.90    0.41
   8  -6  -2    3.86    0.33
  -8   6   2    4.20    0.34
   8   6  -2    3.93    0.34
   8   6  -2    3.79    0.37
  -8   6   2    2.97    0.24
   6  -6  -2    2.24    0.24
  -6  -6   2    2.74    0.23
   6  -6  -2    2.39    0.24
  -6  -6   2    2.50    0.28
   6   6  -2    2.15    0.24
  -6   6   2    2.56    0.27
  -6   6   2    2.16    0.21
   6   6  -2    2.09    0.28
   4  -6  -2    2.03    0.20
  -4  -6   2    1.31    0.21
   4  -6  -2    1.60    0.20
  -4  -6   2    1.47    0.19
   4   6  -2    1.34    0.24
  -4   6   2    1.49    0.21
  -4   6   2    1.29    0.18
   4   6  -2    1.91    0.18
   2  -6  -2   14.67    0.58
  -2  -6   2   14.52    0.60
  -2  -6   2   15.87    0.54
  -2  -6   2   15.22    0.64
   2  -6  -2   16.55    0.63
  -2   6   2   13.65    0.61
   2   6  -2   14.00    0.66
  -2   6   2   15.66    0.63
   0  -6   2    0.31    0.16
   0  -6   2    0.35    0.08
   0  -6  -2    0.44    0.16
   0  -6  -2    0.57    0.12
   0  -6   2    0.35    0.14
   0   6  -2    0.65    0.17
   0   6   2    0.43    0.17
   0   6   2    0.31    0.14
   2  -6   2    1.24    0.12
  -2  -6  -2    0.77    0.18
   2  -6   2    0.98    0.18
   2  -6   2    1.26    0.19
  -2  -6  -2    1.11    0.16
   2   6   2    0.95    0.21
  -2   6  -2    1.10    0.19
   2   6   2    1.27    0.16
   4  -6   2   40.86    1.43
  -4  -6  -2   41.18    1.45
   4  -6   2   42.49    1.36
  -4  -6  -2   40.38    1.40
   4   6   2   40.79    1.47
  -4   6  -2   40.84    1.45
  -4   6  -2   42.43    1.42
   4   6   2   40.62    1.37
  -6  -6  -2    9.27    0.52
   6  -6   2   10.27    0.49
   6  -6   2    9.85    0.45
  -6   6  -2    9.63    0.44
   6   6   2    9.52    0.53
   6   6   2    9.72    0.39
   6   6   2    9.44    0.50
  -6   6  -2    9.13    0.50
   8  -6   2    0.88    0.21
  -8  -6  -2    0.56    0.21
   8  -6   2    0.63    0.19
   8   6   2    0.49    0.21
  -8   6  -2    0.52    0.14
   8   6   2    0.45    0.22
  -8   6  -2    0.50    0.20
  10  -6   2   14.31    0.65
 -10  -6  -2   14.37    0.69
  10  -6   2   13.13    0.67
 -10   6  -2   13.65    0.66
 -10   6  -2   13.73    0.54
  10   6   2   13.80    0.71
  10   6   2   13.83    0.69
  12  -6   2   15.67    0.76
 -12  -6  -2   15.69    0.76
  12  -6   2   16.06    0.73
  12   6   2   14.03    0.75
 -12   6  -2   15.38    0.74
  12   6   2   15.50    0.80
  14  -6   2   55.89    2.00
  14  -6   2   54.99    2.04
 -14  -6  -2   57.43    2.04
  14   6   2   56.67    2.08
 -14   6  -2   55.35    2.00
  14   6   2   56.47    2.03
  16  -6   2    3.20    0.39
  16  -6   2    2.43    0.42
 -16  -6  -2    2.30    0.40
  16   6   2    3.10    0.48
 -16   6  -2    3.18    0.39
  16   6   2    3.26    0.43
  18  -6   2    5.28    0.53
  18  -6   2    4.90    0.60
 -18  -6  -2    3.23    0.48
  18   6   2    5.28    0.53
 -18   6  -2    4.51    0.48
  18   6   2    4.87    0.60
 -20  -6  -2   24.39    1.21
  20  -6   2   23.98    1.27
  20  -6   2   22.67    1.14
  20   6   2   22.28    1.25
 -20   6  -2   23.33    1.09
  20   6   2   21.41    1.11
  22  -6   2   11.65    0.98
 -22  -6  -2   11.22    0.90
  22  -6   2   10.35    0.83
  22   6   2   12.74    1.02
  22   6   2   11.37    0.83
 -22   6  -2   10.34    0.76
 -24  -6  -2    0.88    0.50
  24  -6   2    0.86    0.47
  24  -6   2    0.46    0.57
 -24   6  -2    0.43    0.38
  24   6   2    0.93    0.55
  26  -6   2    3.44    0.65
 -26  -6  -2    2.44    0.68
  26  -6   2    2.81    0.73
  26   6   2    3.26    0.76
 -26   6  -2    2.56    0.62
 -26   6  -2    2.47    0.53
  28  -6   2   13.07    1.30
 -28  -6  -2   11.68    1.09
  28   6   2   12.50    1.20
 -28   6  -2    9.95    0.99
 -29  -7   2    5.26    0.91
  29  -7  -2    4.41    0.95
  29   7  -2    5.06    0.97
 -29   7   2    5.64    0.84
  27  -7  -2    4.68    0.71
  27  -7  -2    3.85    0.85
 -27  -7   2    4.56    0.81
 -27   7   2    3.25    0.60
 -27   7   2    4.67    0.75
  27   7  -2    3.82    0.82
  25  -7  -2    0.19    0.45
  25  -7  -2    0.15    0.58
 -25  -7   2    0.17    0.55
 -25   7   2    0.32    0.41
  25   7  -2   -0.37    0.52
  23  -7  -2    5.94    0.81
 -23  -7   2    4.15    0.65
  23  -7  -2    3.69    0.58
  23   7  -2    5.59    0.76
  23   7  -2    4.57    0.60
 -23   7   2    4.58    0.57
  21  -7  -2    2.60    0.47
  21  -7  -2    3.43    0.61
 -21  -7   2    1.92    0.52
  21   7  -2    2.62    0.57
  21   7  -2    3.08    0.53
 -21   7   2    3.21    0.48
  19  -7  -2    2.01    0.50
  19  -7  -2    2.36    0.43
 -19  -7   2    2.76    0.51
 -19   7   2    2.79    0.44
  19   7  -2    2.44    0.45
  19   7  -2    2.35    0.52
 -17  -7   2    0.52    0.36
  17  -7  -2    0.30    0.30
  17  -7  -2    0.27    0.36
  17   7  -2    0.73    0.39
 -17   7   2    0.55    0.30
  17   7  -2    0.30    0.33
  15  -7  -2    1.00    0.34
 -15  -7   2    1.12    0.36
  15  -7  -2    1.54    0.32
 -15   7   2    1.51    0.32
  15   7  -2    1.26    0.34
  15   7  -2    1.40    0.37
 -13  -7   2    0.66    0.28
  13  -7  -2    0.47    0.24
  13  -7  -2    0.81    0.30
  13   7  -2    0.56    0.29
  13   7  -2    0.28    0.28
 -13   7   2    0.31    0.24
  11  -7  -2    0.21    0.22
  11  -7  -2    0.12    0.22
 -11  -7   2   -0.05    0.25
 -11  -7   2    0.01    0.13
 -11   7   2    0.41    0.22
  11   7  -2    0.37    0.25
  11   7  -2   -0.10    0.24
   9  -7  -2    6.86    0.46
  -9  -7   2    7.06    0.37
  -9  -7   2    7.76    0.53
   9  -7  -2    7.02    0.45
  -9   7   2    6.87    0.34
   9   7  -2    7.02    0.47
  -9   7   2    6.32    0.45
   9   7  -2    7.12    0.52
   7  -7  -2    6.92    0.43
  -7  -7   2    7.28    0.37
  -7  -7   2    6.73    0.48
   7  -7  -2    6.49    0.41
  -7   7   2    6.78    0.45
   7   7  -2    7.08    0.42
   7   7  -2    7.03    0.50
  -7   7   2    6.27    0.36
   5  -7  -2    1.08    0.20
   5  -7  -2    0.84    0.17
  -5  -7   2    1.40    0.25
  -5  -7   2    0.64    0.16
   5   7  -2    0.54    0.22
   5   7  -2    0.86    0.16
  -5   7   2    0.55    0.16
  -5   7   2    0.58    0.18
  -3  -7   2    0.53    0.17
  -3  -7   2    0.57    0.21
  -3  -7   2    1.00    0.14
   3  -7  -2    0.91    0.16
   3  -7  -2    0.77    0.20
   3   7  -2    1.00    0.24
  -3   7   2    0.84    0.18
  -3   7   2    0.40    0.17
   1  -7  -2    0.37    0.17
  -1  -7   2    0.55    0.20
   1  -7  -2    0.46    0.14
  -1   7   2    0.96    0.18
  -1   7   2    0.66    0.18
   1   7  -2    0.44    0.19
   1  -7   2   53.90    1.90
  -1  -7  -2   54.19    1.92
  -1  -7  -2   58.14    1.86
   1  -7   2   57.59    1.93
   1  -7   2   56.77    1.80
   1   7   2   56.28    1.89
   1   7   2   57.36    1.95
  -1   7  -2   58.53    1.94
   3  -7   2    4.67    0.26
  -3  -7  -2    4.15    0.34
   3  -7   2    4.62    0.35
  -3  -7  -2    4.92    0.30
   3   7   2    4.51    0.39
  -3   7  -2    4.34    0.34
  -3   7  -2    4.12    0.34
   3   7   2    4.53    0.29
  -5  -7  -2   18.85    0.73
  -5  -7  -2   18.14    0.79
   5  -7   2   19.65    0.70
   5  -7   2   18.78    0.77
  -5   7  -2   17.21    0.73
  -5   7  -2   17.37    0.78
   5   7   2   18.47    0.82
   5   7   2   17.07    0.68
   7  -7   2  124.98    3.91
   7  -7   2  122.78    3.95
  -7  -7  -2  124.36    4.00
   7   7   2  117.87    4.01
  -7   7  -2  116.62    3.98
  -7   7  -2  125.25    3.91
   7   7   2  124.02    3.96
   7   7   2  121.70    3.84
   9  -7   2   55.38    1.89
   9  -7   2   52.68    1.89
  -9  -7  -2   55.53    1.95
  -9   7  -2   55.10    1.94
   9   7   2   56.75    1.95
   9   7   2   51.66    1.96
   9   7   2   55.99    1.76
  -9   7  -2   55.14    1.82
 -11  -7  -2    5.89    0.50
  11  -7   2    6.31    0.47
  11  -7   2    5.88    0.48
  11   7   2    6.68    0.56
  11   7   2    7.01    0.54
 -11   7  -2    6.45    0.34
 -11   7  -2    6.02    0.51
 -13  -7  -2   12.50    0.76
  13  -7   2   13.88    0.71
  13  -7   2   14.52    0.76
  13   7   2   13.33    0.79
  13   7   2   11.69    0.73
 -13   7  -2   13.48    0.71
 -15  -7  -2    4.16    0.47
  15  -7   2    4.87    0.51
  15  -7   2    3.76    0.42
  15   7   2    4.94    0.54
  15   7   2    3.94    0.48
 -15   7  -2    4.28    0.44
  17  -7   2   27.58    1.26
 -17  -7  -2   25.97    1.22
  17  -7   2   25.91    1.16
  17   7   2   26.42    1.22
 -17   7  -2   26.78    1.18
  17   7   2   26.76    1.27
 -19  -7  -2   32.19    1.44
  19  -7   2   31.24    1.50
  19  -7   2   31.16    1.40
  19   7   2   32.12    1.42
  19   7   2   34.63    1.52
 -19   7  -2   32.96    1.39
  21  -7   2   11.39    0.82
  21  -7   2   11.85    0.96
 -21  -7  -2   10.29    0.84
  21   7   2   12.04    0.93
 -21   7  -2   10.99    0.80
  21   7   2    9.75    0.81
  23  -7   2    0.76    0.42
  23  -7   2    0.40    0.52
 -23  -7  -2   -0.40    0.47
  23   7   2    0.27    0.52
 -23   7  -2    0.08    0.34
  23   7   2   -0.30    0.37
  25  -7   2    3.57    0.64
  25  -7   2    2.65    0.72
 -25  -7  -2    2.81    0.66
  25   7   2    3.77    0.74
 -25   7  -2    2.72    0.53
 -27  -7  -2    0.14    0.62
  27  -7   2    1.86    0.77
  27  -7   2    1.05    0.61
  27   7   2    1.34    0.70
  29  -7   2    9.51    1.17
 -29  -7  -2    9.29    1.02
 -29   7  -2    7.20    0.94
  29   7   2    8.98    1.11
 -28  -8   2    0.48    0.67
  28  -8  -2   -0.32    0.72
  28  -8  -2   -0.21    0.54
  28   8  -2   -0.21    0.62
 -28   8   2   -0.56    0.46
 -26  -8   2   -0.34    0.61
  26  -8  -2    0.86    0.66
  26  -8  -2    0.68    0.53
  26   8  -2    0.51    0.63
 -26   8   2   -0.66    0.44
  24  -8  -2    1.30    0.48
 -24  -8   2   -0.08    0.56
  24  -8  -2   -0.83    0.53
 -24   8   2    0.36    0.41
  24   8  -2    0.09    0.46
  24   8  -2    0.11    0.54
  22  -8  -2    0.14    0.50
 -22  -8   2    0.34    0.49
  22  -8  -2    0.77    0.44
 -22   8   2   -0.46    0.32
  22   8  -2    0.81    0.52
  22   8  -2   -0.07    0.43
  20  -8  -2    0.38    0.48
  20  -8  -2    0.50    0.37
 -20  -8   2    0.62    0.46
  20   8  -2    0.54    0.44
  20   8  -2    0.32    0.40
 -20   8   2    0.09    0.33
  18  -8  -2    1.08    0.45
  18  -8  -2    1.25    0.38
 -18  -8   2    0.38    0.41
  18   8  -2    1.09    0.40
  18   8  -2    0.64    0.42
 -18   8   2    1.22    0.37
  16  -8  -2    0.20    0.30
 -16  -8   2    0.36    0.34
  16  -8  -2    0.14    0.35
 -16   8   2   -0.05    0.25
  16   8  -2    0.32    0.35
  16   8  -2   -0.03    0.34
  14  -8  -2    4.43    0.50
  14  -8  -2    4.65    0.45
 -14  -8   2    5.16    0.52
  14   8  -2    5.40    0.56
 -14   8   2    3.86    0.45
  14   8  -2    4.94    0.50
 -12  -8   2    4.39    0.47
  12  -8  -2    4.76    0.48
  12  -8  -2    4.68    0.44
  12   8  -2    5.59    0.54
  12   8  -2    4.80    0.48
 -12   8   2    5.17    0.48
 -10  -8   2    2.02    0.35
  10  -8  -2    2.12    0.31
  10  -8  -2    1.38    0.27
 -10  -8   2    1.67    0.21
 -10   8   2    1.70    0.29
  10   8  -2    1.93    0.31
  10   8  -2    2.09    0.35
  -8  -8   2   18.42    0.86
   8  -8  -2   19.30    0.79
   8  -8  -2   16.63    0.78
  -8  -8   2   17.78    0.71
   8   8  -2   18.76    0.78
   8   8  -2   17.91    0.88
  -8   8   2   17.82    0.82
  -8   8   2   18.91    0.72
  -6  -8   2   33.91    1.21
   6  -8  -2   37.85    1.28
   6  -8  -2   34.12    1.22
  -6  -8   2   34.25    1.31
   6   8  -2   33.90    1.21
  -6   8   2   32.79    1.29
  -6   8   2   33.33    1.22
   6   8  -2   32.61    1.34
  -4  -8   2    7.67    0.51
   4  -8  -2    8.30    0.48
   4  -8  -2    7.80    0.41
  -4  -8   2    8.02    0.37
  -4  -8   2    7.41    0.43
   4   8  -2    7.51    0.53
  -4   8   2    8.03    0.46
  -4   8   2    8.01    0.48
  -2  -8   2    9.36    0.39
  -2  -8   2    9.77    0.55
  -2  -8   2    9.06    0.48
   2  -8  -2    9.47    0.51
   2  -8  -2    9.69    0.45
   2   8  -2   10.31    0.56
  -2   8   2    9.51    0.50
  -2   8   2    9.19    0.51
   0  -8  -2    1.72    0.25
   0  -8   2    1.62    0.15
   0  -8  -2    1.38    0.18
   0  -8   2    1.72    0.26
   0  -8   2    1.76    0.24
   0   8  -2    1.23    0.23
   0   8   2    1.68    0.23
   0   8  -2    1.64    0.27
   0   8   2    2.17    0.28
  -2  -8  -2    5.62    0.34
  -2  -8  -2    5.98    0.42
   2  -8   2    5.40    0.28
   2  -8   2    6.07    0.42
  -2   8  -2    5.51    0.42
   2   8   2    4.99    0.42
   2   8   2    6.01    0.37
  -2   8  -2    6.05    0.41
   4  -8   2    5.24    0.31
  -4  -8  -2    5.60    0.36
   4  -8   2    5.12    0.42
  -4  -8  -2    4.72    0.41
  -4   8  -2    5.93    0.41
   4   8   2    6.00    0.35
   4   8   2    5.96    0.46
  -4   8  -2    5.56    0.42
   6  -8   2   44.73    1.48
  -6  -8  -2   43.05    1.59
   6  -8   2   45.05    1.56
  -6  -8  -2   43.52    1.52
   6   8   2   43.33    1.46
  -6   8  -2   41.75    1.51
  -6   8  -2   42.12    1.59
   6   8   2   40.36    1.60
   8  -8   2   52.76    1.92
  -8  -8  -2   53.32    1.97
   8  -8   2   56.06    1.88
   8   8   2   53.84    2.00
  -8   8  -2   55.00    1.87
   8   8   2   57.62    1.81
  -8   8  -2   56.18    1.99
   8   8   2   55.31    1.93
  10  -8   2   26.37    1.08
  10  -8   2   27.35    1.07
 -10  -8  -2   27.35    1.15
  10   8   2   25.82    1.15
  10   8   2   26.27    1.13
 -10   8  -2   29.29    1.16
 -10   8  -2   26.25    0.99
 -12  -8  -2   -0.23    0.26
  12  -8   2    0.40    0.25
  12  -8   2    0.24    0.25
  12   8   2    0.11    0.28
  12   8   2    0.27    0.29
 -12   8  -2   -0.10    0.21
 -14  -8  -2    5.03    0.52
  14  -8   2    4.44    0.46
  14  -8   2    5.74    0.53
  14   8   2    5.07    0.54
 -14   8  -2    5.70    0.54
  14   8   2    6.33    0.59
  16  -8   2    6.98    0.65
 -16  -8  -2    7.22    0.65
  16  -8   2    7.65    0.63
  16   8   2    7.28    0.66
  16   8   2    7.49    0.67
 -16   8  -2    6.94    0.61
  18  -8   2    6.60    0.69
  18  -8   2    6.74    0.60
 -18  -8  -2    6.49    0.65
 -18   8  -2    5.39    0.57
  18   8   2    5.54    0.61
  18   8   2    7.86    0.74
  20  -8   2    2.87    0.59
  20  -8   2    2.64    0.49
 -20  -8  -2    2.21    0.53
 -20   8  -2    3.31    0.50
  20   8   2    2.51    0.51
  20   8   2    2.47    0.58
  22  -8   2    0.46    0.42
  22  -8   2    0.19    0.47
 -22  -8  -2    0.42    0.49
  22   8   2    0.06    0.39
 -22   8  -2    0.52    0.41
  22   8   2    0.16    0.48
  24  -8   2    1.99    0.67
  24  -8   2    2.33    0.58
 -24  -8  -2    2.40    0.64
  24   8   2    2.80    0.67
  24   8   2    2.05    0.54
 -24   8  -2    2.50    0.53
  26  -8   2   -0.15    0.51
 -26  -8  -2    0.84    0.65
  26  -8   2    0.61    0.65
 -26   8  -2    0.08    0.46
  26   8   2    0.96    0.65
 -28  -8  -2    0.34    0.69
  28  -8   2    0.29    0.68
  28  -8   2    0.34    0.62
  28   8   2    0.30    0.67
  27  -9  -2    0.16    0.56
 -27  -9   2    0.44    0.72
  27  -9  -2    0.95    0.70
  27   9  -2    0.02    0.62
 -27   9   2    0.22    0.51
  25  -9  -2    0.28    0.66
 -25  -9   2    1.22    0.67
  25  -9  -2    0.92    0.54
  25   9  -2    1.01    0.52
  25   9  -2    0.79    0.59
 -25   9   2    1.08    0.51
  23  -9  -2    0.64    0.45
 -23  -9   2   -0.31    0.56
  23  -9  -2    0.42    0.59
 -23   9   2    1.05    0.47
  23   9  -2   -0.10    0.50
  23   9  -2    0.60    0.49
 -21  -9   2    5.03    0.71
  21  -9  -2    4.93    0.62
  21  -9  -2    5.31    0.73
 -21   9   2    4.91    0.63
  21   9  -2    6.14    0.73
  21   9  -2    3.95    0.64
  19  -9  -2    7.44    0.68
  19  -9  -2    6.20    0.70
 -19  -9   2    5.11    0.67
  19   9  -2    5.08    0.65
 -19   9   2    6.05    0.63
  19   9  -2    6.15    0.71
 -17  -9   2   -0.29    0.38
  17  -9  -2    0.19    0.40
  17  -9  -2    0.12    0.33
  17   9  -2   -0.34    0.35
 -17   9   2    0.22    0.31
  17   9  -2    0.35    0.38
  15  -9  -2    0.07    0.30
  15  -9  -2    0.06    0.33
 -15  -9   2   -0.45    0.35
  15   9  -2   -0.28    0.33
 -15   9   2    0.01    0.27
  15   9  -2    0.06    0.32
  13  -9  -2    0.23    0.29
  13  -9  -2    0.28    0.30
 -13  -9   2    0.87    0.34
  13   9  -2    0.28    0.30
 -13   9   2    0.28    0.28
  13   9  -2    0.56    0.33
  11  -9  -2    3.48    0.40
  11  -9  -2    2.78    0.37
 -11  -9   2    2.98    0.42
  11   9  -2    3.90    0.50
 -11   9   2    2.61    0.38
  11   9  -2    2.69    0.38
   9  -9  -2    0.88    0.27
  -9  -9   2    1.20    0.21
   9  -9  -2    1.15    0.26
  -9  -9   2    0.67    0.30
  -9   9   2    1.09    0.21
   9   9  -2    0.46    0.23
   9   9  -2    0.58    0.30
  -9   9   2    0.25    0.24
  -7  -9   2    0.87    0.28
   7  -9  -2    1.00    0.27
  -7  -9   2    1.11    0.21
   7  -9  -2    1.20    0.24
  -7   9   2    0.92    0.26
  -7   9   2    1.08    0.23
   7   9  -2    1.34    0.32
   5  -9  -2    1.82    0.24
  -5  -9   2    2.53    0.24
  -5  -9   2    2.29    0.27
   5  -9  -2    1.74    0.29
  -5  -9   2    1.76    0.33
  -5   9   2    2.70    0.34
   5   9  -2    1.92    0.34
  -5   9   2    2.20    0.28
   3  -9  -2    4.38    0.33
  -3  -9   2    3.18    0.24
  -3  -9   2    3.51    0.33
  -3  -9   2    3.34    0.37
   3  -9  -2    3.31    0.35
   3   9  -2    3.56    0.42
  -3   9   2    4.35    0.39
  -3   9   2    4.33    0.38
   1  -9  -2   22.12    0.93
  -1  -9   2   22.97    0.95
  -1  -9   2   22.76    0.77
   1  -9  -2   22.97    0.84
   1   9  -2   22.61    0.97
   1   9  -2   22.06    0.93
  -1   9   2   20.41    0.93
  -1   9   2   21.48    0.91
  -1  -9  -2   14.65    0.60
   1  -9   2   13.79    0.53
   1  -9   2   13.68    0.69
  -1  -9  -2   14.96    0.71
   1   9   2   14.69    0.72
  -1   9  -2   13.76    0.69
  -1   9  -2   14.73    0.72
   1   9   2   13.43    0.64
  -3  -9  -2    0.31    0.16
  -3  -9  -2    0.27    0.23
   3  -9   2    0.44    0.13
   3  -9   2    0.33    0.22
   3   9   2    0.40    0.17
   3   9   2    0.17    0.23
  -3   9  -2    0.19    0.21
  -3   9  -2    0.34    0.20
  -5  -9  -2    1.93    0.25
   5  -9   2    1.80    0.22
   5  -9   2    1.62    0.28
  -5  -9  -2    2.66    0.36
  -5   9  -2    2.03    0.30
  -5   9  -2    1.43    0.31
   5   9   2    1.93    0.24
   5   9   2    2.17    0.35
  -7  -9  -2    8.66    0.61
  -7  -9  -2    9.82    0.55
   7  -9   2   10.30    0.59
   7  -9   2    9.44    0.50
   7   9   2    8.64    0.62
   7   9   2    9.43    0.46
  -7   9  -2    8.25    0.59
  -7   9  -2    9.56    0.53
  -9  -9  -2   12.50    0.75
   9  -9   2   13.74    0.66
   9  -9   2   12.70    0.69
   9   9   2   13.42    0.77
  -9   9  -2   12.86    0.73
   9   9   2   13.92    0.72
  -9   9  -2   13.96    0.64
 -11  -9  -2    0.44    0.31
  11  -9   2    0.16    0.26
  11  -9   2   -0.24    0.24
  11   9   2    0.34    0.27
 -11   9  -2    0.37    0.28
  11   9   2    0.72    0.30
 -13  -9  -2    0.18    0.32
  13  -9   2    0.61    0.31
  13  -9   2    0.20    0.29
  13   9   2    0.16    0.31
  13   9   2   -0.10    0.30
 -13   9  -2   -0.10    0.24
  15  -9   2   11.25    0.72
 -15  -9  -2    9.64    0.77
  15  -9   2   10.70    0.74
  15   9   2    9.78    0.75
 -15   9  -2    9.31    0.72
  15   9   2    9.29    0.76
  17  -9   2    8.83    0.75
  17  -9   2    7.61    0.67
 -17  -9  -2    8.96    0.77
  17   9   2    8.72    0.77
  17   9   2   10.53    0.81
 -17   9  -2    7.92    0.70
  19  -9   2   10.51    0.81
 -19  -9  -2    8.12    0.81
  19  -9   2    8.54    0.82
  19   9   2   11.22    0.89
  19   9   2    8.27    0.81
 -19   9  -2    9.58    0.79
  21  -9   2    2.46    0.61
 -21  -9  -2    2.58    0.61
  21  -9   2    2.51    0.53
 -21   9  -2    2.45    0.49
  21   9   2    2.46    0.60
  21   9   2    3.33    0.61
  23  -9   2    0.30    0.54
  23  -9   2   -0.12    0.44
 -23  -9  -2    1.11    0.60
 -23   9  -2    0.37    0.43
  23   9   2    0.44    0.47
  23   9   2   -0.59    0.51
  25  -9   2    0.00    0.62
  25  -9   2    1.06    0.57
 -25  -9  -2    1.09    0.64
  25   9   2    0.92    0.53
  25   9   2    1.17    0.63
 -25   9  -2    0.00    0.44
  27  -9   2    0.48    0.58
  27  -9   2    1.12    0.71
 -27  -9  -2    0.90    0.71
  27   9   2    1.10    0.71
 -27   9  -2    0.83    0.53
  26 -10  -2    0.91    0.58
  26 -10  -2   -0.08    0.66
 -26 -10   2    1.02    0.74
  26  10  -2    0.73    0.60
 -26  10   2   -0.04    0.48
  24 -10  -2    1.47    0.67
  24 -10  -2    1.20    0.56
 -24 -10   2    0.73    0.64
  24  10  -2    1.19    0.59
 -24  10   2    0.49    0.46
  22 -10  -2    5.17    0.67
 -22 -10   2    4.20    0.74
  22 -10  -2    5.67    0.78
 -22  10   2    5.78    0.71
  22  10  -2    4.76    0.73
 -20 -10   2    3.59    0.67
  20 -10  -2    6.37    0.67
  20 -10  -2    5.17    0.72
 -20  10   2    5.89    0.68
  20  10  -2    5.65    0.70
  20  10  -2    5.37    0.74
  18 -10  -2   11.99    0.89
 -18 -10   2   10.31    0.86
  18 -10  -2   11.70    0.85
 -18  10   2    9.43    0.79
  18  10  -2   10.21    0.83
  18  10  -2    8.79    0.85
  16 -10  -2    0.20    0.37
  16 -10  -2   -0.07    0.38
 -16 -10   2    0.64    0.45
  16  10  -2    0.12    0.38
  16  10  -2    0.20    0.41
 -16  10   2    0.22    0.33
  14 -10  -2    4.87    0.55
  14 -10  -2    5.00    0.55
 -14 -10   2    4.68    0.58
  14  10  -2    3.63    0.56
  14  10  -2    4.87    0.53
 -14  10   2    4.56    0.53
  12 -10  -2    5.32    0.52
  12 -10  -2    4.34    0.47
 -12 -10   2    4.31    0.53
  12  10  -2    4.86    0.49
 -12  10   2    3.35    0.45
  12  10  -2    4.50    0.55
  10 -10  -2   10.80    0.63
 -10 -10   2    9.00    0.70
  10 -10  -2    9.15    0.64
  10  10  -2    9.77    0.59
 -10  10   2    8.73    0.66
  10  10  -2    9.14    0.75
  -8 -10   2    5.75    0.54
   8 -10  -2    6.46    0.49
   8 -10  -2    6.24    0.52
  -8 -10   2    6.44    0.43
   8  10  -2    5.85    0.57
  -8  10   2    6.36    0.56
  -8  10   2    6.39    0.46
  -6 -10   2   22.24    0.90
   6 -10  -2   22.99    0.91
  -6 -10   2   21.78    1.04
   6 -10  -2   22.29    0.98
  -6  10   2   22.76    1.01
  -6  10   2   21.76    0.94
   6  10  -2   23.14    1.07
  -4 -10   2    2.39    0.37
   4 -10  -2    3.48    0.40
   4 -10  -2    3.58    0.32
   4  10  -2    3.73    0.37
  -4  10   2    3.74    0.39
  -4  10   2    3.11    0.37
   4  10  -2    2.89    0.42
   2 -10  -2    0.07    0.25
  -2 -10   2    0.10    0.25
   2 -10  -2   -0.11    0.17
  -2  10   2   -0.46    0.20
   2  10  -2   -0.15    0.23
  -2  10   2    0.08    0.22
   2  10  -2    0.37    0.27
   0 -10  -2    2.96    0.28
   0 -10  -2    2.39    0.35
   0 -10   2    2.98    0.39
   0  10  -2    3.27    0.42
   0  10  -2    2.34    0.35
   0  10   2    3.26    0.38
   0  10   2    3.24    0.40
   2 -10   2    1.05    0.31
  -2 -10  -2    1.55    0.32
  -2 -10  -2    1.98    0.25
   2  10   2    2.07    0.28
   2  10   2    1.50    0.33
  -2  10  -2    1.53    0.31
  -2  10  -2    1.39    0.31
  -4 -10  -2    0.59    0.20
   4 -10   2    0.23    0.27
  -4 -10  -2    0.37    0.28
  -4  10  -2    1.13    0.28
  -4  10  -2    0.58    0.27
   4  10   2    0.41    0.29
   4  10   2    0.72    0.21
   6 -10   2    4.09    0.43
  -6 -10  -2    4.51    0.39
  -6 -10  -2    5.21    0.52
  -6  10  -2    4.83    0.44
  -6  10  -2    4.26    0.49
   6  10   2    5.18    0.38
   6  10   2    4.84    0.52
  -8 -10  -2   -0.02    0.22
  -8 -10  -2    0.53    0.31
   8 -10   2    0.08    0.26
  -8  10  -2   -0.22    0.24
   8  10   2    0.05    0.28
  -8  10  -2    0.19    0.22
  10 -10   2    1.31    0.33
 -10 -10  -2    1.44    0.38
  10 -10   2    1.15    0.30
 -10  10  -2    1.26    0.34
  10  10   2    1.63    0.37
  10  10   2    1.66    0.34
  12 -10   2    0.30    0.29
  12 -10   2    1.35    0.33
 -12 -10  -2    0.35    0.37
  12  10   2    0.66    0.36
  12  10   2    0.61    0.32
 -12  10  -2    0.92    0.33
 -14 -10  -2    0.37    0.39
  14 -10   2    0.24    0.34
  14 -10   2    0.79    0.36
 -14  10  -2    0.73    0.35
  14  10   2    0.55    0.35
  14  10   2    0.59    0.40
 -16 -10  -2    1.15    0.48
  16 -10   2    1.40    0.43
  16 -10   2    0.79    0.40
  16  10   2    1.30    0.46
  16  10   2    1.08    0.44
 -16  10  -2    1.71    0.41
  18 -10   2    2.72    0.54
  18 -10   2    1.90    0.46
 -18 -10  -2    1.40    0.52
 -18  10  -2    2.86    0.51
  18  10   2    2.78    0.56
  18  10   2    1.54    0.50
  20 -10   2   18.53    1.14
  20 -10   2   19.38    1.20
 -20 -10  -2   19.50    1.28
 -20  10  -2   19.82    1.13
  20  10   2   19.53    1.22
  20  10   2   20.29    1.19
 -22 -10  -2   19.20    1.33
  22 -10   2   17.78    1.23
  22 -10   2   17.18    1.13
  22  10   2   16.63    1.19
 -22  10  -2   18.41    1.15
  22  10   2   17.71    1.20
  24 -10   2    6.99    0.82
 -24 -10  -2    3.63    0.79
  24  10   2    5.15    0.80
 -24  10  -2    5.19    0.72
  24  10   2    4.79    0.80
  26 -10   2   -0.63    0.52
 -26 -10  -2    0.30    0.69
  26  10   2    0.37    0.67
 -26  10  -2    0.00    0.51
  26  10   2   -0.09    0.55
  25 -11  -2    0.70    0.56
 -25 -11   2    0.00    0.68
 -25  11   2   -0.16    0.48
  25  11  -2    0.10    0.56
 -23 -11   2    0.13    0.64
  23 -11  -2    1.66    0.56
  23  11  -2    2.18    0.66
 -23  11   2    0.81    0.51
  21 -11  -2    1.97    0.55
 -21 -11   2    3.41    0.70
 -21  11   2    2.41    0.57
  21  11  -2    3.51    0.69
  19 -11  -2    6.30    0.68
  19 -11  -2    5.78    0.77
 -19 -11   2    7.43    0.82
  19  11  -2    5.49    0.74
 -19  11   2    4.20    0.65
  17 -11  -2    2.66    0.51
  17 -11  -2    2.50    0.52
 -17 -11   2    2.64    0.59
  17  11  -2    2.53    0.61
 -17  11   2    4.37    0.61
 -15 -11   2    1.95    0.52
  15 -11  -2    1.77    0.43
  15 -11  -2    1.36    0.44
 -15  11   2    1.77    0.44
  15  11  -2    1.35    0.49
 -13 -11   2    0.45    0.42
  13 -11  -2    1.37    0.39
  13 -11  -2    0.93    0.38
  13  11  -2    0.99    0.45
 -13  11   2    1.53    0.38
  11 -11  -2    3.04    0.45
 -11 -11   2    2.60    0.49
  11 -11  -2    3.39    0.46
 -11  11   2    4.32    0.53
  11  11  -2    3.54    0.54
   9 -11  -2   11.09    0.74
  -9 -11   2   10.80    0.82
  -9  11   2   11.57    0.74
   9  11  -2   11.55    0.82
   7 -11  -2   11.22    0.69
  -7 -11   2   10.69    0.77
  -7  11   2   10.01    0.69
   7  11  -2   11.41    0.78
  -7  11   2   10.93    0.64
   7  11  -2   11.55    0.62
   5 -11  -2   -0.02    0.27
  -5 -11   2   -0.10    0.31
  -5  11   2    0.02    0.24
  -5  11   2   -0.14    0.23
   5  11  -2    0.02    0.21
   5  11  -2    0.35    0.32
   3 -11  -2   32.61    1.37
  -3 -11   2   31.00    1.39
   3  11  -2   35.88    1.34
  -3  11   2   35.11    1.37
  -3  11   2   36.24    1.39
   3  11  -2   34.20    1.43
   1 -11  -2   35.74    1.41
  -1 -11   2   31.85    1.40
  -1  11   2   36.98    1.39
   1  11  -2   35.86    1.46
  -1  11   2   34.44    1.42
   1  11  -2   36.46    1.39
   1 -11   2   17.30    0.88
  -1 -11  -2   18.27    0.89
  -1  11  -2   15.64    0.85
  -1  11  -2   17.58    0.89
   1  11   2   18.73    0.92
   1  11   2   16.16    0.81
  -3 -11  -2    3.20    0.43
   3 -11   2    3.77    0.43
   3  11   2    2.66    0.34
  -3  11  -2    2.70    0.38
   3  11   2    2.43    0.44
  -3  11  -2    2.62    0.40
  -5 -11  -2    1.69    0.38
   5 -11   2    1.18    0.33
  -5  11  -2    1.29    0.32
   5  11   2    1.35    0.38
   5  11   2    1.55    0.27
  -5  11  -2    1.66    0.35
   7 -11   2   12.32    0.74
  -7 -11  -2    9.64    0.73
   7  11   2   10.68    0.77
  -7  11  -2   10.10    0.72
  -7  11  -2   11.42    0.66
   9 -11   2   14.34    0.80
  -9 -11  -2   13.46    0.85
   9  11   2   14.31    0.89
  -9  11  -2   12.54    0.82
  11 -11   2    1.35    0.35
 -11 -11  -2    1.55    0.44
 -11  11  -2    1.63    0.40
  11  11   2    1.50    0.41
  13 -11   2    0.41    0.33
 -13 -11  -2   -0.36    0.40
 -13  11  -2    0.69    0.35
  13  11   2    0.25    0.41
  13  11   2    0.37    0.37
 -15 -11  -2    8.42    0.79
  15 -11   2    8.94    0.75
 -15  11  -2   11.48    0.84
  15  11   2   10.56    0.86
  17 -11   2    1.40    0.47
 -17 -11  -2    2.96    0.61
  17  11   2    2.46    0.57
 -17  11  -2    2.53    0.51
 -19 -11  -2    0.65    0.57
  19 -11   2    2.51    0.54
 -19  11  -2    1.13    0.47
  19  11   2    2.00    0.56
 -21 -11  -2    0.29    0.59
  21 -11   2    0.53    0.51
 -21  11  -2    0.50    0.45
  21  11   2    1.98    0.60
  23 -11   2   -0.09    0.50
 -23 -11  -2   -0.17    0.61
 -23  11  -2    0.36    0.49
  23  11   2   -0.21    0.53
  25 -11   2    0.21    0.55
 -25 -11  -2   -0.12    0.65
 -25  11  -2   -0.70    0.48
  25  11   2    0.27    0.60
  24 -12  -2   -0.31    0.52
 -24 -12   2   -1.51    0.61
 -24  12   2   -0.16    0.52
  24  12  -2    0.47    0.61
 -22 -12   2   -0.08    0.62
  22 -12  -2    0.61    0.53
  22  12  -2    2.11    0.69
 -22  12   2    0.89    0.53
 -20 -12   2    0.30    0.61
  20 -12  -2    0.33    0.50
  20  12  -2    0.93    0.60
 -20  12   2    1.69    0.55
 -18 -12   2    0.43    0.57
  18 -12  -2    0.82    0.49
  18  12  -2    0.68    0.58
 -18  12   2    0.82    0.47
  16 -12  -2    0.13    0.41
 -16 -12   2   -0.11    0.50
 -16  12   2   -0.04    0.39
  16  12  -2    0.29    0.48
 -14 -12   2    3.76    0.62
  14 -12  -2    3.91    0.56
 -14  12   2    3.64    0.55
  14  12  -2    4.02    0.64
  12 -12  -2    0.77    0.38
 -12 -12   2    0.89    0.45
  12  12  -2    0.30    0.43
 -12  12   2    0.71    0.36
 -10 -12   2    2.77    0.52
  10 -12  -2    3.67    0.49
 -10  12   2    2.65    0.47
  10  12  -2    2.46    0.53
  -8 -12   2    0.26    0.40
   8 -12  -2    0.98    0.38
   8  12  -2    0.61    0.39
  -8  12   2    0.36    0.31
  -6 -12   2    3.55    0.52
   6 -12  -2    3.35    0.47
  -6  12   2    3.99    0.46
   6  12  -2    3.99    0.55
   6  12  -2    3.89    0.41
  -6  12   2    4.26    0.51
   4 -12  -2    1.10    0.36
  -4 -12   2    1.82    0.42
  -4  12   2    1.13    0.34
  -4  12   2    1.86    0.37
   4  12  -2    0.69    0.31
   4  12  -2    2.34    0.46
   2 -12  -2    0.40    0.33
  -2 -12   2    0.55    0.35
   2  12  -2    0.05    0.33
  -2  12   2    1.10    0.34
  -2  12   2    0.18    0.26
   2  12  -2   -0.13    0.27
   0 -12   2   -0.46    0.31
   0 -12  -2   -0.45    0.30
   0  12  -2   -0.13    0.30
   0  12   2    0.21    0.30
   0  12   2   -0.01    0.26
   0  12  -2   -0.33    0.27
  -2 -12  -2    0.86    0.36
   2 -12   2    0.74    0.36
   2  12   2    1.48    0.32
   2  12   2    0.74    0.36
  -2  12  -2    0.87    0.32
  -2  12  -2    0.94    0.36
  -4 -12  -2    5.20    0.55
   4 -12   2    5.06    0.53
   4  12   2    5.69    0.62
  -4  12  -2    5.36    0.57
   4  12   2    5.70    0.48
  -4  12  -2    6.07    0.57
   6 -12   2    1.46    0.37
  -6 -12  -2    1.34    0.41
  -6  12  -2    1.91    0.38
   6  12   2    1.81    0.44
  -6  12  -2    0.88    0.37
  -8 -12  -2   -0.22    0.37
   8 -12   2    0.39    0.35
   8  12   2   -0.15    0.34
  -8  12  -2    0.54    0.33
 -10 -12  -2    1.22    0.45
  10 -12   2    0.98    0.37
 -10  12  -2    0.66    0.38
  10  12   2    1.29    0.45
 -12 -12  -2    0.22    0.43
  12 -12   2    1.05    0.40
  12  12   2    0.62    0.44
 -12  12  -2    0.32    0.36
 -14 -12  -2    0.76    0.47
  14 -12   2    0.34    0.40
  14  12   2    0.09    0.43
 -14  12  -2   -0.30    0.34
  16 -12   2    0.08    0.39
 -16 -12  -2    0.05    0.52
  16  12   2    0.59    0.48
 -16  12  -2    0.45    0.42
  18 -12   2    0.13    0.47
 -18 -12  -2   -0.79    0.54
 -18  12  -2    0.39    0.43
  18  12   2   -0.56    0.45
 -20 -12  -2    0.22    0.62
  20 -12   2    0.99    0.55
 -20  12  -2    0.81    0.50
  20  12   2    1.50    0.60
 -22 -12  -2    0.99    0.68
  22 -12   2    1.36    0.57
  22  12   2    1.91    0.63
 -22  12  -2    2.02    0.59
  24 -12   2    0.83    0.61
 -24 -12  -2    0.22    0.72
  24  12   2    0.08    0.61
 -24  12  -2    0.43    0.53
  23 -13  -2    0.04    0.55
 -23 -13   2   -0.34    0.69
 -23  13   2   -0.22    0.50
  23  13  -2   -0.40    0.58
 -21 -13   2    0.95    0.70
  21 -13  -2    0.16    0.53
  21  13  -2   -0.08    0.67
 -21  13   2    1.13    0.56
  19 -13  -2    2.20    0.61
 -19 -13   2    0.52    0.65
  19  13  -2    0.40    0.64
 -19  13   2    1.43    0.55
 -17 -13   2    1.84    0.64
  17 -13  -2    1.29    0.52
 -17  13   2    1.61    0.54
  17  13  -2    0.56    0.61
 -15 -13   2    0.86    0.54
  15 -13  -2    1.23    0.48
  15  13  -2    2.42    0.65
 -15  13   2    2.11    0.52
 -13 -13   2    0.17    0.49
  13 -13  -2    0.88    0.44
 -13  13   2    1.16    0.44
  13  13  -2    1.02    0.51
  11 -13  -2    7.05    0.65
 -11 -13   2    4.74    0.65
 -11  13   2    6.10    0.71
  11  13  -2    4.85    0.70
   9 -13  -2    3.65    0.53
  -9 -13   2    3.36    0.58
  -9  13   2    3.60    0.53
   9  13  -2    2.74    0.58
  -7 -13   2   -0.24    0.38
   7 -13  -2   -0.28    0.34
  -7  13   2    0.39    0.35
   7  13  -2    0.09    0.41
  -5 -13   2    3.15    0.57
   5 -13  -2    4.40    0.56
  -5  13   2    4.25    0.54
   5  13  -2    4.09    0.46
  -5  13   2    4.14    0.50
   5  13  -2    3.49    0.58
   3 -13  -2    8.29    0.70
  -3 -13   2    6.92    0.69
   3  13  -2    8.51    0.64
  -3  13   2    7.76    0.68
  -3  13   2    8.76    0.70
   3  13  -2   10.10    0.82
   1 -13  -2   22.38    1.16
  -1 -13   2   22.39    1.14
  -1  13   2   22.46    1.08
  -1  13   2   25.55    1.17
   1  13  -2   21.54    1.09
   1  13  -2   23.24    1.17
  -1 -13  -2    5.17    0.58
   1 -13   2    3.66    0.55
  -1  13  -2    5.89    0.58
  -1  13  -2    5.36    0.57
   1  13   2    4.54    0.51
   1  13   2    5.12    0.60
   3 -13   2   -0.88    0.35
  -3 -13  -2   -0.81    0.36
  -3  13  -2    0.40    0.34
   3  13   2   -0.48    0.27
   3  13   2   -1.09    0.32
  -3  13  -2    0.75    0.35
   5 -13   2    0.05    0.36
  -5 -13  -2    0.21    0.38
   5  13   2   -0.60    0.38
  -5  13  -2    0.14    0.35
  -5  13  -2    0.47    0.34
   7 -13   2    3.39    0.51
  -7 -13  -2    3.00    0.52
   7  13   2    2.05    0.51
  -7  13  -2    2.53    0.49
   9 -13   2    0.62    0.38
  -9 -13  -2    0.19    0.45
   9  13   2    1.10    0.46
  -9  13  -2    0.74    0.41
 -11 -13  -2    0.33    0.49
  11 -13   2    0.57    0.40
  11  13   2    1.04    0.50
 -11  13  -2    0.15    0.38
  13 -13   2    0.00    0.41
 -13 -13  -2   -0.50    0.46
  13  13   2    0.61    0.45
 -13  13  -2   -0.33    0.37
 -15 -13  -2    6.41    0.80
  15 -13   2    9.08    0.81
  15  13   2    8.70    0.92
 -15  13  -2    8.25    0.87
 -17 -13  -2    9.49    0.95
  17 -13   2   10.13    0.92
 -17  13  -2   12.80    1.01
  17  13   2   11.25    1.05
 -19 -13  -2    3.84    0.78
  19 -13   2    5.35    0.76
 -19  13  -2    4.45    0.72
  19  13   2    5.01    0.82
 -21 -13  -2   -0.18    0.63
  21 -13   2    1.03    0.60
 -21  13  -2    0.60    0.54
  21  13   2    1.25    0.64
 -23 -13  -2    0.22    0.73
  23 -13   2    0.28    0.60
 -23  13  -2    0.68    0.61
  23  13   2    0.86    0.63
  20 -14  -2    0.10    0.56
 -20 -14   2    0.86    0.72
  20  14  -2   -0.92    0.67
 -20  14   2    1.41    0.64
 -18 -14   2    3.09    0.73
  18 -14  -2    2.20    0.63
  18  14  -2    0.73    0.70
 -18  14   2    2.07    0.64
  16 -14  -2   -0.34    0.46
 -16 -14   2   -0.38    0.55
  16  14  -2   -1.17    0.53
 -16  14   2    0.17    0.47
 -14 -14   2    0.81    0.58
  14 -14  -2    0.96    0.49
  14  14  -2   -0.26    0.54
 -14  14   2    1.42    0.51
 -12 -14   2    0.90    0.56
  12 -14  -2    0.12    0.43
  12  14  -2   -0.21    0.53
 -12  14   2   -0.07    0.42
 -10 -14   2    0.16    0.47
  10 -14  -2   -0.25    0.43
  10  14  -2    0.71    0.49
 -10  14   2    0.29    0.42
  -8 -14   2    0.07    0.44
   8 -14  -2    0.14    0.38
  -8  14   2    0.32    0.39
   8  14  -2   -0.16    0.43
  -6 -14   2    0.56    0.46
   6 -14  -2    0.80    0.43
  -6  14   2    0.93    0.42
   6  14  -2    0.70    0.49
  -4 -14   2    0.62    0.50
   4 -14  -2    1.28    0.48
  -4  14   2    2.95    0.48
  -4  14   2    2.66    0.49
   4  14  -2    3.48    0.60
   4  14  -2    3.12    0.46
   2 -14  -2    0.20    0.46
  -2 -14   2   -0.19    0.46
   2  14  -2    1.54    0.45
  -2  14   2    1.22    0.42
  -2  14   2    1.63    0.42
   2  14  -2    1.54    0.38
   0 -14  -2   -1.77    0.37
   0 -14   2   -0.76    0.39
   0  14   2   -0.52    0.29
   0  14  -2    0.30    0.38
   0  14   2   -0.13    0.37
   0  14  -2   -0.19    0.30
   2 -14   2   -1.11    0.39
  -2 -14  -2   -1.20    0.36
   2  14   2   -0.20    0.39
  -2  14  -2   -0.25    0.34
   2  14   2    0.15    0.30
  -2  14  -2   -0.16    0.32
  -4 -14  -2    0.45    0.46
   4 -14   2    0.34    0.44
  -4  14  -2    0.59    0.38
  -4  14  -2    0.71    0.39
   4  14   2    0.04    0.44
  -6 -14  -2   -0.02    0.43
   6 -14   2   -0.26    0.40
  -6  14  -2    0.60    0.43
   6  14   2   -0.34    0.42
   8 -14   2    0.05    0.39
  -8 -14  -2   -0.20    0.42
  -8  14  -2   -0.43    0.41
   8  14   2   -0.24    0.44
  10 -14   2    0.71    0.46
 -10 -14  -2    1.04    0.53
  10  14   2    1.20    0.52
 -10  14  -2    0.47    0.46
 -12 -14  -2   -0.15    0.53
  12 -14   2   -0.27    0.42
  12  14   2   -0.35    0.48
 -12  14  -2   -0.28    0.41
  14 -14   2    3.70    0.62
 -14 -14  -2    2.73    0.69
 -14  14  -2    3.10    0.64
  14  14   2    2.42    0.67
  16 -14   2    3.58    0.64
 -16 -14  -2    3.53    0.73
  16  14   2    3.40    0.76
 -16  14  -2    2.74    0.66
 -18 -14  -2    6.84    0.91
  18 -14   2    6.60    0.82
  18  14   2    5.74    0.92
 -18  14  -2    7.37    0.90
  20 -14   2    0.90    0.65
 -20 -14  -2    1.47    0.74
 -20  14  -2    0.25    0.56
  20  14   2    1.11    0.68
 -19 -15   2    0.01    0.69
  19 -15  -2   -0.36    0.56
 -19  15   2    0.48    0.60
  19  15  -2   -0.91    0.64
  17 -15  -2   -0.49    0.56
 -17 -15   2   -0.33    0.68
  17  15  -2    0.12    0.72
 -17  15   2   -0.33    0.52
  15 -15  -2   -0.64    0.51
 -15 -15   2   -0.07    0.63
 -15  15   2   -0.12    0.50
  15  15  -2   -1.21    0.64
  13 -15  -2    1.75    0.57
 -13 -15   2    2.06    0.71
  13  15  -2    1.98    0.70
 -13  15   2    2.91    0.64
 -11 -15   2    4.27    0.72
  11 -15  -2    3.91    0.64
 -11  15   2    3.53    0.63
  11  15  -2    2.62    0.73
   9 -15  -2    4.64    0.65
  -9 -15   2    3.82    0.68
  -9  15   2    4.32    0.66
   9  15  -2    4.06    0.76
  -7 -15   2    2.28    0.61
   7 -15  -2    0.92    0.50
  -7  15   2    1.35    0.49
   7  15  -2    1.19    0.54
  -5 -15   2   -0.21    0.48
   5 -15  -2   -0.29    0.42
   5  15  -2   -0.30    0.44
  -5  15   2   -0.31    0.35
   3 -15  -2    0.21    0.47
  -3 -15   2    0.53    0.47
   3  15  -2   -0.38    0.44
   3  15  -2    0.02    0.34
  -3  15   2    0.32    0.42
  -3  15   2    0.02    0.35
  -1 -15   2    1.33    0.53
   1 -15  -2    1.60    0.52
   1  15  -2    2.03    0.47
   1  15  -2    2.41    0.55
  -1  15   2    2.21    0.54
  -1  15   2    1.37    0.42
  -1 -15  -2    0.51    0.48
   1 -15   2    1.41    0.51
  -1  15  -2    0.24    0.43
   1  15   2    1.30    0.50
  -1  15  -2    1.42    0.44
   1  15   2    0.73    0.37
  -3 -15  -2    1.03    0.50
   3 -15   2    0.73    0.48
  -3  15  -2    0.97    0.46
  -3  15  -2    1.67    0.47
   3  15   2    0.68    0.49
   5 -15   2    0.22    0.47
  -5 -15  -2    0.23    0.47
  -5  15  -2   -0.32    0.36
   5  15   2   -0.01    0.46
   7 -15   2    1.38    0.50
  -7 -15  -2    0.95    0.54
  -7  15  -2    0.69    0.49
   7  15   2    0.76    0.54
   9 -15   2    1.14    0.51
  -9 -15  -2    2.36    0.62
   9  15   2    2.05    0.60
  -9  15  -2    1.12    0.54
 -11 -15  -2   -0.09    0.56
  11 -15   2    0.67    0.51
 -11  15  -2    0.82    0.51
  11  15   2    0.52    0.57
 -13 -15  -2   -0.34    0.57
  13 -15   2    0.28    0.52
 -13  15  -2    0.65    0.52
  13  15   2    0.92    0.63
  15 -15   2    0.57    0.55
 -15 -15  -2    1.54    0.69
  15  15   2   -0.16    0.65
 -15  15  -2    0.86    0.57
 -17 -15  -2    0.25    0.69
  17 -15   2    1.17    0.63
  17  15   2    0.12    0.63
 -17  15  -2   -0.10    0.52
 -19 -15  -2    0.92    0.73
  19 -15   2    0.29    0.62
  19  15   2    0.34    0.67
 -19  15  -2    0.70    0.60
 -16 -16   2   -0.76    0.70
  16 -16  -2   -0.09    0.58
 -16  16   2    0.11    0.54
  16  16  -2    0.14    0.67
  14 -16  -2   -0.38    0.53
 -14 -16   2    0.46    0.65
  14  16  -2   -0.48    0.67
 -14  16   2    0.33    0.54
  12 -16  -2   -0.14    0.53
 -12 -16   2   -0.09    0.62
  12  16  -2   -1.11    0.58
 -12  16   2   -0.83    0.44
 -10 -16   2    0.43    0.62
  10 -16  -2    0.07    0.54
 -10  16   2    0.23    0.48
  10  16  -2   -0.24    0.59
   8 -16  -2   -0.63    0.48
  -8 -16   2    0.95    0.62
  -8  16   2    0.64    0.50
   8  16  -2    0.97    0.64
  -6 -16   2    0.22    0.57
   6 -16  -2   -0.07    0.51
   6  16  -2   -0.69    0.50
  -6  16   2    0.04    0.42
  -4 -16   2   -0.71    0.49
   4 -16  -2   -0.33    0.51
  -4  16   2    0.07    0.39
   4  16  -2    0.07    0.48
   2 -16  -2    0.89    0.52
  -2 -16   2    0.75    0.52
  -2  16   2    0.67    0.48
   2  16  -2    0.69    0.41
  -2  16   2   -0.20    0.37
   2  16  -2    0.10    0.48
   0 -16  -2    0.87    0.52
   0 -16   2    0.85    0.52
   0  16   2   -0.07    0.36
   0  16  -2    0.30    0.40
   0  16   2   -0.42    0.45
   0  16  -2    0.42    0.48
  -2 -16  -2    1.27    0.54
   2 -16   2    0.23    0.54
  -2  16  -2    0.46    0.48
  -2  16  -2    0.58    0.43
   2  16   2    0.31    0.50
   4 -16   2   -0.74    0.50
  -4 -16  -2    0.15    0.54
  -4  16  -2    0.21    0.44
   4  16   2   -0.08    0.50
   6 -16   2    0.05    0.50
  -6 -16  -2   -0.52    0.51
  -6  16  -2    0.20    0.47
   6  16   2   -0.13    0.53
   8 -16   2    2.00    0.57
  -8 -16  -2    1.74    0.64
   8  16   2    1.23    0.64
  -8  16  -2    1.34    0.59
  10 -16   2    2.01    0.61
 -10 -16  -2    1.36    0.66
  10  16   2    0.57    0.63
 -10  16  -2    2.17    0.64
 -12 -16  -2    3.32    0.78
  12 -16   2    4.50    0.73
  12  16   2    3.78    0.83
 -12  16  -2    3.78    0.75
  14 -16   2    2.15    0.66
 -14 -16  -2    2.44    0.76
  14  16   2    0.98    0.69
 -14  16  -2    1.84    0.67
 -16 -16  -2    1.23    0.74
  16 -16   2    0.32    0.62
  16  16   2    0.28    0.65
 -16  16  -2    0.77    0.60
 -13 -17   2    0.29    0.72
  13 -17  -2    0.18    0.61
  13  17  -2   -0.01    0.76
 -13  17   2    1.08    0.61
  11 -17  -2    0.07    0.58
 -11 -17   2    0.82    0.73
 -11  17   2    1.29    0.60
  11  17  -2   -0.21    0.63
   9 -17  -2    2.25    0.67
  -9 -17   2    1.93    0.76
   9  17  -2    2.65    0.79
  -9  17   2    2.26    0.63
   7 -17  -2   -0.98    0.53
  -7 -17   2   -0.24    0.62
  -7  17   2   -0.70    0.45
   7  17  -2   -0.65    0.57
   5 -17  -2   -0.63    0.54
  -5 -17   2   -0.57    0.57
   5  17  -2   -0.88    0.57
  -5  17   2   -0.31    0.42
  -3 -17   2   -0.15    0.60
   3 -17  -2   -0.51    0.60
   3  17  -2    0.00    0.56
  -3  17   2    0.53    0.46
  -1 -17   2    0.08    0.62
   1 -17  -2   -0.77    0.56
  -1  17   2    0.04    0.43
   1  17  -2    0.36    0.46
  -1  17   2    0.33    0.51
   1  17  -2    0.34    0.54
   1 -17   2   -0.72    0.58
  -1 -17  -2    0.45    0.60
  -1  17  -2   -0.78    0.47
  -1  17  -2    1.14    0.50
   1  17   2    0.05    0.53
   3 -17   2   -0.05    0.61
  -3 -17  -2   -0.51    0.56
   3  17   2   -0.47    0.53
  -3  17  -2   -0.24    0.43
   5 -17   2   -0.93    0.55
  -5 -17  -2    0.02    0.60
  -5  17  -2    0.28    0.52
   5  17   2   -0.78    0.56
  -7 -17  -2   -0.93    0.60
   7 -17   2    0.81    0.61
   7  17   2    0.25    0.60
  -7  17  -2   -0.34    0.48
   9 -17   2   -0.90    0.55
  -9 -17  -2    0.44    0.64
  -9  17  -2    0.17    0.55
   9  17   2   -0.02    0.63
  11 -17   2   -0.77    0.56
 -11 -17  -2   -0.50    0.63
 -11  17  -2   -0.26    0.56
  11  17   2   -0.47    0.65
  13 -17   2   -0.87    0.57
 -13 -17  -2   -0.26    0.67
 -13  17  -2   -0.34    0.57
  13  17   2    0.29    0.69
 -10 -18   2   -0.01    0.72
  10 -18  -2   -0.11    0.61
  10  18  -2   -0.20    0.67
 -10  18   2    0.71    0.59
   8 -18  -2    0.02    0.62
  -8 -18   2   -0.07    0.70
  -8  18   2    0.49    0.56
   8  18  -2    0.19    0.65
  -6 -18   2    0.56    0.69
   6 -18  -2    1.54    0.66
   6  18  -2    1.23    0.72
  -6  18   2    1.47    0.62
   4 -18  -2    2.18    0.74
  -4 -18   2    0.29    0.67
  -4  18   2    2.05    0.61
   4  18  -2    1.52    0.69
   2 -18  -2    0.18    0.63
  -2 -18   2    0.50    0.66
  -2  18   2   -0.41    0.45
   2  18  -2   -0.17    0.59
   0 -18   2    0.23    0.66
   0 -18  -2    0.57    0.64
   0  18   2   -1.06    0.52
   0  18  -2   -0.65    0.57
  -2 -18  -2    1.38    0.70
   2 -18   2    1.12    0.73
   2  18   2    1.09    0.66
  -2  18  -2    1.53    0.58
   4 -18   2    2.04    0.75
  -4 -18  -2    3.18    0.79
   4  18   2    3.63    0.81
  -4  18  -2    5.14    0.78
  -6 -18  -2    1.04    0.71
   6 -18   2    0.89    0.65
  -6  18  -2    1.69    0.63
   6  18   2    0.61    0.67
  -8 -18  -2   -0.37    0.66
   8 -18   2   -0.09    0.61
  -8  18  -2   -0.41    0.57
   8  18   2   -0.43    0.67
 -10 -18  -2    0.38    0.72
  10 -18   2   -0.49    0.66
  10  18   2    0.02    0.65
 -10  18  -2    0.26    0.61
   3 -19  -2   -0.02    0.69
  -3 -19   2    0.62    0.74
   3  19  -2    0.31    0.66
   1 -19  -2    3.40    0.84
  -1 -19   2    3.17    0.82
   1  19  -2    4.28    0.90
  -1 -19  -2    0.10    0.69
   1 -19   2    0.30    0.73
   1  19   2    0.31    0.70
   3 -19   2   -0.88    0.70
  -3 -19  -2   -0.04    0.69
  -3  19  -2   -0.27    0.50
   3  19   2   -0.77    0.58
 -30   0   3   -0.98    0.56
  30   0  -3    0.19    0.71
  28   0  -3    0.78    0.65
 -28   0   3    0.06    0.54
  26   0  -3    0.20    0.54
 -26   0   3    0.62    0.48
 -24   0   3    1.40    0.45
  24   0  -3    1.08    0.49
  22   0  -3    1.24    0.46
 -22   0   3    1.24    0.39
 -20   0   3    0.20    0.29
  20   0  -3    0.28    0.35
 -20   0   3   -0.03    0.23
 -18   0   3    0.49    0.26
 -18   0   3   -0.01    0.20
  18   0  -3    0.70    0.33
  16   0  -3   -0.47    0.12
 -16   0   3    0.48    0.18
 -16   0   3    0.04    0.21
  16   0  -3   -0.10    0.23
 -14   0   3    0.15    0.15
  14   0  -3   -0.22    0.12
 -14   0   3    0.04    0.18
  14   0  -3    0.20    0.22
  12   0  -3    0.17    0.20
  12   0  -3   -0.13    0.11
 -12   0   3    0.16    0.16
 -12   0   3    0.12    0.13
 -10   0   3    0.35    0.12
  -8   0   3    0.92    0.13
  -8   0   3    1.03    0.14
  -6   0   3   -0.09    0.08
   6   0  -3   -0.05    0.07
   6   0  -3   -0.09    0.11
   4   0  -3    0.14    0.06
  -4   0   3   -0.03    0.06
   4   0  -3   -0.10    0.08
  -4   0   3    0.00    0.06
   2   0  -3   -0.02    0.04
  -2   0   3   -0.12    0.03
  -2   0   3   -0.03    0.04
   2   0  -3   -0.10    0.04
   0   0   3    0.03    0.04
   0   0   3   -0.06    0.04
   0   0  -3   -0.07    0.03
   2   0   3    0.02    0.04
   2   0   3   -0.04    0.06
   2   0   3   -0.03    0.04
   2   0   3    0.10    0.04
   4   0   3    0.07    0.07
   4   0   3   -0.02    0.06
   4   0   3    0.22    0.06
   4   0   3   -0.06    0.11
  -6   0  -3    0.00    0.06
   6   0   3    0.02    0.09
   6   0   3   -0.12    0.12
   6   0   3    0.19    0.08
  -8   0  -3   -0.15    0.07
   8   0   3    0.38    0.15
   8   0   3    0.06    0.09
  -8   0  -3   -0.03    0.11
  10   0   3    0.05    0.10
 -10   0  -3    0.04    0.13
  10   0   3    0.42    0.19
 -10   0  -3   -0.02    0.09
  12   0   3   -0.21    0.10
  12   0   3    0.66    0.24
 -12   0  -3    0.20    0.16
 -12   0  -3    0.09    0.11
  14   0   3    0.06    0.12
  14   0   3    0.30    0.25
 -14   0  -3   -0.11    0.11
 -14   0  -3   -0.13    0.17
  16   0   3   -0.11    0.27
 -16   0  -3    0.35    0.21
 -16   0  -3   -0.10    0.14
  16   0   3    0.04    0.14
 -18   0  -3    0.08    0.17
  18   0   3   -0.03    0.16
  18   0   3    0.01    0.31
 -18   0  -3    0.18    0.26
 -20   0  -3    1.02    0.33
  20   0   3    0.85    0.40
 -22   0  -3    0.64    0.36
  22   0   3   -0.22    0.38
 -24   0  -3   -0.11    0.39
  24   0   3    0.21    0.48
 -26   0  -3   -0.21    0.46
  26   0   3   -0.53    0.53
 -28   0  -3   -0.51    0.52
  28   0   3    0.02    0.63
  30   0   3   -0.34    0.66
 -30   0  -3   -0.65    0.61
  31  -1  -3    1.45    0.75
 -31  -1   3    0.74    0.67
  31   1  -3    0.18    0.73
 -31   1   3   -0.69    0.61
 -29  -1   3    1.39    0.63
  29  -1  -3    2.41    0.76
  29   1  -3    3.46    0.82
 -29   1   3    1.11    0.61
  27  -1  -3    1.15    0.64
 -27  -1   3    1.47    0.58
 -27   1   3    1.83    0.57
  27   1  -3    1.34    0.65
 -25  -1   3    1.81    0.52
  25  -1  -3    1.98    0.59
  25   1  -3    1.99    0.59
 -25   1   3    2.37    0.53
  23  -1  -3    9.90    0.89
 -23  -1   3    9.81    0.80
 -23   1   3   10.37    0.83
  23   1  -3   10.76    0.95
 -21  -1   3    6.45    0.58
  21  -1  -3    6.48    0.68
  21   1  -3    7.86    0.74
 -21   1   3    7.40    0.61
 -21   1   3    8.07    0.57
 -19  -1   3   -0.09    0.20
 -19  -1   3   -0.28    0.26
  19  -1  -3    0.09    0.32
 -19   1   3    0.18    0.23
 -19   1   3    0.08    0.26
  19   1  -3   -0.23    0.31
  17  -1  -3    3.99    0.47
 -17  -1   3    4.00    0.32
 -17  -1   3    3.23    0.37
  17   1  -3    3.76    0.33
 -17   1   3    3.99    0.39
  17   1  -3    4.02    0.48
 -17   1   3    4.24    0.37
  15  -1  -3    5.99    0.31
 -15  -1   3    6.36    0.38
 -15  -1   3    5.75    0.46
  15  -1  -3    6.89    0.53
  15   1  -3    5.90    0.37
 -15   1   3    5.71    0.44
 -15   1   3    6.58    0.41
  15   1  -3    6.80    0.55
  13  -1  -3    5.85    0.47
  13  -1  -3    3.73    0.26
 -13  -1   3    5.31    0.38
 -13  -1   3    4.88    0.31
  13   1  -3    5.39    0.46
 -13   1   3    5.45    0.35
 -13   1   3    6.00    0.38
  13   1  -3    4.37    0.33
  11  -1  -3   69.24    2.33
  11  -1  -3   66.81    2.27
 -11  -1   3   69.80    2.28
  11  -1  -3   70.27    2.17
 -11  -1   3   69.07    2.22
  11   1  -3   68.75    2.24
 -11   1   3   68.06    2.25
  11   1  -3   67.47    2.32
   9  -1  -3  265.47    8.12
  -9  -1   3  266.78    8.13
  -9  -1   3  246.43    8.05
   9  -1  -3  272.75    8.02
   9  -1  -3  258.12    8.14
  -9   1   3  252.23    8.08
   9   1  -3  261.71    8.08
   9   1  -3  256.45    8.14
   7  -1  -3  110.25    3.52
   7  -1  -3  112.12    3.42
  -7  -1   3  109.32    3.45
   7  -1  -3  107.01    3.49
  -7  -1   3  109.99    3.49
   7   1  -3  111.45    3.48
  -7   1   3  108.69    3.48
   7   1  -3  112.52    3.52
   5  -1  -3    1.93    0.16
   5  -1  -3    2.16    0.18
  -5  -1   3    1.76    0.14
   5  -1  -3    2.09    0.11
  -5  -1   3    2.10    0.17
   5   1  -3    2.21    0.17
   5   1  -3    2.34    0.19
  -5   1   3    2.12    0.17
   3  -1  -3    4.76    0.24
   3  -1  -3    4.89    0.21
  -3  -1   3    5.50    0.23
  -3  -1   3    5.16    0.22
  -3   1   3    5.44    0.19
  -3   1   3    5.32    0.24
   3   1  -3    5.12    0.24
   3   1  -3    4.93    0.23
   1  -1  -3   43.39    1.38
  -1  -1   3   44.17    1.39
  -1  -1   3   41.98    1.40
  -1   1   3   47.11    1.39
   1   1  -3   44.10    1.41
  -1   1   3   43.53    1.39
   1   1  -3   44.10    1.38
  -1  -1  -3  113.15    3.50
   1  -1   3  111.14    3.50
   1  -1   3  111.95    3.51
   1  -1   3  115.57    3.50
   1  -1   3  111.86    3.50
   1   1   3  110.69    3.52
   1   1   3  113.88    3.48
   1   1   3  115.38    3.51
   3  -1   3   62.65    1.96
   3  -1   3   63.22    1.95
   3  -1   3   62.23    1.98
   3  -1   3   63.49    1.97
  -3  -1  -3   61.60    1.97
   3   1   3   60.36    2.00
   3   1   3   61.39    1.97
  -5  -1  -3   21.15    0.67
   5  -1   3   20.21    0.70
   5  -1   3   20.50    0.77
   5  -1   3   21.26    0.73
  -5  -1  -3   20.95    0.73
   5   1   3   20.36    0.79
   5   1   3   21.40    0.74
  -5   1  -3   21.10    0.72
  -7  -1  -3    0.43    0.12
   7  -1   3    0.37    0.08
   7  -1   3    0.30    0.11
   7  -1   3    0.47    0.15
  -7  -1  -3    0.21    0.07
  -7   1  -3    0.28    0.09
   9  -1   3   22.70    0.86
  -9  -1  -3   23.65    0.87
  -9  -1  -3   22.92    0.78
   9  -1   3   23.65    0.80
   9  -1   3   23.22    0.92
  -9   1  -3   23.02    0.83
   9   1   3   24.23    0.85
   9   1   3   23.55    0.94
  11  -1   3   27.00    0.94
  11  -1   3   28.17    1.10
 -11  -1  -3   27.17    0.93
  11  -1   3   28.26    1.03
 -11  -1  -3   26.88    1.03
  11   1   3   28.31    1.00
  11   1   3   28.84    1.11
 -11   1  -3   26.78    0.97
  13  -1   3   13.97    0.75
 -13  -1  -3   14.92    0.56
  13  -1   3   14.48    0.57
 -13  -1  -3   14.42    0.67
  13  -1   3   14.70    0.67
  13   1   3   15.64    0.63
  13   1   3   16.37    0.78
 -13   1  -3   14.23    0.60
  15  -1   3    0.66    0.14
 -15  -1  -3    0.58    0.21
 -15  -1  -3    0.41    0.14
  15  -1   3    0.15    0.26
  15   1   3    0.40    0.17
 -15   1  -3    0.13    0.20
  15   1   3    0.36    0.27
 -15   1  -3    0.41    0.17
  17  -1   3   55.23    2.18
 -17  -1  -3   59.07    1.95
  17  -1   3   60.82    1.97
 -17  -1  -3   58.66    2.10
 -17   1  -3   57.20    1.99
  17   1   3   58.65    2.21
 -17   1  -3   58.50    2.10
  17   1   3   62.92    2.02
 -19  -1  -3   12.03    0.73
  19  -1   3   11.34    0.84
  19   1   3   13.00    0.63
 -19   1  -3   12.44    0.73
  19   1   3   11.58    0.83
 -19   1  -3   12.18    0.63
  21  -1   3    0.74    0.43
 -21  -1  -3    0.81    0.36
  21   1   3    0.70    0.45
 -21   1  -3   -0.05    0.31
  23  -1   3    1.00    0.52
 -23  -1  -3    1.60    0.45
  23   1   3    0.52    0.47
 -23   1  -3    1.44    0.44
  25  -1   3    2.55    0.65
 -25  -1  -3    1.59    0.51
  25   1   3    1.16    0.59
 -25   1  -3    1.09    0.47
 -27  -1  -3    4.91    0.70
  27  -1   3    5.23    0.89
  27   1   3    6.49    0.94
 -27   1  -3    4.70    0.70
 -29  -1  -3    7.32    0.88
  29  -1   3    8.26    1.12
 -29   1  -3    8.24    0.93
  29   1   3    9.84    1.12
 -31  -1  -3    1.90    0.71
  31  -1   3    3.12    0.93
 -31   1  -3    0.44    0.65
  31   1   3    0.72    0.77
 -30  -2   3   -0.24    0.61
  30  -2  -3    0.06    0.68
 -30   2   3    0.32    0.63
  30   2  -3   -1.18    0.63
  28  -2  -3   -0.10    0.58
 -28  -2   3    0.81    0.56
 -28   2   3    0.13    0.52
  28   2  -3    0.06    0.62
 -26  -2   3    0.32    0.47
  26  -2  -3    1.40    0.60
 -26   2   3    1.28    0.52
  26   2  -3    1.77    0.66
  24  -2  -3   14.69    1.08
 -24  -2   3   15.41    1.03
 -24   2   3   14.06    0.94
  24   2  -3   16.65    1.17
  22  -2  -3   22.40    1.26
 -22  -2   3   23.96    1.15
 -22   2   3   22.11    1.04
  22   2  -3   23.25    1.28
 -22   2   3   22.37    1.11
  20  -2  -3   17.97    1.04
 -20  -2   3   18.56    0.96
 -20   2   3   19.87    0.97
  20   2  -3   19.54    1.09
 -20   2   3   19.19    0.89
  18  -2  -3    0.26    0.31
 -18  -2   3    0.00    0.26
 -18  -2   3    0.05    0.19
  18   2  -3    0.55    0.32
 -18   2   3    0.04    0.22
  18   2  -3   -0.52    0.18
 -18   2   3    0.16    0.24
 -16  -2   3    5.16    0.35
  16  -2  -3    5.41    0.53
  16  -2  -3    4.05    0.39
 -16  -2   3    4.02    0.39
  16   2  -3    4.58    0.49
 -16   2   3    5.18    0.41
  16   2  -3    4.84    0.38
  14  -2  -3   12.67    0.64
 -14  -2   3   12.17    0.64
  14  -2  -3   12.95    0.70
 -14  -2   3   13.61    0.55
  14   2  -3   12.84    0.60
  14   2  -3   13.00    0.72
 -14   2   3   13.80    0.62
 -12  -2   3   36.77    1.30
 -12  -2   3   36.02    1.21
  12  -2  -3   34.98    1.34
  12  -2  -3   35.16    1.28
  12   2  -3   35.56    1.27
  12   2  -3   35.24    1.35
 -12   2   3   36.24    1.27
 -10  -2   3    4.49    0.25
  10  -2  -3    4.06    0.30
  10  -2  -3    4.16    0.35
 -10  -2   3    4.12    0.32
  10   2  -3    4.27    0.35
  10   2  -3    3.56    0.30
 -10   2   3    4.59    0.29
  -8  -2   3   10.59    0.47
  -8  -2   3   11.21    0.42
   8  -2  -3   11.00    0.50
   8  -2  -3   10.48    0.46
   8   2  -3   11.19    0.47
   8   2  -3   10.50    0.50
  -8   2   3   10.16    0.46
  -6  -2   3   27.63    0.91
   6  -2  -3   28.00    0.93
  -6  -2   3   26.52    0.95
   6  -2  -3   28.05    0.97
   6   2  -3   26.54    0.96
   6   2  -3   26.42    0.96
  -6   2   3   28.30    0.95
  -4  -2   3   47.98    1.54
   4  -2  -3   47.46    1.52
  -4  -2   3   46.23    1.51
   4  -2  -3   45.89    1.53
   4   2  -3   46.78    1.55
  -4   2   3   50.08    1.54
  -4   2   3   47.10    1.47
   4   2  -3   45.93    1.52
  -2  -2   3  181.93    5.71
   2  -2  -3  181.10    5.70
  -2  -2   3  183.77    5.70
   2  -2  -3  186.14    5.70
  -2   2   3  184.50    5.68
   2   2  -3  182.25    5.67
   2   2  -3  176.31    5.71
  -2   2   3  193.77    5.70
   0  -2  -3   19.20    0.65
   0  -2  -3   18.55    0.64
   0  -2   3   19.73    0.64
   0  -2   3   17.97    0.66
   0   2  -3   19.77    0.66
   0   2   3   19.36    0.63
   0   2   3   18.93    0.65
   2  -2   3   59.46    1.84
   2  -2   3   58.79    1.86
  -2  -2  -3   57.90    1.86
   2  -2   3   56.77    1.85
   2   2   3   55.77    1.87
   2   2   3   59.84    1.81
  -2   2  -3   59.79    1.85
   4  -2   3   71.43    2.25
   4  -2   3   70.26    2.21
  -4  -2  -3   70.55    2.25
   4  -2   3   71.95    2.24
   4  -2   3   70.27    2.25
   4   2   3   70.87    2.27
   4   2   3   69.06    2.29
   6  -2   3  215.26    6.54
   6  -2   3  213.31    6.62
   6  -2   3  209.59    6.61
  -6  -2  -3  215.10    6.61
   6   2   3  206.89    6.65
   6   2   3  211.83    6.61
  -6   2  -3  209.73    6.59
  -8  -2  -3   58.55    1.80
   8  -2   3   57.57    1.83
   8  -2   3   57.70    1.90
  -8  -2  -3   57.70    1.91
   8  -2   3   58.14    1.94
   8   2   3   55.74    1.97
  -8   2  -3   56.16    1.89
   8   2   3   59.55    1.91
 -10  -2  -3    6.78    0.27
 -10  -2  -3    7.32    0.40
  10  -2   3    6.91    0.30
  10  -2   3    7.29    0.45
  10  -2   3    6.01    0.38
  10   2   3    6.54    0.46
 -10   2  -3    6.33    0.36
  10   2   3    7.73    0.39
  12  -2   3   22.25    0.93
  12  -2   3   21.38    0.86
 -12  -2  -3   19.78    0.85
  12  -2   3   21.74    0.75
 -12  -2  -3   23.22    0.73
  12   2   3   21.25    0.84
  12   2   3   19.98    0.94
 -12   2  -3   21.22    0.82
  14  -2   3   33.54    1.09
  14  -2   3   32.58    1.31
 -14  -2  -3   33.02    1.08
 -14  -2  -3   31.21    1.22
  14  -2   3   32.31    1.23
  14   2   3   31.14    1.18
  14   2   3   29.88    1.31
 -14   2  -3   32.53    1.17
 -16  -2  -3    0.17    0.15
 -16  -2  -3    0.26    0.23
  16  -2   3    0.49    0.30
  16  -2   3    0.49    0.24
 -16   2  -3    0.46    0.20
  16   2   3    0.55    0.19
  16   2   3    0.99    0.32
 -18  -2  -3    3.50    0.42
  18  -2   3    4.18    0.54
  18   2   3    4.16    0.52
 -18   2  -3    4.27    0.45
 -18   2  -3    4.62    0.40
  18   2   3    4.20    0.39
  20  -2   3    4.98    0.62
 -20  -2  -3    3.16    0.46
  20   2   3    3.76    0.39
 -20   2  -3    3.05    0.44
 -20   2  -3    3.30    0.37
  20   2   3    4.01    0.57
 -22  -2  -3   -0.38    0.33
  22  -2   3   -0.02    0.44
 -22   2  -3    0.17    0.36
  22   2   3    0.28    0.45
  24  -2   3    0.86    0.52
 -24  -2  -3    0.73    0.43
  24   2   3    2.29    0.62
 -24   2  -3    1.43    0.46
 -26  -2  -3    1.25    0.53
  26  -2   3    1.15    0.59
 -26   2  -3    1.31    0.53
  26   2   3    0.97    0.60
  28  -2   3    3.17    0.76
 -28  -2  -3    1.81    0.60
 -28   2  -3    2.11    0.63
  28   2   3    1.35    0.68
 -30  -2  -3    0.04    0.63
  30  -2   3    0.83    0.74
  30   2   3    0.17    0.68
 -30   2  -3    0.37    0.66
  31  -3  -3    0.81    0.77
 -31  -3   3    1.13    0.72
  31   3  -3    2.01    0.86
 -31   3   3    1.95    0.70
 -29  -3   3    0.94    0.66
  29  -3  -3   -0.07    0.68
 -29   3   3    0.01    0.55
  29   3  -3   -0.32    0.64
 -27  -3   3    0.43    0.53
  27  -3  -3    0.71    0.61
 -27   3   3    1.33    0.55
  27   3  -3    0.57    0.61
 -25  -3   3    0.77    0.47
  25  -3  -3    0.32    0.52
 -25   3   3    0.36    0.41
  25   3  -3    0.38    0.51
 -23  -3   3    1.20    0.43
  23  -3  -3    0.23    0.45
 -23   3   3    0.03    0.31
 -23   3   3    0.25    0.37
  23   3  -3    0.47    0.46
 -21  -3   3    0.33    0.34
  21  -3  -3    0.51    0.40
 -21   3   3    0.31    0.34
  21   3  -3    0.48    0.43
 -21   3   3    0.17    0.29
 -19  -3   3    7.10    0.58
  19  -3  -3    7.85    0.63
  19  -3  -3    9.35    0.78
  19   3  -3    7.72    0.69
 -19   3   3    8.70    0.59
  19   3  -3    7.45    0.55
 -17  -3   3   -0.08    0.25
  17  -3  -3    0.41    0.25
  17  -3  -3    0.12    0.30
 -17  -3   3    0.52    0.19
  17   3  -3   -0.06    0.20
 -17   3   3   -0.11    0.22
  17   3  -3    0.31    0.31
  15  -3  -3    0.42    0.21
 -15  -3   3    0.69    0.17
 -15  -3   3    0.83    0.25
  15  -3  -3    0.57    0.28
  15   3  -3    0.33    0.21
  15   3  -3    0.12    0.25
 -15   3   3    0.75    0.21
 -13  -3   3    1.42    0.18
  13  -3  -3    1.34    0.23
  13  -3  -3    1.80    0.31
 -13  -3   3    1.48    0.25
 -13   3   3    1.50    0.23
  13   3  -3    1.23    0.29
  13   3  -3    0.89    0.21
 -11  -3   3    1.28    0.21
 -11  -3   3    1.32    0.16
  11  -3  -3    1.51    0.22
  11  -3  -3    1.25    0.25
  11   3  -3    1.76    0.28
 -11   3   3    1.41    0.22
  11   3  -3    1.31    0.22
   9  -3  -3    0.79    0.19
   9  -3  -3    0.59    0.15
  -9  -3   3    1.03    0.18
  -9  -3   3    1.11    0.13
   9   3  -3    0.61    0.19
  -9   3   3    0.85    0.16
   9   3  -3    1.06    0.19
  -7  -3   3    7.02    0.30
   7  -3  -3    6.13    0.33
   7  -3  -3    7.40    0.38
  -7  -3   3    6.81    0.35
   7   3  -3    6.70    0.37
  -7   3   3    6.56    0.35
   7   3  -3    6.66    0.37
   5  -3  -3    1.56    0.17
  -5  -3   3    1.63    0.17
   5  -3  -3    1.63    0.15
  -5  -3   3    1.71    0.15
  -5   3   3    1.60    0.11
   5   3  -3    1.63    0.20
  -5   3   3    1.49    0.16
   5   3  -3    1.72    0.17
   3  -3  -3  102.32    3.15
   3  -3  -3   98.47    3.14
  -3  -3   3   98.76    3.16
  -3  -3   3   98.16    3.14
  -3   3   3  103.78    3.15
  -3   3   3  101.25    3.11
   3   3  -3   98.52    3.12
   3   3  -3   96.51    3.18
   1  -3  -3    3.70    0.21
  -1  -3   3    3.59    0.22
  -1  -3   3    3.99    0.24
   1  -3  -3    4.15    0.22
  -1   3   3    4.06    0.22
  -1   3   3    3.85    0.21
   1  -3   3   30.79    1.05
  -1  -3  -3   30.94    1.05
  -1  -3  -3   32.14    1.04
   1  -3   3   29.65    0.98
   1  -3   3   33.20    1.04
   1   3   3   30.87    1.02
   1   3   3   32.14    1.06
  -1   3  -3   30.79    1.05
   3  -3   3  141.99    4.46
   3  -3   3  142.55    4.43
  -3  -3  -3  142.02    4.47
   3  -3   3  140.18    4.45
  -3   3  -3  141.92    4.44
   3   3   3  146.45    4.39
   3   3   3  143.96    4.48
   3   3   3  138.85    4.47
  -5  -3  -3    0.34    0.12
   5  -3   3    0.36    0.12
   5  -3   3    0.79    0.13
   5  -3   3    0.57    0.12
   5   3   3    0.45    0.16
  -5   3  -3    0.57    0.09
   5   3   3    0.50    0.13
  -5   3  -3    0.42    0.12
   7  -3   3    0.31    0.15
  -7  -3  -3    0.50    0.14
   7  -3   3    0.38    0.13
   7   3   3    0.65    0.18
   7   3   3    0.68    0.15
  -7   3  -3    0.24    0.12
   9  -3   3    2.05    0.23
  -9  -3  -3    2.52    0.25
   9  -3   3    2.77    0.17
   9  -3   3    3.21    0.31
   9   3   3    3.22    0.32
   9   3   3    2.96    0.27
  -9   3  -3    2.26    0.23
 -11  -3  -3    3.81    0.33
  11  -3   3    4.53    0.21
  11  -3   3    3.35    0.30
  11  -3   3    3.19    0.35
  11   3   3    3.79    0.31
 -11   3  -3    3.66    0.31
  11   3   3    3.57    0.40
 -13  -3  -3   -0.02    0.17
  13  -3   3    0.00    0.08
 -13  -3  -3    0.03    0.08
  13  -3   3    0.06    0.17
  13  -3   3    0.02    0.22
 -13   3  -3   -0.02    0.15
  13   3   3   -0.02    0.16
  13   3   3    0.06    0.23
  15  -3   3    2.95    0.34
 -15  -3  -3    2.81    0.36
  15  -3   3    4.21    0.46
  15   3   3    2.91    0.43
 -15   3  -3    2.48    0.30
  15   3   3    3.23    0.33
 -17  -3  -3    2.23    0.36
  17  -3   3    2.35    0.35
  17  -3   3    3.63    0.47
  17   3   3    3.49    0.50
  17   3   3    3.47    0.37
 -17   3  -3    2.67    0.32
  19  -3   3   39.11    1.70
  19  -3   3   40.53    1.59
 -19  -3  -3   39.86    1.60
 -19   3  -3   42.36    1.52
  19   3   3   41.06    1.53
  19   3   3   39.12    1.73
 -21  -3  -3   12.84    0.84
  21  -3   3   12.55    0.94
  21   3   3   12.17    0.94
 -21   3  -3   12.67    0.72
  21   3   3   11.12    0.70
 -21   3  -3   12.90    0.80
 -23  -3  -3    1.09    0.44
  23  -3   3    0.10    0.47
  23   3   3    0.54    0.49
 -23   3  -3    0.66    0.39
  25  -3   3    1.86    0.64
 -25  -3  -3    0.95    0.49
 -25   3  -3    0.71    0.46
  25   3   3    0.41    0.56
 -27  -3  -3    1.01    0.59
  27  -3   3    1.52    0.66
  27   3   3    1.06    0.64
 -27   3  -3    0.73    0.53
 -29  -3  -3    1.65    0.67
  29  -3   3    0.98    0.73
  29   3   3    0.66    0.67
 -29   3  -3    0.78    0.60
 -31  -3  -3    2.47    0.75
  31  -3   3    1.91    0.92
 -31   3  -3    1.63    0.71
  31   3   3    2.04    0.84
 -30  -4   3    1.97    0.72
  30  -4  -3    1.43    0.86
 -30   4   3    2.75    0.72
  30   4  -3    2.42    0.80
  28  -4  -3    6.48    0.93
 -28  -4   3    6.96    0.82
  28   4  -3    4.48    0.92
 -28   4   3    6.26    0.79
  26  -4  -3    4.02    0.77
 -26  -4   3    3.52    0.65
 -26   4   3    3.33    0.62
  26   4  -3    4.74    0.80
 -24  -4   3    0.28    0.43
  24  -4  -3    0.39    0.50
 -24   4   3    0.99    0.44
 -24   4   3    0.88    0.38
  24   4  -3    0.51    0.52
  22  -4  -3    0.76    0.38
  22  -4  -3    0.16    0.45
 -22  -4   3    0.19    0.38
  22   4  -3    0.25    0.43
 -22   4   3    0.11    0.36
 -22   4   3    0.85    0.34
  20  -4  -3    3.53    0.47
  20  -4  -3    3.60    0.56
 -20  -4   3    4.13    0.50
  20   4  -3    3.87    0.55
 -20   4   3    3.69    0.44
  20   4  -3    3.49    0.43
  18  -4  -3    3.64    0.42
  18  -4  -3    4.16    0.53
 -18  -4   3    2.96    0.41
 -18   4   3    3.20    0.39
  18   4  -3    3.07    0.39
  18   4  -3    3.46    0.52
  16  -4  -3    3.19    0.36
  16  -4  -3    3.66    0.45
 -16  -4   3    2.78    0.25
 -16  -4   3    3.04    0.37
 -16   4   3    3.46    0.37
  16   4  -3    3.39    0.45
  16   4  -3    2.93    0.36
 -14  -4   3    1.25    0.18
  14  -4  -3    1.12    0.24
  14  -4  -3    0.92    0.29
 -14  -4   3    1.19    0.26
  14   4  -3    1.18    0.30
  14   4  -3    1.01    0.26
 -14   4   3    1.29    0.25
  12  -4  -3    2.54    0.28
  12  -4  -3    2.40    0.31
 -12  -4   3    2.30    0.27
 -12  -4   3    2.27    0.20
  12   4  -3    2.11    0.29
  12   4  -3    2.35    0.31
 -12   4   3    2.85    0.29
 -10  -4   3    1.78    0.18
  10  -4  -3    1.76    0.22
  10  -4  -3    2.18    0.28
 -10  -4   3    1.74    0.24
  10   4  -3    1.64    0.26
 -10   4   3    1.69    0.23
  10   4  -3    2.18    0.27
  -8  -4   3    2.52    0.21
   8  -4  -3    2.91    0.28
  -8  -4   3    2.24    0.24
   8  -4  -3    2.09    0.21
   8   4  -3    3.01    0.27
  -8   4   3    2.07    0.23
   8   4  -3    2.10    0.26
   6  -4  -3    2.15    0.21
   6  -4  -3    1.57    0.17
  -6  -4   3    1.83    0.21
  -6  -4   3    1.66    0.17
  -6   4   3    2.00    0.21
   6   4  -3    1.61    0.22
   6   4  -3    1.59    0.19
  -6   4   3    1.81    0.13
   4  -4  -3    9.42    0.40
  -4  -4   3    9.34    0.43
   4  -4  -3    9.73    0.40
  -4  -4   3    8.84    0.40
  -4   4   3    9.88    0.37
   4   4  -3    9.02    0.39
   4   4  -3    7.82    0.44
  -4   4   3    9.34    0.42
  -2  -4   3  217.37    6.80
  -2  -4   3  218.24    6.83
   2  -4  -3  210.96    6.81
   2  -4  -3  236.24    6.79
  -2   4   3  218.19    6.80
   2   4  -3  208.26    6.74
  -2   4   3  228.12    6.79
   2   4  -3  210.69    6.83
   0  -4  -3  121.39    3.74
   0  -4  -3  121.49    3.76
   0  -4   3  110.76    3.75
   0   4  -3  119.67    3.77
   0   4   3  115.91    3.73
   0   4   3  124.76    3.77
   2  -4   3    2.30    0.20
   2  -4   3    2.43    0.19
  -2  -4  -3    2.34    0.20
  -2  -4  -3    2.40    0.19
   2  -4   3    2.29    0.15
   2   4   3    2.11    0.21
   2   4   3    2.63    0.16
  -2   4  -3    2.60    0.21
   4  -4   3    2.64    0.20
   4  -4   3    2.65    0.22
  -4  -4  -3    2.11    0.21
   4  -4   3    2.84    0.22
   4   4   3    3.47    0.28
   4   4   3    2.73    0.24
   4   4   3    2.90    0.15
  -4   4  -3    2.61    0.20
   6  -4   3    1.59    0.20
  -6  -4  -3    1.76    0.20
   6  -4   3    1.46    0.18
   6   4   3    1.81    0.10
  -6   4  -3    1.65    0.15
  -6   4  -3    1.10    0.20
   6   4   3    1.74    0.22
   6   4   3    1.61    0.23
  -8  -4  -3   15.17    0.64
   8  -4   3   14.30    0.63
   8  -4   3   15.03    0.62
  -8   4  -3   14.39    0.63
   8   4   3   13.18    0.67
  -8   4  -3   15.15    0.54
   8   4   3   15.91    0.66
  10  -4   3    2.98    0.32
  10  -4   3    2.18    0.25
 -10  -4  -3    2.57    0.27
 -10   4  -3    1.86    0.24
  10   4   3    3.12    0.35
  10   4   3    2.93    0.30
 -10   4  -3    2.74    0.18
 -12  -4  -3    0.28    0.18
  12  -4   3    0.29    0.21
  12  -4   3    0.12    0.17
 -12   4  -3   -0.06    0.15
  12   4   3   -0.14    0.22
  12   4   3   -0.08    0.17
 -12   4  -3    0.09    0.09
  14  -4   3    0.80    0.29
  14  -4   3    0.39    0.21
 -14  -4  -3    0.61    0.25
 -14   4  -3    0.84    0.21
  14   4   3    0.87    0.24
  14   4   3    0.15    0.26
 -16  -4  -3   14.88    0.78
  16  -4   3   15.01    0.76
  16  -4   3   14.81    0.87
  16   4   3   15.69    0.76
 -16   4  -3   14.63    0.72
  16   4   3   14.96    0.87
  18  -4   3   18.04    1.00
 -18  -4  -3   17.73    0.90
  18  -4   3   16.92    0.87
 -18   4  -3   15.94    0.80
  18   4   3   15.40    0.82
  18   4   3   16.78    0.97
  20  -4   3   -0.38    0.37
  20  -4   3    0.61    0.37
 -20  -4  -3    0.41    0.33
  20   4   3   -0.41    0.36
 -20   4  -3    0.47    0.28
  20   4   3    0.78    0.31
  22  -4   3    4.84    0.71
  22  -4   3    5.34    0.61
 -22  -4  -3    4.45    0.58
  22   4   3    5.13    0.52
  22   4   3    5.26    0.70
 -22   4  -3    5.75    0.52
  24  -4   3   10.81    1.01
 -24  -4  -3    7.46    0.76
 -24   4  -3    8.00    0.74
  24   4   3    9.33    0.95
 -26  -4  -3    1.48    0.57
  26  -4   3    3.68    0.78
  26   4   3    1.14    0.63
 -26   4  -3    2.15    0.55
  28  -4   3    0.66    0.71
 -28  -4  -3    1.77    0.65
 -28   4  -3    0.26    0.54
  28   4   3    0.92    0.68
 -30  -4  -3    3.10    0.76
  30  -4   3    4.15    0.95
 -30   4  -3    2.62    0.77
  30   4   3    2.44    0.85
 -29  -5   3    6.81    0.87
  29  -5  -3    5.22    0.99
  29   5  -3    7.27    1.03
 -29   5   3    5.09    0.77
 -27  -5   3    5.67    0.80
  27  -5  -3    7.32    0.99
 -27   5   3    7.72    0.80
  27   5  -3    4.73    0.87
  25  -5  -3    0.06    0.57
 -25  -5   3    0.49    0.51
  25   5  -3    0.17    0.57
 -25   5   3    0.00    0.43
 -25   5   3   -0.27    0.35
  23  -5  -3    1.01    0.43
 -23  -5   3    1.47    0.51
  23  -5  -3    0.92    0.53
 -23   5   3    1.81    0.43
  23   5  -3    2.57    0.63
  21  -5  -3    0.67    0.47
 -21  -5   3    1.25    0.44
  21  -5  -3    1.05    0.39
  21   5  -3    1.43    0.49
  21   5  -3    1.37    0.37
 -21   5   3    0.89    0.37
 -19  -5   3    0.51    0.35
  19  -5  -3    0.33    0.37
  19  -5  -3    0.35    0.30
 -19   5   3    0.29    0.28
  19   5  -3    0.55    0.40
  19   5  -3    0.91    0.31
  17  -5  -3   11.20    0.77
 -17  -5   3   10.09    0.70
  17  -5  -3   10.83    0.64
  17   5  -3    9.63    0.65
  17   5  -3   10.40    0.72
 -17   5   3    9.01    0.61
  15  -5  -3    4.60    0.41
 -15  -5   3    4.38    0.44
  15  -5  -3    4.21    0.48
  15   5  -3    4.27    0.44
 -15   5   3    4.69    0.43
  15   5  -3    3.23    0.44
 -13  -5   3    1.32    0.18
 -13  -5   3    1.38    0.28
  13  -5  -3    0.89    0.28
  13  -5  -3    1.28    0.24
 -13   5   3    1.95    0.29
  13   5  -3    1.56    0.29
  13   5  -3    1.18    0.30
  11  -5  -3    3.74    0.36
  11  -5  -3    3.12    0.29
 -11  -5   3    3.19    0.24
 -11  -5   3    2.46    0.29
  11   5  -3    3.14    0.35
  11   5  -3    2.72    0.33
 -11   5   3    3.38    0.32
  -9  -5   3   20.86    0.84
  -9  -5   3   21.60    0.75
   9  -5  -3   19.61    0.83
   9  -5  -3   20.85    0.81
   9   5  -3   20.72    0.87
   9   5  -3   19.69    0.83
  -9   5   3   18.94    0.82
   7  -5  -3    0.88    0.16
  -7  -5   3    1.38    0.21
   7  -5  -3    0.87    0.18
  -7  -5   3    1.59    0.18
   7   5  -3    1.37    0.21
   7   5  -3    1.19    0.22
  -7   5   3    0.66    0.11
  -7   5   3    1.04    0.19
  -5  -5   3   23.44    0.81
   5  -5  -3   22.16    0.82
   5  -5  -3   22.49    0.82
  -5  -5   3   21.70    0.85
  -5   5   3   22.02    0.84
   5   5  -3   22.28    0.81
  -5   5   3   22.83    0.78
   5   5  -3   20.34    0.87
   3  -5  -3  103.33    3.19
  -3  -5   3  100.78    3.24
  -3  -5   3   95.66    3.20
   3  -5  -3  100.29    3.21
  -3   5   3  101.12    3.22
   3   5  -3   98.12    3.15
   3   5  -3   97.16    3.26
  -3   5   3  107.24    3.20
   1  -5  -3   42.90    1.39
   1  -5  -3   44.19    1.36
  -1  -5   3   39.98    1.38
  -1  -5   3   40.71    1.39
  -1   5   3   39.57    1.38
  -1   5   3   39.42    1.37
   1   5  -3   39.09    1.41
  -1  -5  -3    4.92    0.27
   1  -5   3    5.01    0.30
   1  -5   3    4.96    0.31
   1  -5   3    4.98    0.20
  -1  -5  -3    4.73    0.30
   1   5   3    4.11    0.25
  -1   5  -3    4.96    0.32
   1   5   3    4.34    0.31
  -3  -5  -3    9.26    0.41
   3  -5   3    9.33    0.43
  -3  -5  -3    8.86    0.44
   3  -5   3    8.46    0.41
   3  -5   3    8.71    0.36
   3   5   3    8.97    0.37
   3   5   3    8.91    0.46
  -3   5  -3   10.10    0.43
   5  -5   3    0.33    0.14
   5  -5   3    0.11    0.12
  -5  -5  -3    0.26    0.15
  -5   5  -3   -0.02    0.13
   5   5   3   -0.02    0.14
  -5   5  -3   -0.01    0.10
   5   5   3    0.16    0.17
   5   5   3    0.16    0.08
  -7  -5  -3    5.84    0.38
   7  -5   3    5.71    0.36
   7  -5   3    5.12    0.34
   7   5   3    5.70    0.23
  -7   5  -3    5.34    0.37
  -7   5  -3    5.16    0.29
   7   5   3    5.45    0.39
   7   5   3    5.16    0.40
   9  -5   3    4.14    0.34
   9  -5   3    3.78    0.34
  -9  -5  -3    3.87    0.35
   9   5   3    3.93    0.36
   9   5   3    4.31    0.41
  -9   5  -3    3.75    0.34
  -9   5  -3    4.33    0.25
  11  -5   3   17.61    0.73
 -11  -5  -3   15.40    0.73
  11  -5   3   16.62    0.76
  11   5   3   14.70    0.74
 -11   5  -3   15.98    0.72
 -11   5  -3   15.92    0.59
  11   5   3   16.85    0.81
 -13  -5  -3   12.98    0.67
  13  -5   3   12.96    0.71
  13  -5   3   12.78    0.65
  13   5   3   12.51    0.75
  13   5   3   13.02    0.67
 -13   5  -3   13.16    0.65
  15  -5   3    1.00    0.34
  15  -5   3    0.53    0.23
 -15  -5  -3   -0.07    0.24
  15   5   3    0.82    0.27
  15   5   3    0.71    0.32
 -15   5  -3    0.51    0.22
  17  -5   3   10.80    0.79
  17  -5   3   11.05    0.69
 -17  -5  -3   10.63    0.70
  17   5   3   12.20    0.71
  17   5   3   11.50    0.79
 -17   5  -3   11.26    0.66
  19  -5   3   24.00    1.24
 -19  -5  -3   23.61    1.14
  19  -5   3   25.08    1.12
  19   5   3   23.33    1.24
  19   5   3   24.59    1.11
 -19   5  -3   23.05    1.06
  21  -5   3    1.75    0.43
 -21  -5  -3    3.02    0.52
  21  -5   3    2.59    0.56
  21   5   3    2.25    0.42
 -21   5  -3    2.82    0.42
  21   5   3    2.92    0.57
 -23  -5  -3    0.34    0.45
  23  -5   3   -0.57    0.47
  23  -5   3    0.49    0.40
  23   5   3    1.73    0.55
 -23   5  -3    0.29    0.32
  23   5   3    0.03    0.32
 -25  -5  -3    2.09    0.59
  25  -5   3    2.43    0.66
  25   5   3    2.20    0.64
 -25   5  -3    1.11    0.50
 -27  -5  -3    3.02    0.70
  27  -5   3    2.34    0.72
 -27   5  -3    2.82    0.67
  27   5   3    3.05    0.76
 -29  -5  -3    4.26    0.83
  29  -5   3    3.63    0.93
 -29   5  -3    2.70    0.72
  29   5   3    4.04    0.93
 -30  -6   3   10.48    1.09
  30  -6  -3    8.48    1.22
  30   6  -3   10.62    1.22
 -30   6   3   11.15    1.05
 -28  -6   3    4.75    0.83
  28  -6  -3    5.04    0.94
 -28   6   3    3.81    0.69
  28   6  -3    2.18    0.81
  26  -6  -3    0.22    0.60
 -26  -6   3    0.76    0.61
 -26   6   3    0.26    0.47
 -26   6   3    0.01    0.40
  26   6  -3   -0.11    0.59
  24  -6  -3    4.96    0.82
 -24  -6   3    6.25    0.73
  24  -6  -3    6.83    0.70
  24   6  -3    6.16    0.80
 -24   6   3    5.54    0.62
  22  -6  -3    2.35    0.47
  22  -6  -3    3.17    0.62
 -22  -6   3    2.46    0.53
  22   6  -3    3.02    0.50
  22   6  -3    1.71    0.57
 -22   6   3    3.18    0.48
  20  -6  -3    0.44    0.41
 -20  -6   3    0.43    0.40
  20  -6  -3    0.35    0.34
  20   6  -3    0.55    0.35
  20   6  -3    0.39    0.44
 -20   6   3    0.51    0.33
  18  -6  -3    0.50    0.30
  18  -6  -3   -0.26    0.35
 -18  -6   3    0.42    0.32
  18   6  -3    0.55    0.39
 -18   6   3   -0.19    0.25
  18   6  -3    0.22    0.30
  16  -6  -3    8.87    0.65
 -16  -6   3    7.65    0.61
  16  -6  -3    7.01    0.57
  16   6  -3    7.64    0.59
 -16   6   3    6.79    0.56
  16   6  -3    7.70    0.64
  14  -6  -3    4.34    0.46
  14  -6  -3    3.68    0.39
 -14  -6   3    5.06    0.47
 -14   6   3    3.20    0.37
  14   6  -3    4.19    0.47
  14   6  -3    3.80    0.43
  12  -6  -3    1.50    0.25
 -12  -6   3    0.62    0.28
 -12  -6   3    1.72    0.20
  12  -6  -3    1.45    0.29
 -12   6   3    1.49    0.26
  12   6  -3    1.19    0.31
  12   6  -3    2.35    0.34
 -10  -6   3    4.28    0.30
  10  -6  -3    4.11    0.35
  10  -6  -3    4.31    0.38
 -10  -6   3    4.46    0.39
  10   6  -3    4.75    0.42
 -10   6   3    5.39    0.40
  10   6  -3    4.99    0.42
   8  -6  -3    2.59    0.27
  -8  -6   3    2.85    0.31
   8  -6  -3    2.82    0.29
  -8  -6   3    3.16    0.26
   8   6  -3    3.14    0.31
  -8   6   3    2.46    0.27
   8   6  -3    2.44    0.31
  -8   6   3    2.63    0.20
   6  -6  -3  113.06    3.64
   6  -6  -3  113.89    3.65
  -6  -6   3  111.64    3.69
  -6  -6   3  115.02    3.62
   6   6  -3  112.37    3.72
  -6   6   3  113.13    3.59
   6   6  -3  114.81    3.63
  -6   6   3  115.53    3.68
   4  -6  -3  187.89    5.85
  -4  -6   3  180.75    5.88
  -4  -6   3  184.76    5.82
   4  -6  -3  189.16    5.81
   4   6  -3  184.37    5.90
  -4   6   3  179.46    5.84
   4   6  -3  187.01    5.78
  -4   6   3  189.79    5.82
   2  -6  -3   87.69    2.82
   2  -6  -3   89.28    2.86
  -2  -6   3   85.09    2.85
  -2  -6   3   85.47    2.88
  -2  -6   3   91.42    2.76
   2   6  -3   89.84    2.92
  -2   6   3   92.50    2.86
  -2   6   3   84.95    2.85
   0  -6  -3    0.56    0.14
   0  -6  -3    1.11    0.18
   0  -6   3    0.48    0.18
   0  -6   3    0.70    0.09
   0  -6   3    0.67    0.17
   0   6  -3    1.10    0.21
   0   6   3    0.57    0.18
   0   6   3    0.72    0.15
   2  -6   3   -0.04    0.14
  -2  -6  -3    0.12    0.15
   2  -6   3    0.07    0.08
  -2  -6  -3    0.32    0.13
   2  -6   3    0.05    0.14
   2   6   3    0.27    0.11
   2   6   3    0.31    0.17
  -2   6  -3    0.32    0.15
   4  -6   3    2.22    0.23
  -4  -6  -3    2.70    0.28
  -4  -6  -3    2.42    0.23
   4  -6   3    2.67    0.20
  -4   6  -3    2.44    0.27
   4   6   3    2.50    0.20
  -4   6  -3    2.17    0.23
   4   6   3    1.90    0.26
   6  -6   3   14.44    0.64
  -6  -6  -3   15.04    0.68
   6  -6   3   14.51    0.61
   6   6   3   16.34    0.71
  -6   6  -3   14.35    0.61
   6   6   3   14.32    0.66
   6   6   3   15.95    0.55
  -6   6  -3   15.28    0.67
   8  -6   3   31.49    1.16
  -8  -6  -3   30.13    1.19
   8  -6   3   35.54    1.19
  -8   6  -3   30.20    1.10
  -8   6  -3   31.72    1.20
   8   6   3   32.97    1.04
   8   6   3   30.54    1.21
   8   6   3   31.34    1.22
  10  -6   3   42.97    1.52
 -10  -6  -3   41.33    1.55
  10  -6   3   42.61    1.53
  10   6   3   41.08    1.57
 -10   6  -3   43.38    1.42
 -10   6  -3   43.97    1.56
  10   6   3   42.56    1.59
  12  -6   3   48.18    1.71
 -12  -6  -3   45.32    1.70
  12  -6   3   46.07    1.67
  12   6   3   45.65    1.71
 -12   6  -3   46.04    1.69
  12   6   3   49.72    1.77
  14  -6   3    0.15    0.27
  14  -6   3    0.44    0.24
 -14  -6  -3    0.08    0.27
  14   6   3    0.89    0.35
  14   6   3    0.57    0.27
 -14   6  -3    0.59    0.24
  16  -6   3    6.32    0.53
 -16  -6  -3    5.96    0.54
  16  -6   3    6.98    0.62
 -16   6  -3    6.31    0.51
  16   6   3    7.55    0.65
  16   6   3    6.77    0.56
  18  -6   3    9.92    0.81
  18  -6   3   10.26    0.69
 -18  -6  -3    9.32    0.72
 -18   6  -3    9.87    0.66
  18   6   3    8.69    0.66
  18   6   3    9.31    0.81
  20  -6   3    6.39    0.61
  20  -6   3    7.27    0.75
 -20  -6  -3    6.64    0.66
  20   6   3    6.24    0.63
  20   6   3    6.29    0.72
 -20   6  -3    5.55    0.55
  22  -6   3    2.12    0.57
  22  -6   3    1.63    0.43
 -22  -6  -3    2.04    0.51
  22   6   3    1.33    0.55
  22   6   3    2.65    0.47
 -22   6  -3    1.34    0.40
  24  -6   3   -0.38    0.52
 -24  -6  -3    0.52    0.51
  24  -6   3    0.41    0.45
 -24   6  -3   -0.01    0.35
  24   6   3   -0.65    0.32
  24   6   3   -0.24    0.52
  26  -6   3   -0.34    0.57
  26  -6   3   -0.55    0.47
 -26  -6  -3   -0.17    0.56
  26   6   3   -0.35    0.56
 -26   6  -3   -0.31    0.47
 -28  -6  -3    1.03    0.66
  28  -6   3    0.53    0.73
  28   6   3    0.68    0.65
 -28   6  -3    0.84    0.61
  29  -7  -3    1.13    0.77
 -29  -7   3    0.68    0.72
  29   7  -3   -0.63    0.67
 -29   7   3    0.95    0.63
  27  -7  -3    9.87    0.92
  27  -7  -3    9.29    1.12
 -27  -7   3   11.12    1.05
 -27   7   3    8.56    0.88
  27   7  -3   10.57    1.07
 -27   7   3    9.50    0.86
 -25  -7   3    8.65    0.89
  25  -7  -3    8.21    0.80
  25  -7  -3    9.31    1.05
  25   7  -3   10.18    1.02
 -25   7   3    7.78    0.77
 -23  -7   3    4.07    0.65
  23  -7  -3    2.95    0.53
  23  -7  -3    2.78    0.65
  23   7  -3    3.39    0.56
  23   7  -3    2.75    0.64
 -23   7   3    3.43    0.54
 -21  -7   3    1.92    0.53
  21  -7  -3    1.03    0.51
  21  -7  -3    1.69    0.43
  21   7  -3    1.85    0.54
 -21   7   3    1.05    0.38
  21   7  -3    1.46    0.44
  19  -7  -3    9.90    0.71
 -19  -7   3    9.95    0.79
  19  -7  -3    9.59    0.83
 -19   7   3    8.15    0.68
  19   7  -3    9.67    0.76
  19   7  -3   10.83    0.85
  17  -7  -3    5.71    0.61
 -17  -7   3    4.58    0.53
  17  -7  -3    5.06    0.50
  17   7  -3    5.70    0.61
 -17   7   3    4.42    0.50
  17   7  -3    5.56    0.59
  15  -7  -3    2.95    0.38
  15  -7  -3    3.34    0.47
 -15  -7   3    2.72    0.43
 -15   7   3    2.28    0.36
  15   7  -3    3.05    0.44
  15   7  -3    2.88    0.43
  13  -7  -3   15.74    0.83
  13  -7  -3   16.38    0.79
 -13  -7   3   16.88    0.84
  13   7  -3   16.24    0.83
 -13   7   3   15.69    0.80
  13   7  -3   17.88    0.87
  11  -7  -3  100.79    3.34
 -11  -7   3   97.84    3.36
 -11  -7   3  102.21    3.21
  11  -7  -3  100.52    3.32
  11   7  -3   99.84    3.40
  11   7  -3  103.17    3.34
 -11   7   3   99.00    3.35
  -9  -7   3  114.77    3.73
  -9  -7   3  114.63    3.86
   9  -7  -3  118.59    3.81
   9  -7  -3  119.03    3.81
  -9   7   3  118.82    3.69
   9   7  -3  118.42    3.89
   9   7  -3  123.09    3.81
  -9   7   3  110.18    3.82
   7  -7  -3   22.99    0.91
   7  -7  -3   23.05    0.90
  -7  -7   3   23.35    0.87
  -7  -7   3   22.61    0.96
  -7   7   3   23.12    0.94
   7   7  -3   23.01    0.99
   7   7  -3   23.89    0.90
  -7   7   3   23.55    0.85
  -5  -7   3   10.67    0.49
   5  -7  -3   10.82    0.51
   5  -7  -3   10.39    0.49
  -5  -7   3    9.59    0.55
   5   7  -3   10.33    0.46
   5   7  -3   11.04    0.60
  -5   7   3    9.83    0.48
  -5   7   3   10.08    0.52
   3  -7  -3   72.11    2.27
  -3  -7   3   68.55    2.16
  -3  -7   3   65.70    2.29
  -3  -7   3   66.55    2.24
   3  -7  -3   69.10    2.23
  -3   7   3   66.54    2.25
   3   7  -3   66.52    2.32
  -3   7   3   68.38    2.27
   1  -7  -3  180.09    5.52
  -1  -7   3  177.36    5.44
   1  -7  -3  175.86    5.59
  -1  -7   3  171.43    5.55
  -1  -7   3  179.68    5.60
  -1   7   3  174.39    5.56
  -1   7   3  169.29    5.57
   1   7  -3  179.38    5.62
   1  -7   3   14.40    0.66
   1  -7   3   14.88    0.67
  -1  -7  -3   15.72    0.62
  -1  -7  -3   16.19    0.69
   1  -7   3   15.50    0.54
   1   7   3   16.32    0.70
  -1   7  -3   15.93    0.70
   1   7   3   15.38    0.63
   3  -7   3   12.69    0.49
   3  -7   3   13.58    0.60
  -3  -7  -3   13.22    0.55
  -3  -7  -3   12.38    0.61
   3  -7   3   12.31    0.59
  -3   7  -3   12.35    0.59
  -3   7  -3   13.19    0.63
   3   7   3   13.83    0.54
   3   7   3   12.16    0.62
  -5  -7  -3   28.05    1.05
   5  -7   3   28.47    0.99
   5  -7   3   28.64    1.06
  -5  -7  -3   29.23    1.10
   5   7   3   28.37    0.98
   5   7   3   27.81    1.12
  -5   7  -3   29.12    1.06
  -5   7  -3   26.32    1.09
  -7  -7  -3    2.40    0.30
   7  -7   3    2.67    0.26
   7  -7   3    2.32    0.27
  -7   7  -3    2.37    0.25
  -7   7  -3    1.96    0.29
   7   7   3    2.08    0.18
   7   7   3    2.77    0.32
   7   7   3    2.49    0.33
  -9  -7  -3    3.51    0.36
   9  -7   3    2.86    0.31
   9  -7   3    3.44    0.33
   9   7   3    3.10    0.37
   9   7   3    2.99    0.37
   9   7   3    2.67    0.19
  -9   7  -3    2.12    0.31
  -9   7  -3    3.31    0.27
  11  -7   3    0.31    0.22
  11  -7   3    0.27    0.22
 -11  -7  -3    0.51    0.25
  11   7   3    0.64    0.29
  11   7   3    0.50    0.26
 -11   7  -3    0.38    0.24
 -11   7  -3    0.98    0.18
 -13  -7  -3   19.34    0.93
  13  -7   3   18.54    0.91
  13  -7   3   18.31    0.88
  13   7   3   18.68    0.95
 -13   7  -3   20.37    0.91
  13   7   3   19.94    0.94
  15  -7   3   11.28    0.71
  15  -7   3   11.57    0.77
 -15  -7  -3   12.93    0.76
  15   7   3   11.41    0.78
 -15   7  -3   10.91    0.70
  15   7   3   11.69    0.74
  17  -7   3    3.59    0.44
  17  -7   3    4.56    0.56
 -17  -7  -3    3.75    0.52
  17   7   3    3.52    0.52
 -17   7  -3    3.65    0.45
  17   7   3    3.24    0.46
 -19  -7  -3    2.06    0.47
  19  -7   3    2.37    0.43
  19  -7   3    2.58    0.54
  19   7   3    2.60    0.45
 -19   7  -3    2.20    0.40
  19   7   3    2.99    0.55
 -21  -7  -3    0.75    0.45
  21  -7   3    1.13    0.42
  21  -7   3    0.78    0.47
  21   7   3    1.91    0.44
 -21   7  -3    1.26    0.39
  21   7   3    1.56    0.53
  23  -7   3    1.63    0.62
 -23  -7  -3    1.49    0.54
  23  -7   3    2.41    0.52
 -23   7  -3    2.19    0.47
  23   7   3    1.81    0.48
  23   7   3    2.11    0.60
 -25  -7  -3    0.09    0.55
  25  -7   3    1.05    0.62
  25  -7   3   -0.31    0.44
 -25   7  -3    0.17    0.39
  25   7   3   -0.04    0.53
  27  -7   3   -0.27    0.53
  27  -7   3   -0.05    0.62
 -27  -7  -3   -0.36    0.61
  27   7   3   -0.02    0.65
 -29  -7  -3    1.04    0.72
  29  -7   3    0.91    0.78
 -29   7  -3    0.04    0.62
  29   7   3    0.68    0.71
  28  -8  -3    2.60    0.82
  28  -8  -3    1.90    0.66
 -28  -8   3    2.50    0.78
 -28   8   3    2.33    0.65
  28   8  -3    1.97    0.74
 -28   8   3    2.44    0.62
  26  -8  -3    0.02    0.52
 -26  -8   3    0.30    0.62
  26  -8  -3    0.12    0.67
  26   8  -3   -0.73    0.59
 -26   8   3    0.07    0.45
  24  -8  -3    2.68    0.57
 -24  -8   3    2.98    0.64
  24  -8  -3    2.14    0.68
  24   8  -3    2.73    0.59
 -24   8   3    2.69    0.54
  24   8  -3    3.08    0.68
  22  -8  -3    3.91    0.56
  22  -8  -3    4.31    0.72
 -22  -8   3    4.25    0.67
 -22   8   3    3.18    0.54
  22   8  -3    4.50    0.68
  22   8  -3    4.89    0.65
  20  -8  -3    6.92    0.65
  20  -8  -3    8.33    0.82
 -20  -8   3    6.88    0.71
 -20   8   3    5.52    0.62
  20   8  -3    7.08    0.72
  20   8  -3    8.34    0.80
 -18  -8   3   11.69    0.86
  18  -8  -3   10.83    0.74
  18  -8  -3   12.29    0.94
  18   8  -3   10.60    0.84
  18   8  -3   11.95    0.87
 -18   8   3   12.10    0.79
 -16  -8   3    7.63    0.66
  16  -8  -3    9.05    0.66
  16  -8  -3    7.85    0.69
  16   8  -3    9.25    0.71
 -16   8   3    8.48    0.66
  16   8  -3    8.94    0.73
 -14  -8   3   -0.02    0.31
  14  -8  -3    0.81    0.29
  14  -8  -3    0.22    0.30
  14   8  -3    0.38    0.31
 -14   8   3    0.28    0.27
  14   8  -3    0.58    0.32
  12  -8  -3    0.88    0.29
  12  -8  -3    0.62    0.27
 -12  -8   3    0.57    0.31
  12   8  -3    0.47    0.28
  12   8  -3    0.81    0.31
 -12   8   3    0.86    0.27
 -10  -8   3   10.91    0.70
 -10  -8   3   11.72    0.53
  10  -8  -3   10.95    0.62
  10  -8  -3   12.49    0.65
 -10   8   3   11.32    0.66
  10   8  -3   10.68    0.70
  10   8  -3   11.86    0.63
  -8  -8   3    6.55    0.51
   8  -8  -3    6.28    0.45
  -8  -8   3    5.99    0.38
   8  -8  -3    5.95    0.44
  -8   8   3    6.39    0.38
  -8   8   3    6.32    0.48
   8   8  -3    6.58    0.53
   8   8  -3    6.96    0.43
  -6  -8   3   18.22    0.75
  -6  -8   3   18.98    0.84
   6  -8  -3   19.56    0.80
   6  -8  -3   18.59    0.76
  -6   8   3   18.90    0.82
  -6   8   3   17.79    0.75
   6   8  -3   18.06    0.72
   6   8  -3   18.83    0.88
  -4  -8   3    0.23    0.12
  -4  -8   3    0.17    0.16
  -4  -8   3    0.34    0.23
   4  -8  -3    0.15    0.16
   4  -8  -3    0.18    0.19
   4   8  -3    0.24    0.22
  -4   8   3    0.34    0.18
  -4   8   3    0.93    0.21
  -2  -8   3    2.68    0.31
  -2  -8   3    3.28    0.20
   2  -8  -3    3.41    0.27
   2  -8  -3    3.35    0.32
  -2  -8   3    3.32    0.31
  -2   8   3    3.42    0.33
   2   8  -3    2.96    0.35
  -2   8   3    2.97    0.29
   0  -8   3    0.22    0.18
   0  -8  -3    0.66    0.17
   0  -8   3    0.23    0.18
   0  -8  -3    0.64    0.21
   0  -8   3    0.38    0.09
   0   8  -3    0.47    0.21
   0   8   3    0.37    0.16
   0   8   3    0.43    0.20
   2  -8   3    0.17    0.10
  -2  -8  -3    0.04    0.17
   2  -8   3    0.11    0.18
  -2  -8  -3    0.20    0.15
   2   8   3    0.09    0.13
   2   8   3   -0.28    0.17
  -2   8  -3   -0.19    0.16
  -2   8  -3   -0.20    0.16
   4  -8   3    3.64    0.26
  -4  -8  -3    3.01    0.29
   4  -8   3    3.16    0.32
  -4  -8  -3    3.43    0.37
  -4   8  -3    3.52    0.34
  -4   8  -3    3.26    0.36
   4   8   3    2.88    0.26
   4   8   3    2.90    0.36
  -6  -8  -3    8.99    0.55
  -6  -8  -3    8.21    0.48
   6  -8   3    8.62    0.44
   6  -8   3    8.45    0.50
   6   8   3    8.75    0.57
  -6   8  -3    8.57    0.55
  -6   8  -3    8.01    0.48
   6   8   3    8.44    0.40
   8  -8   3    3.22    0.32
   8  -8   3    2.76    0.33
  -8  -8  -3    2.86    0.36
  -8   8  -3    3.12    0.30
   8   8   3    2.73    0.23
   8   8   3    3.31    0.35
  -8   8  -3    2.34    0.35
   8   8   3    3.10    0.38
  10  -8   3   23.02    0.97
  10  -8   3   23.14    0.94
 -10  -8  -3   22.04    1.01
  10   8   3   22.31    1.03
  10   8   3   23.87    1.02
 -10   8  -3   22.51    1.02
 -10   8  -3   22.00    0.87
  12  -8   3    5.82    0.48
 -12  -8  -3    4.78    0.49
  12  -8   3    5.52    0.47
 -12   8  -3    3.52    0.44
  12   8   3    4.19    0.48
  12   8   3    6.30    0.57
  14  -8   3    2.29    0.39
 -14  -8  -3    1.82    0.40
  14  -8   3    1.89    0.37
  14   8   3    2.60    0.42
  14   8   3    2.44    0.44
 -14   8  -3    2.38    0.38
  16  -8   3   42.90    1.67
 -16  -8  -3   42.75    1.69
  16  -8   3   38.41    1.58
  16   8   3   37.08    1.63
  16   8   3   41.61    1.68
 -16   8  -3   39.61    1.62
  18  -8   3   48.85    2.01
 -18  -8  -3   50.21    2.01
  18  -8   3   51.86    1.94
  18   8   3   47.43    1.97
 -18   8  -3   51.77    1.96
  18   8   3   51.71    2.03
  20  -8   3    8.88    0.84
 -20  -8  -3    8.21    0.76
  20  -8   3    8.18    0.72
  20   8   3    8.08    0.81
  20   8   3    8.85    0.78
 -20   8  -3    8.18    0.70
  22  -8   3    2.69    0.63
  22  -8   3    2.33    0.55
 -22  -8  -3    1.87    0.58
  22   8   3    2.20    0.58
 -22   8  -3    2.15    0.47
  22   8   3    2.31    0.52
 -24  -8  -3    4.43    0.74
  24  -8   3    6.25    0.88
  24  -8   3    8.70    0.85
 -24   8  -3    4.60    0.62
  24   8   3    4.99    0.68
  24   8   3    4.82    0.77
  26  -8   3    4.40    0.72
 -26  -8  -3    4.82    0.81
  26  -8   3    5.15    0.86
 -26   8  -3    3.46    0.63
  26   8   3    5.10    0.84
  28  -8   3    1.45    0.73
 -28  -8  -3    1.29    0.72
  28  -8   3    0.84    0.64
  28   8   3    0.84    0.70
 -27  -9   3    2.82    0.80
  27  -9  -3    3.32    0.69
  27  -9  -3    2.65    0.84
 -27   9   3    3.10    0.64
  27   9  -3    2.36    0.73
  25  -9  -3    2.76    0.77
 -25  -9   3    1.47    0.69
  25  -9  -3    2.50    0.63
  25   9  -3    3.48    0.72
  25   9  -3    3.28    0.68
 -25   9   3    3.16    0.60
 -23  -9   3    0.61    0.57
  23  -9  -3    0.47    0.55
  23  -9  -3    1.47    0.50
  23   9  -3    0.14    0.47
 -23   9   3    0.66    0.45
  23   9  -3    0.79    0.54
  21  -9  -3    4.47    0.70
 -21  -9   3    3.99    0.67
  21  -9  -3    4.44    0.59
  21   9  -3    5.75    0.70
  21   9  -3    5.39    0.70
 -21   9   3    5.93    0.67
 -19  -9   3    0.19    0.45
  19  -9  -3    0.45    0.35
  19  -9  -3   -0.12    0.42
  19   9  -3    0.11    0.41
 -19   9   3    0.14    0.35
  19   9  -3   -0.14    0.38
 -17  -9   3    0.45    0.40
  17  -9  -3   -0.30    0.39
  17  -9  -3    0.24    0.33
 -17   9   3    0.95    0.36
  17   9  -3   -0.34    0.35
  17   9  -3    0.00    0.39
 -15  -9   3    0.75    0.41
  15  -9  -3    0.78    0.33
  15  -9  -3    0.39    0.37
  15   9  -3    0.57    0.37
  15   9  -3    0.67    0.36
 -15   9   3    0.55    0.31
 -13  -9   3    0.85    0.36
  13  -9  -3    0.99    0.34
  13  -9  -3    0.29    0.28
  13   9  -3    0.41    0.30
 -13   9   3    0.61    0.29
  13   9  -3    0.91    0.36
  11  -9  -3   22.73    1.00
  11  -9  -3   20.54    0.96
 -11  -9   3   21.87    1.05
  11   9  -3   21.55    1.07
  11   9  -3   22.53    0.97
 -11   9   3   23.56    1.03
   9  -9  -3    0.58    0.25
   9  -9  -3    0.56    0.24
  -9  -9   3    0.25    0.18
  -9  -9   3    0.11    0.28
   9   9  -3    0.56    0.28
  -9   9   3    0.10    0.17
   9   9  -3    0.16    0.22
  -9   9   3    0.29    0.23
   7  -9  -3   18.61    0.77
  -7  -9   3   17.43    0.86
   7  -9  -3   17.18    0.81
  -7  -9   3   18.12    0.74
  -7   9   3   17.44    0.75
   7   9  -3   17.44    0.73
  -7   9   3   17.29    0.83
   7   9  -3   18.10    0.90
  -5  -9   3   13.40    0.61
   5  -9  -3   12.44    0.61
  -5  -9   3   13.33    0.55
  -5  -9   3   13.03    0.70
   5  -9  -3   13.30    0.67
   5   9  -3   13.71    0.75
  -5   9   3   13.16    0.67
  -5   9   3   14.44    0.65
   3  -9  -3   28.66    1.11
  -3  -9   3   27.61    0.95
   3  -9  -3   28.68    1.03
  -3  -9   3   26.59    1.13
  -3  -9   3   28.61    1.08
   3   9  -3   27.07    1.16
  -3   9   3   29.07    1.11
  -3   9   3   28.06    1.10
  -1  -9   3    0.74    0.25
   1  -9  -3    0.31    0.18
  -1  -9   3    0.59    0.22
  -1  -9   3    0.48    0.11
   1  -9  -3    0.67    0.23
  -1   9   3    0.61    0.24
   1   9  -3    0.26    0.22
  -1   9   3    0.99    0.21
  -1  -9  -3    1.07    0.27
   1  -9   3    1.45    0.14
  -1  -9  -3    1.27    0.21
   1  -9   3    1.80    0.29
   1   9   3    1.36    0.28
  -1   9  -3    1.45    0.26
  -1   9  -3    1.42    0.28
   1   9   3    1.04    0.20
  -3  -9  -3    6.25    0.50
  -3  -9  -3    7.50    0.43
   3  -9   3    7.40    0.35
   3  -9   3    7.58    0.50
  -3   9  -3    7.65    0.51
   3   9   3    7.90    0.43
   3   9   3    8.19    0.54
  -3   9  -3    6.85    0.51
  -5  -9  -3   37.10    1.35
  -5  -9  -3   35.91    1.44
   5  -9   3   35.54    1.39
   5  -9   3   38.16    1.28
   5   9   3   37.67    1.31
   5   9   3   37.30    1.46
  -5   9  -3   38.60    1.40
  -5   9  -3   37.88    1.46
  -7  -9  -3   14.97    0.71
   7  -9   3   15.07    0.65
   7  -9   3   14.79    0.74
  -7  -9  -3   15.52    0.80
   7   9   3   15.45    0.81
  -7   9  -3   13.18    0.77
   7   9   3   15.30    0.62
  -7   9  -3   15.36    0.71
  -9  -9  -3   14.79    0.79
   9  -9   3   14.13    0.73
   9  -9   3   14.21    0.69
  -9   9  -3   13.56    0.79
   9   9   3   14.43    0.75
   9   9   3   13.30    0.79
  -9   9  -3   15.48    0.68
  11  -9   3   13.52    0.70
  11  -9   3   12.43    0.71
 -11  -9  -3   12.54    0.80
  11   9   3   13.55    0.80
  11   9   3   12.28    0.76
 -11   9  -3   12.26    0.75
 -13  -9  -3   29.27    1.31
  13  -9   3   30.37    1.26
  13  -9   3   30.34    1.26
 -13   9  -3   30.55    1.31
  13   9   3   31.24    1.32
  13   9   3   28.23    1.32
  15  -9   3    0.35    0.33
  15  -9   3    0.37    0.33
 -15  -9  -3   -0.66    0.33
  15   9   3    0.26    0.37
 -15   9  -3   -0.09    0.27
  15   9   3   -0.13    0.32
  17  -9   3   20.49    1.10
  17  -9   3   19.87    1.06
 -17  -9  -3   19.99    1.15
  17   9   3   21.17    1.15
  17   9   3   18.26    1.08
 -17   9  -3   20.90    1.06
  19  -9   3   31.64    1.48
  19  -9   3   30.00    1.38
 -19  -9  -3   30.47    1.51
 -19   9  -3   29.69    1.41
  19   9   3   30.08    1.47
  19   9   3   30.16    1.45
 -21  -9  -3   10.07    0.91
  21  -9   3   12.71    1.03
  21  -9   3   10.60    0.86
  21   9   3   12.60    1.00
  21   9   3   10.07    0.88
 -21   9  -3   11.82    0.90
 -23  -9  -3    0.57    0.58
  23  -9   3    0.81    0.50
  23  -9   3    0.47    0.58
  23   9   3    0.33    0.47
  23   9   3    0.86    0.59
 -23   9  -3    1.19    0.47
 -25  -9  -3    7.99    0.92
  25  -9   3    8.87    0.91
  25  -9   3    8.12    0.98
 -25   9  -3    9.94    0.90
  25   9   3    8.55    0.87
  25   9   3    9.48    1.02
  27  -9   3   13.76    1.30
 -27  -9  -3   11.56    1.13
  27  -9   3   14.65    1.19
 -27   9  -3   13.23    1.09
  27   9   3   16.05    1.32
  26 -10  -3    1.16    0.70
  26 -10  -3    0.63    0.58
 -26 -10   3    1.02    0.72
  26  10  -3    0.47    0.58
 -26  10   3    2.06    0.59
  24 -10  -3    4.54    0.84
 -24 -10   3    3.68    0.77
  24 -10  -3    3.95    0.66
 -24  10   3    3.78    0.63
  24  10  -3    2.46    0.61
  22 -10  -3    0.39    0.52
 -22 -10   3    0.01    0.55
  22 -10  -3    0.81    0.47
 -22  10   3    0.58    0.47
  22  10  -3    0.04    0.49
  20 -10  -3    1.47    0.55
 -20 -10   3    1.91    0.58
  20 -10  -3    1.54    0.45
  20  10  -3    3.48    0.63
 -20  10   3    1.37    0.46
  18 -10  -3    4.21    0.55
  18 -10  -3    5.21    0.66
 -18 -10   3    4.74    0.63
  18  10  -3    4.25    0.63
 -18  10   3    3.83    0.55
 -16 -10   3    3.18    0.54
  16 -10  -3    3.76    0.51
  16 -10  -3    3.50    0.53
  16  10  -3    4.01    0.60
 -16  10   3    2.94    0.49
  14 -10  -3    0.05    0.32
  14 -10  -3   -0.02    0.34
 -14 -10   3    0.92    0.40
  14  10  -3    0.50    0.40
 -14  10   3    0.88    0.34
 -12 -10   3    2.34    0.45
  12 -10  -3    1.82    0.38
  12 -10  -3    1.95    0.37
 -12  10   3    1.74    0.38
  12  10  -3    1.33    0.42
  10 -10  -3    2.49    0.38
 -10 -10   3    3.44    0.48
  10 -10  -3    2.56    0.37
 -10  10   3    2.23    0.37
  10  10  -3    1.82    0.41
  -8 -10   3    6.09    0.56
   8 -10  -3    6.14    0.48
   8 -10  -3    5.93    0.50
  -8 -10   3    5.80    0.41
   8  10  -3    5.31    0.58
  -8  10   3    5.86    0.44
  -8  10   3    6.51    0.53
   6 -10  -3    1.95    0.33
  -6 -10   3    2.25    0.30
  -6 -10   3    2.15    0.37
   6 -10  -3    2.12    0.30
  -6  10   3    2.72    0.38
   6  10  -3    2.37    0.40
  -6  10   3    2.09    0.31
  -4 -10   3    0.98    0.31
  -4 -10   3    1.83    0.29
   4 -10  -3    1.51    0.25
   4 -10  -3    1.82    0.33
  -4  10   3    1.34    0.28
   4  10  -3    2.35    0.41
  -4  10   3    1.73    0.30
  -2 -10   3    2.48    0.37
  -2 -10   3    2.94    0.34
   2 -10  -3    3.19    0.32
   2 -10  -3    3.25    0.40
   2  10  -3    2.94    0.40
  -2  10   3    2.82    0.37
  -2  10   3    2.47    0.35
   2  10  -3    2.43    0.36
   0 -10  -3   13.97    0.75
   0 -10   3   14.03    0.76
   0 -10  -3   15.21    0.65
   0  10  -3   14.38    0.76
   0  10   3   16.06    0.79
   0  10   3   14.70    0.72
   0  10  -3   13.84    0.75
   2 -10   3    0.17    0.24
  -2 -10  -3    0.30    0.26
  -2 -10  -3    0.68    0.20
   2  10   3   -0.17    0.25
  -2  10  -3    0.09    0.24
   2  10   3    0.97    0.22
  -2  10  -3    0.45    0.25
  -4 -10  -3    0.39    0.28
  -4 -10  -3    0.30    0.20
   4 -10   3    0.04    0.24
   4  10   3    0.23    0.18
  -4  10  -3    0.54    0.26
   4  10   3   -0.39    0.24
  -4  10  -3    0.17    0.23
  -6 -10  -3    5.81    0.52
  -6 -10  -3    6.09    0.46
   6 -10   3    4.63    0.44
   6  10   3    4.96    0.51
  -6  10  -3    5.60    0.47
  -6  10  -3    4.85    0.52
   6  10   3    6.21    0.39
   8 -10   3    0.83    0.29
  -8 -10  -3    0.32    0.31
  -8 -10  -3    0.63    0.26
   8  10   3    0.32    0.28
  -8  10  -3    0.67    0.25
  -8  10  -3    0.46    0.29
 -10 -10  -3    6.33    0.59
  10 -10   3    6.27    0.54
  10  10   3    5.84    0.53
  10  10   3    5.70    0.58
 -10  10  -3    5.30    0.53
 -12 -10  -3    5.59    0.59
  12 -10   3    5.60    0.53
  12  10   3    4.20    0.55
  12  10   3    5.67    0.55
 -12  10  -3    5.51    0.55
 -14 -10  -3   -0.16    0.37
  14 -10   3   -0.14    0.32
  14 -10   3    0.00    0.32
 -14  10  -3   -0.06    0.31
  14  10   3   -0.01    0.34
  14  10   3   -0.16    0.35
  16 -10   3   12.19    0.86
 -16 -10  -3   11.80    0.90
  16 -10   3   11.52    0.80
 -16  10  -3   12.41    0.83
  16  10   3   11.78    0.90
  16  10   3   12.05    0.88
 -18 -10  -3   23.27    1.27
  18 -10   3   21.04    1.18
  18 -10   3   23.81    1.24
  18  10   3   22.66    1.23
 -18  10  -3   21.17    1.16
  18  10   3   22.63    1.24
  20 -10   3    1.34    0.54
 -20 -10  -3    1.10    0.56
  20 -10   3    1.38    0.48
  20  10   3    2.36    0.56
 -20  10  -3    1.02    0.44
  20  10   3    2.29    0.56
  22 -10   3    0.24    0.48
 -22 -10  -3    1.86    0.64
  22  10   3    1.19    0.51
 -22  10  -3    0.37    0.43
  22  10   3    0.91    0.54
  24 -10   3    3.22    0.65
 -24 -10  -3    2.43    0.71
 -24  10  -3    2.41    0.60
  24  10   3    2.05    0.69
  24  10   3    3.51    0.70
  26 -10   3    3.00    0.73
 -26 -10  -3    3.09    0.81
  26  10   3    4.16    0.81
 -26  10  -3    3.50    0.68
  26  10   3    2.19    0.66
  25 -11  -3    4.03    0.72
 -25 -11   3    4.38    0.84
 -25  11   3    3.97    0.70
  25  11  -3    3.37    0.74
  23 -11  -3    4.42    0.70
 -23 -11   3    4.11    0.81
  23  11  -3    4.67    0.77
 -23  11   3    3.39    0.66
  21 -11  -3    0.25    0.54
  21 -11  -3    1.07    0.49
 -21 -11   3    0.95    0.62
 -21  11   3    0.55    0.45
  21  11  -3    0.52    0.53
 -19 -11   3    0.64    0.54
  19 -11  -3    0.44    0.44
  19 -11  -3    0.54    0.47
  19  11  -3    1.00    0.53
 -19  11   3    0.91    0.46
 -17 -11   3    0.51    0.49
  17 -11  -3    0.10    0.40
  17 -11  -3    0.14    0.42
 -17  11   3    0.07    0.37
  17  11  -3    0.30    0.47
 -15 -11   3   -0.10    0.43
  15 -11  -3   -0.31    0.36
  15 -11  -3   -0.03    0.36
 -15  11   3    0.52    0.36
  15  11  -3   -0.08    0.40
 -13 -11   3    5.12    0.62
  13 -11  -3    4.54    0.53
  13 -11  -3    4.58    0.54
 -13  11   3    4.36    0.54
  13  11  -3    4.34    0.62
  11 -11  -3   30.86    1.32
 -11 -11   3   30.74    1.41
  11 -11  -3   31.05    1.29
  11  11  -3   30.88    1.45
 -11  11   3   30.57    1.35
  -9 -11   3   60.41    2.22
   9 -11  -3   57.71    2.14
   9 -11  -3   59.49    2.09
   9  11  -3   59.60    2.26
  -9  11   3   57.26    2.18
  -7 -11   3   17.12    0.95
   7 -11  -3   17.14    0.82
   7 -11  -3   18.80    0.90
  -7 -11   3   17.29    0.79
  -7  11   3   18.61    0.92
  -7  11   3   18.17    0.84
   7  11  -3   18.35    0.99
  -5 -11   3    4.37    0.50
   5 -11  -3    5.40    0.50
  -5 -11   3    5.55    0.46
   5  11  -3    5.25    0.55
  -5  11   3    4.86    0.49
   5  11  -3    5.72    0.47
  -5  11   3    5.99    0.49
   3 -11  -3   48.15    1.85
  -3 -11   3   48.49    1.90
   3  11  -3   51.27    1.95
   3  11  -3   51.91    1.85
  -3  11   3   52.84    1.87
  -3  11   3   50.17    1.86
  -1 -11   3   47.30    1.82
   1 -11  -3   46.94    1.81
   1  11  -3   48.79    1.79
   1  11  -3   47.59    1.84
  -1  11   3   49.43    1.78
  -1  11   3   49.79    1.82
   1 -11   3   26.94    1.17
  -1 -11  -3   25.45    1.15
  -1  11  -3   28.77    1.18
   1  11   3   26.48    1.10
   1  11   3   27.47    1.20
  -1  11  -3   27.11    1.19
  -3 -11  -3    0.53    0.32
   3 -11   3   -0.13    0.28
   3  11   3    0.24    0.32
  -3  11  -3    0.93    0.29
   3  11   3    0.40    0.22
  -3  11  -3    0.64    0.30
   5 -11   3   -0.01    0.28
  -5 -11  -3    0.04    0.31
   5  11   3    0.42    0.33
   5  11   3   -0.06    0.18
  -5  11  -3   -0.06    0.26
  -5  11  -3   -0.10    0.26
  -7 -11  -3    2.66    0.43
   7 -11   3    2.63    0.40
  -7  11  -3    2.32    0.37
   7  11   3    2.61    0.43
  -7  11  -3    2.03    0.39
   9 -11   3    0.77    0.32
  -9 -11  -3    0.87    0.31
  -9 -11  -3    0.62    0.36
  -9  11  -3    0.39    0.31
   9  11   3    0.63    0.35
 -11 -11  -3    0.10    0.30
 -11 -11  -3    0.00    0.38
  11 -11   3   -0.43    0.30
 -11  11  -3    0.03    0.31
  11  11   3    0.42    0.35
  13 -11   3    4.18    0.52
 -13 -11  -3    2.95    0.52
  13  11   3    4.72    0.54
 -13  11  -3    3.54    0.52
  13  11   3    3.72    0.58
  15 -11   3   -0.46    0.34
 -15 -11  -3   -0.49    0.41
 -15  11  -3   -0.25    0.32
  15  11   3   -0.20    0.39
  15  11   3   -0.09    0.35
 -17 -11  -3   -0.48    0.48
  17 -11   3    0.04    0.41
  17  11   3    0.20    0.47
  17  11   3   -0.04    0.41
 -17  11  -3   -0.05    0.38
  19 -11   3    1.12    0.49
 -19 -11  -3    0.61    0.53
  19  11   3    0.44    0.49
  19  11   3    1.40    0.55
 -19  11  -3    0.46    0.47
  21 -11   3    1.04    0.52
 -21 -11  -3    0.95    0.60
 -21  11  -3    1.97    0.54
  21  11   3    0.89    0.54
 -23 -11  -3    0.04    0.63
  23 -11   3   -0.21    0.51
 -23  11  -3    0.25    0.47
  23  11   3    1.09    0.59
 -25 -11  -3   -0.42    0.64
  25 -11   3   -0.21    0.55
 -25  11  -3    0.49    0.55
  25  11   3    0.22    0.60
  24 -12  -3    7.37    0.88
 -24 -12   3    6.63    0.95
 -24  12   3    5.79    0.83
  24  12  -3    6.18    0.93
  22 -12  -3    5.09    0.73
 -22 -12   3    4.03    0.81
 -22  12   3    4.97    0.76
  22  12  -3    5.20    0.87
 -20 -12   3    2.61    0.71
  20 -12  -3    3.57    0.62
 -20  12   3    4.24    0.66
  20  12  -3    2.23    0.65
 -18 -12   3    0.61    0.55
  18 -12  -3    0.17    0.45
  18  12  -3    0.15    0.55
 -18  12   3   -0.26    0.42
 -16 -12   3    0.41    0.51
  16 -12  -3    0.91    0.43
 -16  12   3    0.87    0.43
  16  12  -3    0.51    0.50
  14 -12  -3    6.08    0.64
 -14 -12   3    5.32    0.68
  14  12  -3    4.98    0.71
 -14  12   3    5.64    0.66
  12 -12  -3    5.01    0.57
 -12 -12   3    5.94    0.66
  12  12  -3    5.47    0.71
 -12  12   3    6.07    0.66
  10 -12  -3   17.09    0.94
 -10 -12   3   16.00    1.01
 -10  12   3   16.44    0.95
  10  12  -3   15.50    1.03
   8 -12  -3    2.25    0.42
  -8 -12   3    1.47    0.44
   8  12  -3    2.59    0.49
  -8  12   3    2.02    0.39
   6 -12  -3    5.06    0.54
  -6 -12   3    3.70    0.55
   6  12  -3    5.98    0.64
   6  12  -3    5.97    0.50
  -6  12   3    6.25    0.55
  -6  12   3    5.63    0.57
  -4 -12   3   15.60    0.94
   4 -12  -3   17.53    0.94
   4  12  -3   19.80    0.90
   4  12  -3   17.03    1.00
  -4  12   3   17.01    0.90
  -4  12   3   18.97    0.91
  -2 -12   3    4.67    0.51
   2 -12  -3    4.99    0.52
  -2  12   3    4.53    0.48
  -2  12   3    5.77    0.56
   2  12  -3    4.80    0.49
   2  12  -3    5.44    0.59
   0 -12   3    0.10    0.32
   0 -12  -3   -0.07    0.31
   0  12  -3   -0.14    0.27
   0  12   3   -0.04    0.25
   0  12  -3    0.50    0.32
   0  12   3    0.28    0.30
  -2 -12  -3   -0.12    0.31
   2 -12   3   -0.14    0.31
   2  12   3   -0.80    0.28
  -2  12  -3   -0.35    0.26
  -2  12  -3   -0.15    0.25
   2  12   3   -0.27    0.24
   4 -12   3    0.40    0.32
  -4 -12  -3    1.16    0.38
  -4  12  -3    0.43    0.32
   4  12   3    0.66    0.27
   4  12   3    0.03    0.37
  -4  12  -3    1.10    0.36
  -6 -12  -3    6.05    0.60
   6 -12   3    7.02    0.63
  -6  12  -3    8.28    0.64
  -6  12  -3    7.14    0.68
   6  12   3    7.60    0.71
   8 -12   3   23.46    1.13
  -8 -12  -3   22.02    1.15
  -8  12  -3   24.33    1.18
   8  12   3   21.04    1.17
 -10 -12  -3   32.79    1.49
  10 -12   3   31.41    1.38
 -10  12  -3   35.45    1.51
  10  12   3   28.56    1.47
 -12 -12  -3   12.54    0.97
  12 -12   3   12.88    0.87
 -12  12  -3   11.22    0.86
  12  12   3   11.95    0.92
 -14 -12  -3    0.17    0.47
  14 -12   3    0.58    0.42
 -14  12  -3    0.38    0.40
  14  12   3    0.83    0.48
 -16 -12  -3    2.06    0.60
  16 -12   3    2.35    0.53
  16  12   3    1.94    0.59
 -16  12  -3    2.21    0.52
 -18 -12  -3   10.87    0.98
  18 -12   3   12.95    0.98
 -18  12  -3   13.77    1.04
  18  12   3   13.30    1.06
  20 -12   3    5.31    0.74
 -20 -12  -3    4.43    0.75
  20  12   3    5.68    0.80
 -20  12  -3    8.08    0.88
 -22 -12  -3    1.40    0.69
  22 -12   3    1.10    0.60
  22  12   3    1.48    0.60
 -22  12  -3    1.05    0.53
  24 -12   3    0.85    0.63
 -24 -12  -3    1.03    0.73
 -24  12  -3    1.39    0.61
  24  12   3    0.04    0.60
  23 -13  -3    1.64    0.63
 -23 -13   3    1.81    0.77
  23  13  -3    0.60    0.71
 -23  13   3    0.88    0.57
  21 -13  -3    2.60    0.65
 -21 -13   3    2.96    0.79
 -21  13   3    4.76    0.77
  21  13  -3    2.38    0.74
 -19 -13   3    2.11    0.70
  19 -13  -3    3.33    0.63
  19  13  -3    3.06    0.79
 -19  13   3    4.52    0.72
  17 -13  -3    0.44    0.51
 -17 -13   3    0.59    0.59
  17  13  -3   -0.15    0.54
 -17  13   3    0.28    0.45
 -15 -13   3    0.41    0.55
  15 -13  -3    0.37    0.44
 -15  13   3    1.01    0.46
  15  13  -3   -0.14    0.49
  13 -13  -3    4.94    0.61
 -13 -13   3    2.98    0.61
 -13  13   3    4.49    0.63
  13  13  -3    4.05    0.67
 -11 -13   3   16.53    1.09
  11 -13  -3   18.53    1.01
  11  13  -3   17.86    1.13
 -11  13   3   16.27    1.02
  -9 -13   3   10.21    0.86
   9 -13  -3    9.79    0.77
  -9  13   3   11.10    0.84
   9  13  -3    9.79    0.88
   7 -13  -3    1.08    0.42
  -7 -13   3    1.26    0.49
   7  13  -3    1.81    0.51
  -7  13   3    1.70    0.41
   5 -13  -3   10.67    0.77
  -5 -13   3    8.35    0.75
  -5  13   3    9.99    0.76
  -5  13   3   11.72    0.76
   5  13  -3    9.25    0.67
   5  13  -3   10.10    0.83
   3 -13  -3   34.11    1.48
  -3  13   3   34.81    1.46
   3  13  -3   37.53    1.56
   3  13  -3   33.92    1.42
  -3  13   3   32.55    1.43
  -1 -13   3   36.46    1.55
   1 -13  -3   34.62    1.52
   1  13  -3   36.71    1.49
  -1  13   3   34.06    1.45
  -1  13   3   36.28    1.51
   1  13  -3   36.77    1.58
  -1 -13  -3    0.00    0.36
   1 -13   3   -0.46    0.37
  -1  13  -3   -0.12    0.35
   1  13   3   -0.60    0.26
  -1  13  -3   -0.32    0.30
   1  13   3   -0.30    0.33
   3 -13   3   -0.07    0.40
  -3 -13  -3   -0.09    0.35
   3  13   3    1.03    0.31
   3  13   3    0.09    0.39
  -3  13  -3    1.06    0.39
  -3  13  -3    1.17    0.40
   5 -13   3    5.54    0.60
  -5 -13  -3    5.27    0.61
   5  13   3    5.03    0.63
  -5  13  -3    5.18    0.58
  -5  13  -3    6.43    0.66
  -7 -13  -3    0.01    0.42
   7 -13   3   -0.16    0.38
   7  13   3    0.41    0.40
  -7  13  -3    0.52    0.37
   9 -13   3    0.31    0.38
  -9 -13  -3    1.82    0.50
   9  13   3    1.30    0.49
  -9  13  -3    1.45    0.46
  11 -13   3    3.13    0.52
 -11 -13  -3    3.10    0.59
 -11  13  -3    3.39    0.58
  11  13   3    2.40    0.55
 -13 -13  -3   -0.57    0.47
  13 -13   3   -0.04    0.39
  13  13   3   -0.35    0.43
 -13  13  -3    0.20    0.39
  15 -13   3    0.12    0.45
 -15 -13  -3   -0.23    0.53
  15  13   3    0.20    0.49
 -15  13  -3    0.85    0.48
 -17 -13  -3    0.65    0.58
  17 -13   3    1.07    0.53
 -17  13  -3    0.27    0.48
  17  13   3    0.64    0.58
  19 -13   3    3.22    0.67
 -19 -13  -3    5.11    0.82
  19  13   3    4.30    0.77
 -19  13  -3    5.90    0.77
  21 -13   3    3.04    0.70
 -21 -13  -3    3.90    0.81
  21  13   3    3.02    0.73
 -21  13  -3    3.95    0.73
 -23 -13  -3    2.53    0.80
  23 -13   3    0.92    0.63
  23  13   3    1.28    0.68
 -23  13  -3    1.61    0.69
 -20 -14   3    0.73    0.72
  20 -14  -3    0.32    0.55
 -20  14   3   -0.80    0.47
  20  14  -3   -0.65    0.61
  18 -14  -3    0.98    0.56
 -18 -14   3    1.42    0.68
  18  14  -3    0.96    0.71
 -18  14   3    1.68    0.62
  16 -14  -3    0.58    0.51
 -16 -14   3    0.78    0.62
 -16  14   3    0.80    0.51
  16  14  -3   -0.94    0.60
  14 -14  -3    0.35    0.49
 -14 -14   3    0.76    0.60
  14  14  -3   -1.01    0.54
 -14  14   3    0.88    0.49
 -12 -14   3   -0.42    0.50
  12 -14  -3    0.05    0.44
  12  14  -3   -0.19    0.52
 -12  14   3   -0.20    0.40
  10 -14  -3   -0.15    0.41
 -10 -14   3   -0.09    0.49
  10  14  -3   -0.49    0.46
 -10  14   3   -0.51    0.34
  -8 -14   3    0.49    0.48
   8 -14  -3    0.06    0.39
  -8  14   3   -0.25    0.36
   8  14  -3   -0.76    0.41
  -6 -14   3   -0.13    0.45
   6 -14  -3   -0.01    0.40
  -6  14   3    0.15    0.32
   6  14  -3    0.23    0.43
   4 -14  -3    6.91    0.70
  -4 -14   3    6.74    0.74
  -4  14   3    7.68    0.68
   4  14  -3    7.02    0.63
   4  14  -3    7.60    0.79
  -4  14   3    6.80    0.67
  -2 -14   3   13.41    0.96
   2 -14  -3   15.78    1.00
  -2  14   3   13.47    0.88
   2  14  -3   17.40    1.05
   2  14  -3   14.84    0.89
  -2  14   3   15.05    0.95
   0 -14  -3    7.51    0.70
   0 -14   3    7.70    0.75
   0  14  -3    8.60    0.77
   0  14  -3   11.10    0.77
   0  14   3    9.06    0.79
   0  14   3    9.16    0.70
   2 -14   3   -0.19    0.40
  -2 -14  -3   -0.38    0.38
  -2  14  -3   -0.06    0.33
   2  14   3   -0.96    0.37
  -2  14  -3   -0.36    0.34
   2  14   3   -0.18    0.27
  -4 -14  -3    0.59    0.42
   4 -14   3    0.35    0.41
   4  14   3   -0.64    0.40
  -4  14  -3   -0.53    0.34
  -4  14  -3   -0.18    0.35
  -6 -14  -3    0.60    0.47
   6 -14   3   -0.06    0.40
   6  14   3    0.01    0.46
  -6  14  -3   -1.56    0.36
  -8 -14  -3    0.34    0.49
   8 -14   3    1.85    0.49
   8  14   3    1.96    0.53
  -8  14  -3    1.38    0.53
  10 -14   3    2.59    0.54
 -10 -14  -3    2.28    0.60
  10  14   3    2.99    0.62
 -10  14  -3    2.88    0.60
 -12 -14  -3    0.42    0.53
  12 -14   3    0.79    0.48
  12  14   3    0.30    0.53
 -12  14  -3    0.50    0.48
 -14 -14  -3    0.00    0.57
  14 -14   3    0.51    0.48
 -14  14  -3    1.52    0.56
  14  14   3    0.56    0.56
  16 -14   3    7.46    0.82
 -16 -14  -3    9.10    0.94
 -16  14  -3    8.02    0.90
  16  14   3    7.09    0.89
  18 -14   3   19.08    1.34
 -18 -14  -3   19.41    1.37
  18  14   3   17.56    1.37
 -18  14  -3   18.25    1.27
 -20 -14  -3    5.11    0.89
  20 -14   3    5.33    0.83
 -20  14  -3    2.77    0.69
  20  14   3    3.89    0.86
 -19 -15   3    0.52    0.75
  19 -15  -3    0.02    0.59
 -19  15   3   -0.74    0.47
  19  15  -3   -1.37    0.65
  17 -15  -3   -0.93    0.54
 -17 -15   3    0.17    0.67
  17  15  -3   -1.24    0.62
 -17  15   3    0.33    0.53
 -15 -15   3    0.55    0.64
  15 -15  -3    0.56    0.56
 -15  15   3    0.42    0.53
  15  15  -3   -0.13    0.61
 -13 -15   3    0.77    0.63
  13 -15  -3    0.88    0.52
  13  15  -3    0.56    0.63
 -13  15   3    0.78    0.50
 -11 -15   3    1.41    0.60
  11 -15  -3    1.16    0.52
  11  15  -3    0.57    0.60
 -11  15   3    1.14    0.51
  -9 -15   3    0.02    0.53
   9 -15  -3   -0.25    0.43
   9  15  -3   -1.11    0.46
  -9  15   3   -0.18    0.42
   7 -15  -3    0.23    0.47
  -7 -15   3    0.61    0.53
  -7  15   3    0.06    0.38
   7  15  -3    1.25    0.54
   5 -15  -3    7.95    0.75
  -5 -15   3    6.29    0.74
  -5  15   3    6.70    0.71
   5  15  -3    7.26    0.83
  -3 -15   3    5.48    0.68
   3 -15  -3    4.95    0.65
   3  15  -3    4.84    0.58
  -3  15   3    5.32    0.65
  -3  15   3    6.89    0.68
   3  15  -3    5.45    0.71
   1 -15  -3    1.55    0.54
  -1 -15   3    1.30    0.52
  -1  15   3    1.75    0.52
   1  15  -3    1.39    0.44
   1  15  -3    1.83    0.51
  -1  15   3    1.71    0.41
   1 -15   3   -0.14    0.44
  -1 -15  -3    0.58    0.48
   1  15   3    0.23    0.45
   1  15   3    0.62    0.35
  -1  15  -3    0.49    0.40
  -1  15  -3    0.44    0.44
  -3 -15  -3    0.24    0.48
   3 -15   3   -0.10    0.44
  -3  15  -3    0.08    0.37
   3  15   3   -0.19    0.44
  -3  15  -3   -0.42    0.38
  -5 -15  -3    2.96    0.61
   5 -15   3    3.78    0.64
  -5  15  -3    4.81    0.64
   5  15   3    2.49    0.60
  -7 -15  -3    6.97    0.81
   7 -15   3   10.47    0.88
   7  15   3   11.03    0.98
  -7  15  -3    9.08    0.89
   9 -15   3    3.80    0.61
  -9 -15  -3    4.41    0.71
  -9  15  -3    4.39    0.70
   9  15   3    4.92    0.75
 -11 -15  -3   -0.95    0.55
  11 -15   3   -0.30    0.46
  11  15   3   -0.46    0.53
 -11  15  -3    0.62    0.51
  13 -15   3    0.04    0.51
 -13 -15  -3    0.90    0.65
  13  15   3    0.38    0.58
 -13  15  -3   -0.19    0.45
 -15 -15  -3    0.66    0.68
  15 -15   3    0.48    0.56
 -15  15  -3    1.09    0.60
  15  15   3    0.76    0.64
  17 -15   3    4.69    0.82
 -17 -15  -3    4.68    0.86
 -17  15  -3    5.57    0.87
  17  15   3    5.17    0.92
  19 -15   3    9.98    1.04
 -19 -15  -3    8.87    1.04
  19  15   3    8.59    1.12
 -19  15  -3   12.57    1.21
  16 -16  -3    0.04    0.57
 -16 -16   3   -0.60    0.68
 -16  16   3    1.11    0.63
  16  16  -3   -1.02    0.68
  14 -16  -3   -0.59    0.51
 -14 -16   3    1.02    0.71
  14  16  -3    0.61    0.67
 -14  16   3    0.36    0.56
 -12 -16   3    0.78    0.64
  12 -16  -3   -0.14    0.53
 -12  16   3    0.87    0.57
  12  16  -3   -1.39    0.60
 -10 -16   3    0.49    0.61
  10 -16  -3    0.53    0.55
  10  16  -3   -0.56    0.60
 -10  16   3    0.05    0.48
  -8 -16   3    1.68    0.63
   8 -16  -3    1.69    0.58
   8  16  -3    0.98    0.62
  -8  16   3    2.17    0.56
   6 -16  -3    2.98    0.63
  -6 -16   3    2.41    0.65
  -6  16   3    3.17    0.59
   6  16  -3    2.75    0.67
  -4 -16   3    1.77    0.60
   4 -16  -3    0.63    0.53
   4  16  -3    0.47    0.50
  -4  16   3    1.01    0.46
   2 -16  -3    0.56    0.50
  -2 -16   3    0.64    0.54
   2  16  -3   -0.33    0.48
  -2  16   3    1.26    0.50
  -2  16   3   -0.08    0.36
   2  16  -3    0.61    0.41
   0 -16   3    0.07    0.51
   0 -16  -3   -0.04    0.46
   0  16  -3    0.31    0.40
   0  16   3   -0.08    0.45
   0  16   3    0.04    0.37
   0  16  -3    0.61    0.52
  -2 -16  -3   -0.04    0.52
   2 -16   3    0.01    0.50
  -2  16  -3    0.18    0.39
  -2  16  -3   -0.40    0.45
   2  16   3   -1.06    0.43
  -4 -16  -3   -0.16    0.52
   4 -16   3   -0.51    0.46
   4  16   3   -0.92    0.45
  -4  16  -3   -0.20    0.42
  -6 -16  -3   -0.63    0.52
   6 -16   3    0.30    0.53
   6  16   3   -0.59    0.49
  -6  16  -3   -0.72    0.43
  -8 -16  -3   -0.27    0.59
   8 -16   3   -0.18    0.53
  -8  16  -3    0.03    0.46
   8  16   3   -0.93    0.51
 -10 -16  -3    1.26    0.65
  10 -16   3    2.88    0.70
  10  16   3    2.06    0.70
 -10  16  -3    1.44    0.61
 -12 -16  -3    4.24    0.79
  12 -16   3    2.79    0.70
 -12  16  -3    2.64    0.69
  12  16   3    4.20    0.82
 -14 -16  -3    0.56    0.69
  14 -16   3    0.83    0.63
 -14  16  -3    1.04    0.65
  14  16   3    1.18    0.73
 -16 -16  -3    0.78    0.74
  16 -16   3    0.47    0.61
  16  16   3    2.44    0.79
 -16  16  -3    1.31    0.67
 -13 -17   3    3.29    0.83
  13 -17  -3    2.52    0.70
 -13  17   3    1.70    0.66
  13  17  -3    1.35    0.76
  11 -17  -3    9.00    0.94
 -11 -17   3    8.65    0.99
 -11  17   3    8.84    0.97
  11  17  -3    8.04    1.05
  -9 -17   3    8.91    0.99
   9 -17  -3    7.29    0.85
   9  17  -3    7.39    1.01
  -9  17   3    7.44    0.89
   7 -17  -3    0.70    0.59
  -7 -17   3    0.30    0.65
  -7  17   3    0.73    0.51
   7  17  -3    0.51    0.65
  -5 -17   3    1.08    0.65
   5 -17  -3    2.04    0.64
   5  17  -3    0.25    0.61
  -5  17   3    0.91    0.52
  -3 -17   3    5.14    0.79
   3 -17  -3    6.96    0.86
  -3  17   3    7.38    0.82
   3  17  -3    7.36    0.90
   1 -17  -3    7.71    0.86
  -1 -17   3    6.57    0.84
  -1  17   3    8.28    0.90
  -1  17   3    6.54    0.73
   1  17  -3    7.25    0.88
   1  17  -3    7.85    0.80
  -1 -17  -3    2.94    0.69
   1 -17   3    0.95    0.62
   1  17   3    3.66    0.72
  -1  17  -3    2.74    0.67
  -1  17  -3    2.11    0.57
   3 -17   3   -1.33    0.54
  -3 -17  -3   -0.29    0.58
   3  17   3   -0.20    0.52
  -3  17  -3   -0.64    0.44
  -5 -17  -3    3.36    0.71
   5 -17   3    5.23    0.79
   5  17   3    4.93    0.84
  -5  17  -3    4.39    0.71
   7 -17   3    1.69    0.68
  -7 -17  -3    2.69    0.72
  -7  17  -3    2.98    0.67
   7  17   3    1.63    0.69
  -9 -17  -3   -0.06    0.64
   9 -17   3    0.12    0.63
   9  17   3   -0.14    0.60
  -9  17  -3    0.21    0.53
  11 -17   3    0.56    0.65
 -11 -17  -3    0.72    0.68
  11  17   3   -0.53    0.62
 -11  17  -3   -0.64    0.54
 -13 -17  -3    0.38    0.72
  13 -17   3    0.23    0.63
 -13  17  -3   -0.23    0.55
  13  17   3   -0.77    0.68
  10 -18  -3    0.27    0.60
 -10 -18   3    0.26    0.72
  10  18  -3   -0.35    0.72
 -10  18   3    0.66    0.60
  -8 -18   3   -1.00    0.62
   8 -18  -3    0.90    0.65
   8  18  -3   -0.88    0.64
  -8  18   3   -0.08    0.54
   6 -18  -3   -0.31    0.58
  -6 -18   3   -0.36    0.67
  -6  18   3   -0.16    0.49
   6  18  -3   -0.35    0.65
   4 -18  -3    0.54    0.66
  -4 -18   3   -1.16    0.61
  -4  18   3    0.72    0.52
   4  18  -3   -0.14    0.64
   2 -18  -3    1.01    0.68
  -2 -18   3    0.63    0.70
   2  18  -3    1.16    0.65
   0 -18  -3    2.66    0.73
   0 -18   3    4.33    0.82
   0  18   3    2.44    0.70
   0  18  -3    3.90    0.79
  -2 -18  -3    0.29    0.65
   2 -18   3   -0.25    0.65
  -2  18  -3    0.47    0.51
   2  18   3   -0.60    0.59
  -4 -18  -3   -0.20    0.63
   4 -18   3   -0.78    0.65
  -4  18  -3   -0.41    0.47
   4  18   3   -0.44    0.59
  -6 -18  -3   -0.47    0.66
   6 -18   3    0.41    0.63
   6  18   3   -0.13    0.59
  -6  18  -3   -0.72    0.48
   8 -18   3    0.46    0.69
  -8 -18  -3    1.78    0.76
  -8  18  -3    0.65    0.62
   8  18   3    1.27    0.75
 -10 -18  -3    0.49    0.70
  10 -18   3    2.10    0.72
  10  18   3    1.20    0.71
 -10  18  -3    2.45    0.73
   3 -19  -3    1.03    0.72
  -3 -19   3    0.97    0.71
   3  19  -3    0.81    0.72
  -1 -19   3    0.60    0.69
   1 -19  -3    0.44    0.73
   1  19  -3    0.38    0.66
  -1 -19  -3   -1.64    0.62
   1 -19   3   -0.08    0.70
   1  19   3   -1.26    0.58
   3 -19   3    0.40    0.72
  -3 -19  -3    0.28    0.70
   3  19   3    0.78    0.70
  -3  19  -3    1.53    0.62
 -30   0   4   -0.24    0.57
  30   0  -4    0.65    0.66
  28   0  -4    2.50    0.72
 -28   0   4    1.62    0.61
  26   0  -4    9.21    0.96
 -26   0   4   10.07    0.85
 -24   0   4   44.89    1.87
  24   0  -4   47.82    2.06
 -22   0   4   14.34    0.91
  22   0  -4   16.87    1.07
 -20   0   4    9.32    0.58
  20   0  -4    9.24    0.75
 -20   0   4    8.27    0.67
 -18   0   4    3.83    0.35
 -18   0   4    3.97    0.42
  18   0  -4    4.09    0.51
 -16   0   4   58.68    2.04
  16   0  -4   58.50    1.91
  16   0  -4   57.57    2.11
 -16   0   4   57.24    1.96
  14   0  -4  138.57    4.35
  14   0  -4  140.03    4.52
 -14   0   4  138.45    4.39
 -14   0   4  135.04    4.44
 -12   0   4  182.97    5.87
  12   0  -4  191.70    5.79
  12   0  -4  184.39    5.92
 -12   0   4  181.97    5.81
  10   0  -4   30.97    1.01
  10   0  -4   29.53    1.11
 -10   0   4   27.35    1.05
 -10   0   4   30.53    1.03
   8   0  -4   29.63    1.11
   8   0  -4   32.09    1.04
  -8   0   4   31.02    1.05
  -8   0   4   30.99    1.07
  -6   0   4   18.79    0.68
   6   0  -4   19.79    0.66
  -6   0   4   19.76    0.68
   6   0  -4   18.28    0.71
   4   0  -4   25.48    0.85
  -4   0   4   24.69    0.82
   4   0  -4   25.56    0.82
  -4   0   4   24.23    0.83
   2   0  -4  204.35    6.44
  -2   0   4  209.58    6.43
  -2   0   4  212.70    6.43
  -2   0   4  207.30    6.43
   0   0   4 1000.00   27.37
   0   0  -4  858.95   27.31
   0   0   4  797.04   27.29
   2   0   4  657.59   20.39
   2   0   4  674.08   20.45
   2   0   4  648.34   20.44
   2   0   4  660.77   20.37
   4   0   4   47.74    1.46
   4   0   4   45.49    1.54
   4   0   4   44.38    1.48
   4   0   4   47.48    1.49
   6   0   4  347.90   10.65
   6   0   4  344.14   10.67
  -6   0  -4  332.04   10.57
   6   0   4  349.32   10.61
   8   0   4  139.94    4.33
   8   0   4  138.50    4.29
  -8   0  -4  136.43    4.27
  -8   0  -4  133.89    4.33
   8   0   4  135.38    4.38
  10   0   4   81.73    2.82
 -10   0  -4   86.50    2.69
  10   0   4   85.47    2.71
  12   0   4   28.00    1.17
 -12   0  -4   30.36    1.01
  12   0   4   28.82    1.02
 -12   0  -4   28.43    1.08
  14   0   4    0.35    0.14
  14   0   4    0.51    0.26
 -14   0  -4    0.19    0.19
 -14   0  -4    0.54    0.14
 -16   0  -4    0.58    0.17
  16   0   4    0.38    0.17
 -16   0  -4    0.89    0.25
  16   0   4    0.44    0.30
  18   0   4    0.31    0.33
 -18   0  -4   -0.02    0.25
 -18   0  -4    0.08    0.18
  18   0   4    0.36    0.18
  20   0   4    3.78    0.59
 -20   0  -4    3.73    0.46
 -22   0  -4    0.36    0.34
  22   0   4    0.55    0.46
 -24   0  -4    0.29    0.42
  24   0   4    0.36    0.51
 -26   0  -4    0.87    0.53
  26   0   4    1.45    0.67
  28   0   4    1.94    0.74
 -28   0  -4    1.98    0.63
  30   0   4    4.54    0.99
 -30   0  -4    4.60    0.80
  31  -1  -4    1.29    0.77
 -31  -1   4    1.42    0.69
 -31   1   4    0.66    0.64
  31   1  -4    0.09    0.74
 -29  -1   4    1.29    0.63
  29  -1  -4   -0.29    0.63
  29   1  -4    0.70    0.67
 -29   1   4    0.50    0.57
  27  -1  -4    0.64    0.61
 -27  -1   4    0.49    0.51
  27   1  -4    0.83    0.61
 -27   1   4    0.78    0.52
  25  -1  -4    5.63    0.78
 -25  -1   4    5.65    0.66
 -25   1   4    5.54    0.64
  25   1  -4    5.44    0.80
 -23  -1   4   14.90    0.97
  23  -1  -4   13.62    1.02
  23   1  -4   17.44    1.08
 -23   1   4   14.37    0.91
 -23   1   4   14.78    0.84
 -21  -1   4    2.93    0.46
  21  -1  -4    3.82    0.58
  21   1  -4    3.30    0.53
 -21   1   4    3.36    0.40
 -21   1   4    3.11    0.45
 -19  -1   4   10.42    0.68
  19  -1  -4   10.89    0.78
 -19  -1   4   11.69    0.59
 -19   1   4   11.47    0.68
  19   1  -4   12.22    0.82
 -19   1   4   10.31    0.62
 -17  -1   4    4.14    0.41
  17  -1  -4    5.30    0.52
 -17  -1   4    4.83    0.37
 -17   1   4    3.74    0.39
 -17   1   4    4.82    0.40
  17   1  -4    4.04    0.34
  17   1  -4    4.29    0.49
  15  -1  -4   49.02    1.85
 -15  -1   4   50.39    1.78
  15  -1  -4   49.42    1.63
 -15  -1   4   48.84    1.70
 -15   1   4   52.51    1.78
  15   1  -4   49.03    1.70
 -15   1   4   49.29    1.73
  15   1  -4   53.97    1.87
 -13  -1   4  277.33    8.60
  13  -1  -4  277.55    8.65
  13  -1  -4  275.90    8.46
 -13  -1   4  273.39    8.51
  13   1  -4  270.26    8.64
  13   1  -4  264.64    8.52
 -13   1   4  274.32    8.60
 -13   1   4  274.58    8.54
  11  -1  -4  136.89    4.38
  11  -1  -4  135.53    4.33
  11  -1  -4  142.32    4.23
 -11  -1   4  132.60    4.33
 -11  -1   4  132.34    4.28
  11   1  -4  132.15    4.29
  11   1  -4  136.80    4.38
 -11   1   4  138.32    4.31
   9  -1  -4   69.87    2.25
  -9  -1   4   69.17    2.22
   9  -1  -4   67.37    2.29
  -9  -1   4   68.82    2.26
   9  -1  -4   70.68    2.18
   9   1  -4   66.88    2.23
  -9   1   4   68.68    2.24
   9   1  -4   71.88    2.30
   7  -1  -4   84.02    2.71
   7  -1  -4   88.37    2.68
   7  -1  -4   82.38    2.61
  -7  -1   4   83.13    2.68
  -7  -1   4   82.42    2.65
   7   1  -4   81.64    2.67
  -7   1   4   82.33    2.67
   7   1  -4   86.23    2.70
   5  -1  -4  236.54    7.20
   5  -1  -4  237.62    7.13
  -5  -1   4  231.55    7.19
   5  -1  -4  234.00    7.18
  -5  -1   4  228.54    7.16
  -5   1   4  224.24    7.17
   5   1  -4  228.99    7.19
   5   1  -4  230.03    7.18
  -3  -1   4   82.81    2.60
   3  -1  -4   85.08    2.59
  -3  -1   4   82.08    2.60
   3  -1  -4   84.95    2.62
   3   1  -4   80.81    2.61
   3   1  -4   79.99    2.60
  -3   1   4   82.95    2.58
  -3   1   4   85.68    2.61
  -1  -1   4    1.39    0.09
  -1  -1   4    1.19    0.11
   1  -1  -4    1.09    0.10
   1  -1  -4    1.28    0.07
   1   1  -4    1.26    0.08
  -1   1   4    1.23    0.10
  -1   1   4    1.27    0.10
   1   1  -4    1.01    0.10
   1  -1   4   33.17    1.13
  -1  -1  -4   34.86    1.13
   1  -1   4   35.27    1.11
   1  -1   4   35.35    1.12
  -1  -1  -4   34.66    1.10
   1  -1   4   34.77    1.10
   1   1   4   34.84    1.10
   1   1   4   35.88    1.13
   3  -1   4   28.07    0.91
   3  -1   4   27.45    0.94
   3  -1   4   27.70    0.92
   3  -1   4   27.64    0.91
  -3  -1  -4   27.29    0.91
   3   1   4   27.59    0.88
   3   1   4   26.15    0.95
   3   1   4   29.31    0.93
   5  -1   4   15.71    0.55
   5  -1   4   15.77    0.61
  -5  -1  -4   15.77    0.57
   5  -1   4   15.42    0.57
   5  -1   4   15.73    0.55
   5   1   4   16.43    0.58
   5   1   4   14.68    0.63
  -7  -1  -4  176.32    5.24
   7  -1   4  168.22    5.33
  -7  -1  -4  167.10    5.33
   7  -1   4  168.57    5.37
   7  -1   4  172.93    5.28
   7   1   4  169.49    5.31
   7   1   4  160.18    5.38
  -7   1  -4  173.20    5.29
   9  -1   4   66.82    2.27
   9  -1   4   67.55    2.33
  -9  -1  -4   69.45    2.28
   9  -1   4   71.02    2.22
  -9  -1  -4   71.01    2.19
  -9   1  -4   70.60    2.24
   9   1   4   72.89    2.27
   9   1   4   66.41    2.35
 -11  -1  -4    1.77    0.23
  11  -1   4    1.79    0.30
 -11  -1  -4    1.71    0.15
  11  -1   4    0.96    0.19
  11  -1   4    1.50    0.17
  11   1   4    1.58    0.28
  11   1   4    1.51    0.19
 -11   1  -4    1.69    0.18
 -13  -1  -4   -0.08    0.10
  13  -1   4    0.13    0.11
  13  -1   4   -0.02    0.16
 -13  -1  -4    0.13    0.18
  13  -1   4    0.14    0.23
 -13   1  -4    0.02    0.12
  13   1   4   -0.25    0.21
  13   1   4   -0.16    0.13
 -15  -1  -4   16.26    0.62
  15  -1   4   15.14    0.83
  15  -1   4   15.37    0.63
 -15  -1  -4   15.38    0.74
  15   1   4   15.65    0.68
 -15   1  -4   16.88    0.67
 -15   1  -4   14.82    0.74
  15   1   4   16.20    0.85
  17  -1   4    1.91    0.41
 -17  -1  -4    1.72    0.22
  17  -1   4    1.97    0.23
 -17  -1  -4    1.74    0.33
 -17   1  -4    2.06    0.26
  17   1   4    1.80    0.39
  17   1   4    2.21    0.27
 -17   1  -4    1.87    0.33
  19  -1   4    1.32    0.42
 -19  -1  -4    1.29    0.34
 -19   1  -4    1.11    0.25
 -19   1  -4    1.73    0.35
  19   1   4    1.09    0.25
  19   1   4    0.87    0.41
 -21  -1  -4   30.71    1.38
  21  -1   4   30.08    1.49
  21   1   4   31.61    1.50
 -21   1  -4   32.17    1.36
 -23  -1  -4   23.74    1.21
  23  -1   4   25.84    1.40
  23   1   4   22.90    1.38
 -23   1  -4   24.97    1.23
 -25  -1  -4    0.93    0.47
  25  -1   4    1.18    0.59
  25   1   4    0.59    0.57
 -25   1  -4    0.85    0.48
 -27  -1  -4    4.13    0.71
  27  -1   4    4.32    0.84
  27   1   4    3.51    0.79
 -27   1  -4    3.94    0.67
 -29  -1  -4    5.95    0.81
  29  -1   4    6.53    0.98
 -29   1  -4    6.58    0.85
  29   1   4    5.13    0.98
 -31  -1  -4    1.95    0.72
  31  -1   4    3.42    0.92
  31   1   4    3.74    0.95
 -31   1  -4    2.98    0.77
 -30  -2   4    2.17    0.69
  30  -2  -4    2.66    0.83
  30   2  -4    2.51    0.85
 -30   2   4    2.68    0.69
  28  -2  -4    1.97    0.75
 -28  -2   4    2.76    0.65
  28   2  -4    1.91    0.71
 -28   2   4    1.36    0.57
 -26  -2   4   -0.53    0.44
  26  -2  -4   -0.16    0.51
 -26   2   4    0.05    0.46
  26   2  -4   -0.20    0.54
 -24  -2   4   10.22    0.85
  24  -2  -4    9.78    0.97
 -24   2   4   10.97    0.84
 -24   2   4   11.99    0.77
  24   2  -4   11.67    1.03
  22  -2  -4   16.88    1.14
 -22  -2   4   21.01    1.05
 -22   2   4   20.09    0.96
  22   2  -4   18.77    1.17
 -22   2   4   20.39    1.04
  20  -2  -4    2.01    0.46
 -20  -2   4    2.19    0.41
 -20   2   4    2.18    0.36
  20   2  -4    2.38    0.49
 -20   2   4    1.71    0.37
 -18  -2   4    5.97    0.49
 -18  -2   4    5.04    0.40
  18  -2  -4    4.44    0.51
 -18   2   4    4.95    0.44
  18   2  -4    6.87    0.62
  18   2  -4    5.16    0.43
 -18   2   4    4.45    0.44
 -16  -2   4   59.25    1.92
 -16  -2   4   55.90    2.01
  16  -2  -4   55.45    2.00
  16  -2  -4   56.92    2.10
  16   2  -4   57.72    1.96
 -16   2   4   55.57    1.97
  16   2  -4   58.50    2.10
  14  -2  -4   17.80    0.80
  14  -2  -4   19.43    0.88
 -14  -2   4   20.20    0.74
 -14  -2   4   16.71    0.79
 -14   2   4   19.37    0.79
  14   2  -4   18.27    0.77
  14   2  -4   18.35    0.88
  12  -2  -4    3.94    0.37
 -12  -2   4    3.84    0.28
 -12  -2   4    4.13    0.34
  12  -2  -4    4.66    0.35
  12   2  -4    4.53    0.40
 -12   2   4    4.40    0.33
  12   2  -4    3.97    0.32
  10  -2  -4   50.37    1.70
 -10  -2   4   48.11    1.65
  10  -2  -4   49.62    1.65
 -10  -2   4   50.28    1.60
 -10   2   4   47.12    1.64
  10   2  -4   44.73    1.64
  10   2  -4   51.03    1.70
  -8  -2   4  126.32    3.90
   8  -2  -4  119.59    3.88
  -8  -2   4  129.13    3.84
   8   2  -4  122.27    3.89
   8   2  -4  119.92    3.90
  -8   2   4  117.66    3.88
   6  -2  -4    0.45    0.13
  -6  -2   4    0.51    0.10
  -6  -2   4    0.48    0.12
   6  -2  -4    0.44    0.11
  -6   2   4    0.12    0.10
   6   2  -4    0.67    0.14
   6   2  -4    0.54    0.13
   4  -2  -4   16.23    0.56
  -4  -2   4   16.56    0.59
  -4  -2   4   15.42    0.57
   4   2  -4   15.92    0.58
  -4   2   4   15.70    0.53
  -4   2   4   16.09    0.59
   4   2  -4   15.29    0.60
   2  -2  -4    0.88    0.12
   2  -2  -4    0.87    0.09
  -2  -2   4    0.62    0.11
  -2  -2   4    0.87    0.11
  -2   2   4    0.57    0.10
   2   2  -4    0.86    0.13
  -2   2   4    0.72    0.09
   2   2  -4    0.96    0.09
   0  -2   4  141.50    4.30
   0  -2   4  134.99    4.32
   0  -2  -4  137.59    4.31
   0  -2  -4  140.22    4.30
   0   2   4  140.48    4.28
   0   2  -4  137.61    4.31
   0   2   4  134.96    4.30
   2  -2   4   26.87    0.85
   2  -2   4   25.68    0.88
   2  -2   4   25.22    0.85
  -2  -2  -4   24.14    0.85
   2   2   4   26.29    0.88
  -2   2  -4   25.64    0.85
   2   2   4   24.78    0.88
   2   2   4   25.79    0.81
   4  -2   4    1.27    0.13
   4  -2   4    1.06    0.11
  -4  -2  -4    1.52    0.14
   4  -2   4    1.15    0.15
   4  -2   4    1.12    0.13
   4   2   4    1.11    0.14
   4   2   4    1.06    0.17
   6  -2   4   47.16    1.56
  -6  -2  -4   46.21    1.53
   6  -2   4   45.70    1.51
   6  -2   4   46.19    1.53
   6  -2   4   47.63    1.48
   6   2   4   45.11    1.59
   6   2   4   46.81    1.54
  -6   2  -4   45.04    1.53
   8  -2   4  126.31    3.84
   8  -2   4  122.57    3.91
   8  -2   4  121.68    3.94
  -8  -2  -4  121.43    3.91
   8   2   4  122.68    3.98
  -8   2  -4  118.16    3.88
   8   2   4  126.92    3.91
 -10  -2  -4  129.87    4.01
  10  -2   4  136.44    4.06
  10  -2   4  128.21    4.19
 -10  -2  -4  126.41    4.14
  10  -2   4  132.06    4.14
  10   2   4  131.96    4.13
 -10   2  -4  124.29    4.10
  10   2   4  126.46    4.22
 -12  -2  -4    0.29    0.09
 -12  -2  -4    0.26    0.17
  12  -2   4    0.18    0.10
  12  -2   4    0.57    0.23
  12  -2   4    0.22    0.17
  12   2   4    0.31    0.16
  12   2   4    0.25    0.23
 -12   2  -4    0.26    0.14
 -14  -2  -4   33.90    1.13
  14  -2   4   33.69    1.29
  14  -2   4   33.93    1.16
  14  -2   4   34.27    1.38
 -14  -2  -4   35.15    1.29
  14   2   4   34.28    1.26
  14   2   4   36.29    1.41
 -14   2  -4   33.83    1.23
  16  -2   4  100.14    3.32
  16  -2   4  100.75    3.18
  16  -2   4   98.80    3.41
 -16  -2  -4   99.88    3.32
  16   2   4   97.29    3.26
 -16   2  -4   95.54    3.23
  16   2   4  101.96    3.43
 -18  -2  -4   11.00    0.71
  18  -2   4   11.28    0.82
  18   2   4   10.90    0.79
 -18   2  -4    9.98    0.58
  18   2   4    9.99    0.59
 -18   2  -4   11.76    0.68
 -20  -2  -4   21.08    1.05
  20  -2   4   19.46    1.13
 -20   2  -4   21.80    1.02
 -20   2  -4   19.53    0.90
  20   2   4   21.52    1.19
  20   2   4   20.39    0.91
  22  -2   4    0.36    0.44
 -22  -2  -4    0.57    0.39
  22   2   4   -0.14    0.45
 -22   2  -4    0.15    0.36
  24  -2   4    6.14    0.83
 -24  -2  -4    5.35    0.63
  24   2   4    5.57    0.77
 -24   2  -4    5.18    0.62
  26  -2   4    3.98    0.75
 -26  -2  -4    4.46    0.67
  26   2   4    6.78    0.90
 -26   2  -4    4.94    0.70
  28  -2   4   34.15    1.87
 -28  -2  -4   33.21    1.72
  28   2   4   34.46    1.94
 -28   2  -4   32.92    1.70
 -30  -2  -4    9.25    1.00
  30  -2   4    8.82    1.16
  30   2   4    9.02    1.24
 -30   2  -4    9.61    1.00
 -31  -3   4    3.06    0.77
  31  -3  -4    3.19    0.95
  31   3  -4    3.01    0.91
 -31   3   4    3.39    0.77
  29  -3  -4    1.26    0.73
 -29  -3   4    4.75    0.79
  29   3  -4    4.77    0.95
 -29   3   4    3.84    0.72
  27  -3  -4    2.18    0.68
 -27  -3   4    2.80    0.64
  27   3  -4    1.58    0.72
 -27   3   4    2.51    0.58
  25  -3  -4    0.03    0.48
 -25  -3   4    0.12    0.47
 -25   3   4    0.21    0.35
  25   3  -4    0.10    0.53
 -25   3   4   -0.47    0.41
 -23  -3   4   -0.53    0.38
  23  -3  -4   -0.18    0.45
 -23   3   4   -0.38    0.33
 -23   3   4   -0.66    0.29
  23   3  -4    0.08    0.48
  21  -3  -4    2.09    0.51
 -21  -3   4    2.18    0.43
  21   3  -4    2.86    0.56
 -21   3   4    1.69    0.36
 -21   3   4    2.26    0.41
  19  -3  -4    3.75    0.43
 -19  -3   4    1.82    0.38
  19  -3  -4    2.80    0.47
 -19   3   4    3.03    0.39
  19   3  -4    2.81    0.50
  19   3  -4    3.94    0.39
 -17  -3   4    0.79    0.21
  17  -3  -4    1.05    0.28
  17  -3  -4    0.96    0.35
 -17  -3   4    1.17    0.30
  17   3  -4    1.12    0.26
 -17   3   4    0.84    0.26
  17   3  -4    1.14    0.35
  15  -3  -4   32.92    1.27
 -15  -3   4   34.97    1.18
  15  -3  -4   34.68    1.36
 -15  -3   4   32.71    1.28
  15   3  -4   32.77    1.26
  15   3  -4   32.60    1.35
 -15   3   4   33.17    1.26
  13  -3  -4   81.76    2.74
 -13  -3   4   80.10    2.69
  13  -3  -4   77.75    2.67
 -13  -3   4   81.13    2.59
  13   3  -4   81.51    2.68
 -13   3   4   80.90    2.67
  13   3  -4   80.77    2.74
 -11  -3   4   48.88    1.68
  11  -3  -4   48.75    1.71
 -11  -3   4   48.30    1.60
  11  -3  -4   48.73    1.66
 -11   3   4   49.91    1.67
  11   3  -4   47.25    1.71
  11   3  -4   47.36    1.68
  -9  -3   4    6.49    0.37
   9  -3  -4    5.85    0.39
   9  -3  -4    6.43    0.35
  -9  -3   4    5.88    0.30
   9   3  -4    5.66    0.38
   9   3  -4    5.76    0.36
  -9   3   4    5.48    0.34
  -7  -3   4   68.84    2.25
   7  -3  -4   69.23    2.22
   7  -3  -4   72.86    2.26
  -7  -3   4   69.64    2.20
  -7   3   4   63.99    2.24
   7   3  -4   69.06    2.27
   7   3  -4   67.94    2.24
  -5  -3   4   96.13    3.18
   5  -3  -4  103.60    3.22
   5  -3  -4   97.96    3.20
  -5  -3   4  100.10    3.22
  -5   3   4  102.97    3.22
   5   3  -4  101.38    3.24
  -5   3   4  105.66    3.14
   5   3  -4  102.02    3.20
   3  -3  -4   30.47    1.07
  -3  -3   4   30.98    1.08
   3  -3  -4   32.51    1.06
  -3  -3   4   32.64    1.08
   3   3  -4   31.16    1.04
  -3   3   4   31.28    1.08
   3   3  -4   32.58    1.11
  -3   3   4   33.49    1.05
  -1  -3   4    9.23    0.40
  -1  -3   4    9.43    0.41
   1  -3  -4    9.58    0.39
   1  -3  -4    9.46    0.38
   1   3  -4    9.23    0.42
  -1   3   4    9.99    0.39
  -1   3   4   11.42    0.39
   1  -3   4  126.30    3.82
  -1  -3  -4  115.93    3.82
  -1  -3  -4  124.94    3.82
   1  -3   4  123.20    3.84
   1  -3   4  120.72    3.76
   1   3   4  119.30    3.83
   1   3   4  122.48    3.79
  -1   3  -4  121.48    3.83
   3  -3   4    7.86    0.33
  -3  -3  -4    7.53    0.35
   3  -3   4    8.78    0.37
   3  -3   4    8.54    0.34
   3   3   4    8.01    0.37
   3   3   4    7.74    0.37
   3   3   4    7.35    0.28
  -3   3  -4    7.76    0.33
   5  -3   4    1.13    0.14
   5  -3   4    1.30    0.15
  -5  -3  -4    1.65    0.17
   5  -3   4    1.54    0.17
  -5   3  -4    1.40    0.13
   5   3   4    1.42    0.20
   5   3   4    1.51    0.19
   7  -3   4  116.59    3.88
   7  -3   4  125.70    3.82
  -7  -3  -4  118.42    3.89
   7  -3   4  122.22    3.90
   7   3   4  124.49    3.90
  -7   3  -4  127.04    3.89
   7   3   4  121.23    3.95
   9  -3   4   91.04    2.90
   9  -3   4   92.41    2.81
  -9  -3  -4   91.09    2.91
   9  -3   4   86.56    2.93
   9   3   4   88.74    2.92
   9   3   4   87.59    2.98
  -9   3  -4   87.80    2.89
  11  -3   4   38.78    1.21
 -11  -3  -4   36.00    1.32
  11  -3   4   34.26    1.36
  11  -3   4   37.54    1.32
  11   3   4   38.56    1.33
 -11   3  -4   37.18    1.30
  11   3   4   34.11    1.40
 -13  -3  -4    1.13    0.24
  13  -3   4    1.75    0.16
  13  -3   4    1.61    0.26
  13  -3   4    1.65    0.31
  13   3   4    1.41    0.32
 -13   3  -4    1.48    0.23
  13   3   4    1.17    0.23
  15  -3   4   60.91    2.22
 -15  -3  -4   61.33    2.14
  15  -3   4   60.96    2.14
  15   3   4   61.85    2.12
  15   3   4   59.34    2.24
 -15   3  -4   62.02    2.09
 -17  -3  -4   42.10    1.60
  17  -3   4   39.20    1.67
  17  -3   4   40.64    1.58
  17   3   4   42.64    1.55
 -17   3  -4   41.82    1.52
  17   3   4   43.15    1.72
  19  -3   4   35.16    1.57
  19  -3   4   33.04    1.44
 -19  -3  -4   35.06    1.48
  19   3   4   38.00    1.61
  19   3   4   36.65    1.41
 -19   3  -4   38.74    1.39
  21  -3   4    1.94    0.54
 -21  -3  -4    2.50    0.46
  21   3   4    3.05    0.40
 -21   3  -4    2.41    0.36
 -21   3  -4    2.72    0.44
  21   3   4    1.98    0.51
  23  -3   4   12.46    1.04
 -23  -3  -4   15.02    0.99
 -23   3  -4   13.52    0.90
  23   3   4   11.71    1.01
 -25  -3  -4    0.49    0.47
  25  -3   4    0.22    0.51
 -25   3  -4    0.59    0.45
  25   3   4    0.81    0.57
 -27  -3  -4    5.43    0.75
  27  -3   4    7.60    1.00
 -27   3  -4    6.77    0.78
  27   3   4    6.15    0.93
 -29  -3  -4    6.14    0.86
  29  -3   4    7.87    1.09
 -29   3  -4    5.11    0.79
  29   3   4    5.55    1.00
 -30  -4   4    0.67    0.65
  30  -4  -4    0.06    0.68
 -30   4   4    0.62    0.63
  30   4  -4    0.27    0.73
 -28  -4   4    1.36    0.63
  28  -4  -4    1.20    0.69
 -28   4   4    1.94    0.58
  28   4  -4    2.68    0.77
  26  -4  -4    1.71    0.65
 -26  -4   4    1.03    0.55
 -26   4   4    0.87    0.42
 -26   4   4    0.70    0.48
  26   4  -4    1.76    0.67
  24  -4  -4    1.46    0.58
 -24  -4   4    1.79    0.52
 -24   4   4    2.14    0.48
  24   4  -4    1.42    0.59
 -24   4   4    1.77    0.42
  22  -4  -4    9.39    0.74
  22  -4  -4    9.17    0.85
 -22  -4   4   10.84    0.85
 -22   4   4    9.30    0.70
 -22   4   4   10.45    0.79
  22   4  -4    8.71    0.82
  20  -4  -4    0.33    0.31
  20  -4  -4    0.89    0.40
 -20  -4   4    0.62    0.36
  20   4  -4    0.38    0.40
 -20   4   4    0.40    0.31
  20   4  -4    0.01    0.28
  18  -4  -4   10.69    0.66
 -18  -4   4   11.42    0.73
  18  -4  -4    9.65    0.74
  18   4  -4   10.42    0.75
  18   4  -4   10.30    0.64
 -18   4   4   10.86    0.66
 -16  -4   4   37.74    1.28
  16  -4  -4   37.81    1.41
 -16  -4   4   36.17    1.42
  16  -4  -4   35.71    1.48
  16   4  -4   36.83    1.41
 -16   4   4   36.92    1.40
  16   4  -4   36.80    1.48
  14  -4  -4   26.17    1.13
 -14  -4   4   27.60    0.97
 -14  -4   4   27.17    1.09
  14  -4  -4   25.95    1.06
  14   4  -4   26.60    1.13
 -14   4   4   27.62    1.07
  14   4  -4   27.00    1.09
 -12  -4   4    3.10    0.25
  12  -4  -4    3.72    0.37
 -12  -4   4    3.41    0.34
  12  -4  -4    2.97    0.29
  12   4  -4    3.54    0.37
 -12   4   4    3.37    0.32
  12   4  -4    3.15    0.34
 -10  -4   4    1.01    0.22
 -10  -4   4    1.39    0.17
  10  -4  -4    1.38    0.25
  10  -4  -4    1.26    0.20
 -10   4   4    1.99    0.25
  10   4  -4    2.04    0.26
  10   4  -4    1.81    0.26
  -8  -4   4   19.32    0.80
   8  -4  -4   20.96    0.78
   8  -4  -4   22.13    0.82
  -8  -4   4   21.18    0.75
   8   4  -4   21.09    0.81
   8   4  -4   20.70    0.83
  -8   4   4   19.64    0.80
  -6  -4   4   13.16    0.52
   6  -4  -4   13.63    0.54
  -6  -4   4   13.38    0.57
   6  -4  -4   14.03    0.56
  -6   4   4   13.47    0.47
   6   4  -4   12.76    0.59
   6   4  -4   12.48    0.54
   4  -4  -4    2.83    0.22
   4  -4  -4    2.88    0.20
  -4  -4   4    2.90    0.23
  -4  -4   4    2.55    0.22
   4   4  -4    2.85    0.20
   4   4  -4    2.82    0.25
  -4   4   4    3.10    0.19
  -4   4   4    2.95    0.23
  -2  -4   4   50.07    1.72
   2  -4  -4   54.73    1.70
  -2  -4   4   51.10    1.72
   2  -4  -4   52.77    1.70
  -2   4   4   53.78    1.71
   2   4  -4   53.18    1.75
   2   4  -4   48.58    1.63
  -2   4   4   53.61    1.70
   0  -4  -4   64.43    2.06
   0  -4  -4   63.23    2.07
   0  -4   4   64.27    2.09
   0  -4   4   63.01    2.07
   0   4   4   65.64    2.05
   0   4  -4   64.68    2.09
   0   4   4   62.53    2.07
   2  -4   4   43.12    1.48
  -2  -4  -4   43.67    1.47
   2  -4   4   44.15    1.41
  -2  -4  -4   42.41    1.47
   2  -4   4   44.06    1.47
   2   4   4   46.88    1.50
   2   4   4   44.48    1.43
  -2   4  -4   45.82    1.48
  -4  -4  -4    1.35    0.18
   4  -4   4    1.55    0.18
   4  -4   4    1.54    0.16
   4  -4   4    1.55    0.17
   4   4   4    1.52    0.12
  -4   4  -4    1.67    0.16
   4   4   4    1.36    0.19
   4   4   4    1.20    0.19
  -6  -4  -4  105.28    3.43
   6  -4   4  108.57    3.41
   6  -4   4  108.87    3.41
   6   4   4  103.75    3.46
   6   4   4  104.32    3.44
  -6   4  -4  108.98    3.37
  -6   4  -4  107.66    3.44
  -8  -4  -4   66.18    2.23
   8  -4   4   66.02    2.21
   8  -4   4   69.46    2.24
   8   4   4   67.89    2.26
   8   4   4   68.59    2.30
  -8   4  -4   68.52    2.15
  -8   4  -4   63.70    2.23
  10  -4   4   55.80    1.86
 -10  -4  -4   54.84    1.87
  10  -4   4   54.38    1.89
  10   4   4   54.70    1.88
  10   4   4   53.15    1.94
 -10   4  -4   56.11    1.75
 -10   4  -4   51.50    1.85
 -12  -4  -4    0.79    0.21
  12  -4   4    0.83    0.21
  12  -4   4    1.03    0.27
  12   4   4    0.68    0.28
 -12   4  -4    0.98    0.13
  12   4   4    0.72    0.21
 -12   4  -4    0.99    0.21
  14  -4   4   16.56    0.84
 -14  -4  -4   17.48    0.81
  14  -4   4   15.62    0.76
  14   4   4   17.42    0.79
 -14   4  -4   16.75    0.75
  14   4   4   16.53    0.89
  16  -4   4   48.01    1.80
 -16  -4  -4   44.64    1.69
  16  -4   4   42.79    1.68
  16   4   4   48.92    1.83
 -16   4  -4   43.19    1.64
  16   4   4   46.74    1.68
 -18  -4  -4    4.97    0.50
  18  -4   4    6.71    0.67
  18  -4   4    5.02    0.49
 -18   4  -4    6.80    0.52
  18   4   4    6.59    0.53
  18   4   4    5.34    0.62
  20  -4   4    2.88    0.47
  20  -4   4    2.49    0.54
 -20  -4  -4    2.40    0.44
  20   4   4    2.57    0.39
  20   4   4    3.54    0.56
 -20   4  -4    2.74    0.38
 -22  -4  -4    4.37    0.56
  22  -4   4    3.72    0.66
  22  -4   4    4.94    0.59
 -22   4  -4    4.58    0.49
  22   4   4    5.53    0.53
  22   4   4    4.11    0.63
  24  -4   4    2.39    0.62
 -24  -4  -4    2.08    0.54
 -24   4  -4    1.54    0.47
  24   4   4    1.84    0.61
 -26  -4  -4    0.68    0.55
  26  -4   4    0.60    0.58
  26   4   4    1.16    0.62
 -26   4  -4    0.75    0.51
 -28  -4  -4    5.65    0.81
  28  -4   4    5.44    0.95
  28   4   4    4.18    0.87
 -28   4  -4    3.92    0.72
  30  -4   4    5.99    1.10
 -30  -4  -4    4.92    0.86
  30   4   4    5.51    1.01
 -30   4  -4    6.06    0.86
 -29  -5   4    1.51    0.69
  29  -5  -4    0.38    0.72
 -29   5   4    1.22    0.61
  29   5  -4    1.38    0.75
 -27  -5   4   -0.05    0.57
  27  -5  -4   -0.77    0.60
 -27   5   4   -0.31    0.49
 -27   5   4    0.29    0.43
  27   5  -4    0.12    0.63
 -25  -5   4    5.16    0.71
  25  -5  -4    6.05    0.84
 -25   5   4    5.28    0.62
  25   5  -4    4.62    0.77
 -25   5   4    6.49    0.70
  23  -5  -4   12.82    0.87
 -23  -5   4   12.87    0.97
  23  -5  -4   11.31    1.01
  23   5  -4   12.56    1.04
 -23   5   4   12.00    0.82
  21  -5  -4   33.91    1.41
 -21  -5   4   31.22    1.41
  21  -5  -4   30.91    1.52
 -21   5   4   31.55    1.36
  21   5  -4   30.40    1.35
  21   5  -4   31.96    1.49
 -19  -5   4   59.98    2.28
  19  -5  -4   62.50    2.38
  19  -5  -4   63.42    2.26
 -19   5   4   65.87    2.27
  19   5  -4   62.05    2.26
  19   5  -4   61.81    2.36
  17  -5  -4    2.92    0.45
  17  -5  -4    1.84    0.33
 -17  -5   4    1.84    0.37
 -17   5   4    2.17    0.35
  17   5  -4    2.38    0.36
  17   5  -4    2.38    0.44
  15  -5  -4    2.10    0.32
 -15  -5   4    1.74    0.32
  15  -5  -4    1.51    0.36
 -15  -5   4    2.34    0.23
  15   5  -4    2.76    0.41
 -15   5   4    1.74    0.30
  15   5  -4    2.42    0.36
 -13  -5   4   19.73    0.86
  13  -5  -4   19.14    0.80
 -13  -5   4   18.33    0.70
  13  -5  -4   17.97    0.87
 -13   5   4   17.21    0.81
  13   5  -4   18.87    0.86
  13   5  -4   18.04    0.85
 -11  -5   4   20.73    0.86
  11  -5  -4   19.10    0.81
  11  -5  -4   21.87    0.87
 -11  -5   4   19.37    0.74
 -11   5   4   19.52    0.84
  11   5  -4   19.91    0.87
  11   5  -4   20.50    0.87
  -9  -5   4    9.35    0.43
   9  -5  -4    9.46    0.47
  -9  -5   4    9.86    0.52
   9  -5  -4    9.13    0.50
   9   5  -4    9.90    0.53
  -9   5   4    8.40    0.48
   9   5  -4    9.49    0.50
  -7  -5   4    0.13    0.13
   7  -5  -4    0.08    0.14
   7  -5  -4    0.07    0.14
  -7  -5   4   -0.15    0.15
  -7   5   4   -0.17    0.12
   7   5  -4    0.18    0.16
   7   5  -4   -0.01    0.16
  -7   5   4   -0.09    0.08
   5  -5  -4   17.90    0.69
  -5  -5   4   18.34    0.73
   5  -5  -4   17.98    0.70
  -5  -5   4   17.96    0.69
   5   5  -4   18.27    0.76
  -5   5   4   17.35    0.71
  -5   5   4   19.26    0.66
   5   5  -4   18.11    0.68
   3  -5  -4   71.31    2.27
  -3  -5   4   68.32    2.28
  -3  -5   4   70.82    2.30
   3  -5  -4   69.69    2.27
   3   5  -4   67.83    2.20
   3   5  -4   69.17    2.33
  -3   5   4   72.73    2.29
  -3   5   4   70.05    2.26
   1  -5  -4   15.59    0.63
  -1  -5   4   16.23    0.65
  -1  -5   4   16.04    0.65
   1  -5  -4   16.57    0.63
  -1   5   4   17.14    0.63
  -1   5   4   17.35    0.65
   1   5  -4   16.51    0.68
  -1  -5  -4   12.78    0.53
  -1  -5  -4   13.85    0.52
   1  -5   4   13.70    0.54
   1  -5   4   12.41    0.54
  -1   5  -4   11.93    0.55
   1   5   4   12.04    0.55
   1   5   4   13.13    0.50
  -3  -5  -4   30.25    1.10
   3  -5   4   30.97    1.10
   3  -5   4   29.76    1.01
   3  -5   4   29.87    1.08
  -3  -5  -4   30.59    1.08
   3   5   4   32.71    1.03
  -3   5  -4   30.95    1.08
   3   5   4   30.66    1.12
   5  -5   4   29.40    1.02
  -5  -5  -4   29.86    1.08
   5  -5   4   28.64    1.05
   5  -5   4   30.14    1.07
   5   5   4   28.38    1.09
   5   5   4   30.57    1.11
  -5   5  -4   30.17    1.04
   5   5   4   29.81    0.97
   7  -5   4    0.35    0.16
   7  -5   4    0.33    0.15
  -7  -5  -4    0.25    0.17
  -7   5  -4    0.27    0.16
   7   5   4    0.12    0.18
   7   5   4    0.60    0.19
  -7   5  -4    0.40    0.12
   9  -5   4    0.32    0.17
   9  -5   4    0.11    0.18
  -9  -5  -4    0.08    0.17
  -9   5  -4    0.16    0.11
   9   5   4    0.00    0.21
   9   5   4    0.09    0.18
  -9   5  -4    0.21    0.16
  11  -5   4    2.74    0.34
 -11  -5  -4    2.67    0.30
  11  -5   4    2.45    0.29
 -11   5  -4    2.67    0.21
  11   5   4    3.32    0.35
 -11   5  -4    3.03    0.31
  11   5   4    3.03    0.37
  13  -5   4   41.88    1.53
  13  -5   4   45.01    1.60
 -13  -5  -4   40.25    1.54
 -13   5  -4   41.70    1.53
 -13   5  -4   41.33    1.39
  13   5   4   41.78    1.55
  13   5   4   41.27    1.62
  15  -5   4   40.70    1.55
  15  -5   4   37.15    1.46
 -15  -5  -4   36.52    1.47
 -15   5  -4   37.39    1.44
  15   5   4   38.84    1.57
  15   5   4   39.86    1.49
 -17  -5  -4   -0.06    0.28
  17  -5   4    0.43    0.34
  17  -5   4    0.48    0.27
 -17   5  -4    0.10    0.23
  17   5   4   -0.14    0.33
  17   5   4    0.34    0.26
 -19  -5  -4    1.86    0.40
  19  -5   4    1.42    0.37
  19  -5   4    1.43    0.49
 -19   5  -4    1.61    0.33
  19   5   4    1.12    0.35
  19   5   4    2.11    0.48
 -21  -5  -4   17.52    1.01
  21  -5   4   17.10    0.97
  21  -5   4   17.02    1.09
  21   5   4   17.48    0.94
 -21   5  -4   17.66    0.91
  21   5   4   18.10    1.15
 -23  -5  -4   12.47    0.93
  23  -5   4   12.59    1.08
  23  -5   4   12.00    0.89
 -23   5  -4   11.35    0.79
  23   5   4   12.79    1.04
  23   5   4   11.73    0.81
 -25  -5  -4    0.31    0.50
  25  -5   4    0.76    0.56
  25   5   4    0.13    0.55
 -25   5  -4   -0.52    0.42
  27  -5   4    5.34    0.88
 -27  -5  -4    5.10    0.78
 -27   5  -4    3.83    0.71
  27   5   4    7.07    0.99
 -29  -5  -4    6.11    0.88
  29  -5   4    8.01    1.14
  29   5   4    8.58    1.08
 -29   5  -4    7.53    0.90
 -30  -6   4    0.28    0.72
  30  -6  -4    1.42    0.81
  30   6  -4    1.49    0.84
 -30   6   4    2.01    0.67
  28  -6  -4    0.35    0.67
 -28  -6   4    0.64    0.66
 -28   6   4    0.91    0.59
  28   6  -4    1.50    0.71
 -26  -6   4    1.10    0.60
  26  -6  -4    0.77    0.65
 -26   6   4   -0.19    0.48
 -26   6   4   -0.46    0.39
  26   6  -4    0.81    0.62
 -24  -6   4    3.35    0.64
  24  -6  -4    3.38    0.70
  24  -6  -4    4.03    0.58
 -24   6   4    4.01    0.56
  24   6  -4    3.91    0.72
 -22  -6   4    7.34    0.73
  22  -6  -4    9.58    0.78
  22  -6  -4    8.07    0.85
  22   6  -4    7.91    0.69
 -22   6   4    8.30    0.70
  22   6  -4    8.83    0.85
 -20  -6   4    1.19    0.43
  20  -6  -4    2.26    0.53
  20  -6  -4    0.99    0.36
  20   6  -4    0.82    0.36
  20   6  -4    1.30    0.48
 -20   6   4    1.15    0.36
  18  -6  -4    7.50    0.58
  18  -6  -4    6.41    0.65
 -18  -6   4    5.76    0.57
 -18   6   4    5.70    0.54
  18   6  -4    6.35    0.58
  18   6  -4    5.06    0.60
  16  -6  -4    1.58    0.31
 -16  -6   4    2.08    0.38
  16  -6  -4    1.89    0.41
  16   6  -4    1.39    0.34
 -16   6   4    2.32    0.36
  16   6  -4    2.00    0.41
  14  -6  -4   18.96    0.92
 -14  -6   4   18.20    0.73
 -14  -6   4   20.72    0.91
  14  -6  -4   17.53    0.84
  14   6  -4   18.68    0.91
 -14   6   4   18.34    0.87
  14   6  -4   19.40    0.92
 -12  -6   4   51.96    1.78
  12  -6  -4   46.80    1.72
  12  -6  -4   48.10    1.77
 -12  -6   4   47.57    1.63
  12   6  -4   48.82    1.76
  12   6  -4   50.28    1.79
 -12   6   4   47.52    1.74
  10  -6  -4   42.16    1.51
 -10  -6   4   41.97    1.52
  10  -6  -4   40.17    1.46
 -10  -6   4   41.15    1.41
  10   6  -4   41.56    1.55
  10   6  -4   41.48    1.50
 -10   6   4   41.45    1.50
   8  -6  -4    3.35    0.32
  -8  -6   4    3.53    0.27
   8  -6  -4    3.30    0.29
  -8  -6   4    3.07    0.31
   8   6  -4    3.86    0.33
  -8   6   4    3.47    0.33
  -8   6   4    2.96    0.22
   8   6  -4    3.18    0.35
  -6  -6   4    2.30    0.26
  -6  -6   4    2.19    0.22
   6  -6  -4    0.98    0.19
   6  -6  -4    1.05    0.18
  -6   6   4    0.94    0.19
  -6   6   4    0.97    0.17
   6   6  -4    1.34    0.19
   6   6  -4    1.80    0.27
  -4  -6   4    0.64    0.16
   4  -6  -4    0.37    0.15
  -4  -6   4    0.78    0.19
   4  -6  -4    0.41    0.15
   4   6  -4    0.36    0.19
   4   6  -4    0.38    0.12
  -4   6   4    0.07    0.14
  -4   6   4    0.60    0.16
  -2  -6   4  107.36    3.27
  -2  -6   4  106.93    3.39
  -2  -6   4  104.96    3.41
   2  -6  -4  102.92    3.38
   2  -6  -4  106.69    3.36
  -2   6   4  101.88    3.37
   2   6  -4  102.96    3.43
  -2   6   4  108.48    3.38
   0  -6   4   89.16    2.90
   0  -6   4   91.36    2.91
   0  -6  -4   93.87    2.87
   0  -6  -4   90.68    2.90
   0   6  -4   88.82    2.93
   0   6   4   85.68    2.90
   0   6   4   86.20    2.87
   2  -6   4   92.66    2.82
   2  -6   4   89.31    2.93
  -2  -6  -4   86.10    2.94
  -2  -6  -4   92.70    2.91
   2  -6   4   91.50    2.94
  -2   6  -4   89.69    2.94
   2   6   4   90.77    2.96
   2   6   4   89.44    2.88
   4  -6   4   29.02    1.03
  -4  -6  -4   27.57    1.02
   4  -6   4   26.82    1.03
   4  -6   4   28.74    0.95
  -4  -6  -4   28.41    1.05
   4   6   4   28.67    0.95
  -4   6  -4   26.69    1.01
   4   6   4   26.49    1.06
   6  -6   4   88.68    2.77
   6  -6   4   88.32    2.81
  -6  -6  -4   81.45    2.83
  -6   6  -4   84.83    2.85
   6   6   4   81.71    2.83
  -6   6  -4   86.92    2.78
   6   6   4   89.05    2.70
   6   6   4   84.91    2.86
   8  -6   4  157.87    5.09
   8  -6   4  161.43    5.07
  -8  -6  -4  156.85    5.12
   8   6   4  155.55    5.14
  -8   6  -4  159.90    5.03
   8   6   4  158.53    5.14
   8   6   4  165.44    4.94
  -8   6  -4  160.72    5.12
 -10  -6  -4    0.14    0.21
  10  -6   4    0.72    0.21
  10  -6   4    0.32    0.21
 -10   6  -4    0.12    0.18
  10   6   4    0.24    0.23
 -10   6  -4    0.34    0.13
  10   6   4    0.33    0.21
 -12  -6  -4    0.05    0.24
  12  -6   4    0.53    0.23
  12  -6   4   -0.07    0.22
 -12   6  -4    0.25    0.21
  12   6   4    0.25    0.25
 -12   6  -4    0.17    0.12
  12   6   4    0.12    0.21
  14  -6   4    2.77    0.35
 -14  -6  -4    2.15    0.36
  14  -6   4    2.73    0.40
 -14   6  -4    1.47    0.31
  14   6   4    1.70    0.33
  14   6   4    1.94    0.40
  16  -6   4    1.13    0.31
  16  -6   4    1.37    0.37
 -16  -6  -4    0.82    0.33
  16   6   4    1.61    0.40
  16   6   4    1.63    0.35
 -16   6  -4    1.14    0.30
  18  -6   4   12.30    0.88
 -18  -6  -4   11.70    0.80
  18  -6   4   12.14    0.76
  18   6   4   11.11    0.74
  18   6   4   12.96    0.90
 -18   6  -4   12.56    0.74
  20  -6   4    3.43    0.49
 -20  -6  -4    2.19    0.46
  20  -6   4    4.27    0.64
  20   6   4    2.78    0.58
 -20   6  -4    3.56    0.45
  20   6   4    3.05    0.48
 -22  -6  -4    4.60    0.62
  22  -6   4    4.52    0.58
  22  -6   4    4.69    0.69
  22   6   4    5.51    0.60
 -22   6  -4    3.97    0.51
  22   6   4    4.48    0.69
  24  -6   4    0.02    0.54
 -24  -6  -4    0.93    0.52
  24  -6   4    1.37    0.49
 -24   6  -4    0.53    0.38
  24   6   4    0.93    0.56
  24   6   4    0.49    0.39
 -26  -6  -4    0.75    0.62
  26  -6   4    1.44    0.65
  26  -6   4    1.42    0.54
 -26   6  -4    1.08    0.56
  26   6   4    1.27    0.67
  28  -6   4    0.02    0.71
 -28  -6  -4   -0.20    0.61
 -28   6  -4   -0.63    0.57
  28   6   4    0.29    0.66
  29  -7  -4   -0.18    0.76
 -29  -7   4    0.52    0.72
  29   7  -4    0.87    0.73
 -29   7   4    0.49    0.57
  27  -7  -4    0.52    0.69
  27  -7  -4   -0.04    0.48
 -27  -7   4   -0.02    0.64
 -27   7   4   -0.11    0.52
 -27   7   4    0.22    0.46
  27   7  -4    0.11    0.66
  25  -7  -4    0.49    0.60
  25  -7  -4    0.37    0.45
 -25  -7   4    0.44    0.56
  25   7  -4    0.13    0.59
 -25   7   4    0.47    0.43
  23  -7  -4    2.01    0.48
  23  -7  -4    2.11    0.64
 -23  -7   4    1.87    0.57
  23   7  -4    1.21    0.46
 -23   7   4    2.55    0.49
  23   7  -4    0.93    0.54
  21  -7  -4    6.55    0.75
 -21  -7   4    5.27    0.66
  21  -7  -4    5.87    0.61
  21   7  -4    6.88    0.74
 -21   7   4    6.59    0.66
  21   7  -4    7.06    0.70
  19  -7  -4    0.02    0.39
  19  -7  -4    0.04    0.32
 -19  -7   4    0.03    0.38
 -19   7   4   -0.09    0.30
  19   7  -4   -0.25    0.38
  19   7  -4    0.11    0.34
  17  -7  -4   15.84    0.83
  17  -7  -4   13.61    0.90
 -17  -7   4   15.94    0.89
  17   7  -4   13.69    0.85
  17   7  -4   15.42    0.90
 -17   7   4   14.65    0.83
  15  -7  -4    4.78    0.46
 -15  -7   4    5.57    0.53
  15  -7  -4    6.19    0.57
 -15   7   4    5.59    0.50
  15   7  -4    5.97    0.57
  15   7  -4    5.67    0.55
 -13  -7   4   26.68    0.98
  13  -7  -4   28.25    1.16
 -13  -7   4   26.87    1.15
  13  -7  -4   27.13    1.09
  13   7  -4   27.10    1.18
 -13   7   4   25.70    1.11
  13   7  -4   27.01    1.13
 -11  -7   4    5.98    0.37
  11  -7  -4    6.47    0.45
 -11  -7   4    6.66    0.52
  11  -7  -4    6.55    0.51
  11   7  -4    5.83    0.48
 -11   7   4    6.02    0.47
  11   7  -4    6.05    0.52
  -9  -7   4    1.61    0.28
   9  -7  -4    1.21    0.23
   9  -7  -4    0.89    0.23
  -9  -7   4    1.07    0.20
   9   7  -4    0.89    0.23
  -9   7   4    1.27    0.16
  -9   7   4    1.58    0.26
   9   7  -4    1.03    0.27
  -7  -7   4   67.87    2.26
   7  -7  -4   68.85    2.29
   7  -7  -4   70.46    2.30
  -7  -7   4   71.69    2.35
  -7   7   4   67.50    2.22
   7   7  -4   66.99    2.26
  -7   7   4   67.64    2.33
   7   7  -4   67.57    2.38
   5  -7  -4  111.90    3.56
   5  -7  -4  114.63    3.59
  -5  -7   4  110.07    3.56
  -5  -7   4  109.39    3.62
   5   7  -4  108.13    3.65
   5   7  -4  107.76    3.50
  -5   7   4  112.50    3.61
  -5   7   4  112.23    3.55
   3  -7  -4   74.20    2.47
  -3  -7   4   73.29    2.51
   3  -7  -4   74.10    2.44
  -3  -7   4   76.33    2.36
  -3  -7   4   74.64    2.47
  -3   7   4   76.13    2.48
  -3   7   4   77.82    2.47
   3   7  -4   71.95    2.53
  -1  -7   4   14.83    0.65
  -1  -7   4   15.23    0.68
   1  -7  -4   15.73    0.65
   1  -7  -4   15.34    0.61
   1   7  -4   13.70    0.68
  -1   7   4   14.69    0.66
  -1   7   4   14.49    0.63
  -1  -7  -4    0.98    0.20
   1  -7   4    1.19    0.21
  -1  -7  -4    1.18    0.18
   1  -7   4    0.85    0.20
   1   7   4    1.71    0.20
  -1   7  -4    1.14    0.23
   1   7   4    1.13    0.23
  -3  -7  -4    6.49    0.43
  -3  -7  -4    6.54    0.38
   3  -7   4    7.38    0.42
   3  -7   4    6.82    0.42
   3  -7   4    7.02    0.31
   3   7   4    6.62    0.44
  -3   7  -4    5.77    0.40
   3   7   4    6.46    0.34
  -5  -7  -4    2.79    0.28
   5  -7   4    2.30    0.26
  -5  -7  -4    2.68    0.30
   5  -7   4    2.79    0.22
   5   7   4    2.44    0.21
  -5   7  -4    2.18    0.26
   5   7   4    2.15    0.29
  -5   7  -4    2.11    0.29
  -7  -7  -4   56.86    2.01
   7  -7   4   57.56    1.92
   7  -7   4   56.49    1.97
   7   7   4   59.89    1.86
  -7   7  -4   57.49    1.94
   7   7   4   54.70    1.99
   7   7   4   56.45    2.03
  -7   7  -4   61.38    2.04
   9  -7   4   68.50    2.24
  -9  -7  -4   64.05    2.27
   9  -7   4   64.85    2.20
  -9   7  -4   66.04    2.16
  -9   7  -4   64.13    2.27
   9   7   4   62.73    2.29
   9   7   4   66.19    2.06
   9   7   4   65.54    2.28
  11  -7   4   13.56    0.66
  11  -7   4   11.55    0.64
 -11  -7  -4   12.40    0.69
 -11   7  -4   12.33    0.54
 -11   7  -4   12.19    0.69
  11   7   4   12.12    0.69
  11   7   4   12.12    0.72
  13  -7   4    2.61    0.36
  13  -7   4    3.49    0.42
 -13  -7  -4    2.93    0.40
  13   7   4    2.35    0.41
 -13   7  -4    2.05    0.35
  13   7   4    2.89    0.41
  15  -7   4    7.35    0.57
  15  -7   4    8.25    0.66
 -15  -7  -4    6.31    0.56
 -15   7  -4    6.34    0.55
  15   7   4    6.29    0.57
  15   7   4    7.32    0.67
  17  -7   4    1.41    0.36
 -17  -7  -4    1.32    0.41
  17  -7   4    1.42    0.44
  17   7   4    1.59    0.45
 -17   7  -4    2.37    0.39
  17   7   4    1.68    0.40
  19  -7   4    7.34    0.73
 -19  -7  -4    5.49    0.61
  19  -7   4    6.18    0.60
 -19   7  -4    6.80    0.60
  19   7   4    8.82    0.80
  19   7   4    7.09    0.66
  21  -7   4    0.44    0.47
  21  -7   4    0.45    0.39
 -21  -7  -4    0.04    0.43
 -21   7  -4    0.49    0.35
  21   7   4    0.22    0.36
  21   7   4    0.54    0.49
  23  -7   4   -0.21    0.39
 -23  -7  -4    0.44    0.51
  23  -7   4   -0.29    0.49
 -23   7  -4    0.04    0.35
  23   7   4    0.44    0.40
  23   7   4    0.26    0.51
  25  -7   4    1.14    0.54
 -25  -7  -4    0.80    0.58
  25  -7   4    1.22    0.65
  25   7   4    1.26    0.63
 -25   7  -4    0.35    0.41
 -27  -7  -4    0.80    0.65
  27  -7   4   -0.43    0.62
  27  -7   4    0.18    0.56
  27   7   4    0.71    0.66
 -29  -7  -4    6.03    0.92
  29  -7   4    3.97    0.96
 -29   7  -4    2.78    0.75
  29   7   4    3.84    0.89
  28  -8  -4    1.51    0.59
 -28  -8   4    0.72    0.70
  28  -8  -4    1.10    0.78
 -28   8   4    1.09    0.63
 -28   8   4    1.11    0.55
  28   8  -4    0.06    0.70
  26  -8  -4    0.67    0.66
 -26  -8   4    0.53    0.64
  26  -8  -4    0.14    0.49
 -26   8   4    0.40    0.47
  26   8  -4   -0.06    0.58
 -24  -8   4    4.11    0.71
  24  -8  -4    3.37    0.59
  24  -8  -4    4.95    0.80
  24   8  -4    3.52    0.72
  24   8  -4    3.37    0.64
 -24   8   4    3.17    0.57
  22  -8  -4    2.17    0.61
 -22  -8   4    3.07    0.59
  22  -8  -4    2.47    0.49
 -22   8   4    3.59    0.54
  22   8  -4    3.26    0.58
  22   8  -4    2.13    0.57
  20  -8  -4    0.47    0.37
 -20  -8   4    0.60    0.47
  20  -8  -4    0.70    0.47
  20   8  -4    0.13    0.40
  20   8  -4    0.07    0.39
 -20   8   4    0.06    0.33
 -18  -8   4    4.92    0.59
  18  -8  -4    4.66    0.62
  18  -8  -4    5.14    0.54
  18   8  -4    5.66    0.61
 -18   8   4    4.69    0.54
  18   8  -4    4.58    0.58
  16  -8  -4    3.65    0.53
 -16  -8   4    3.41    0.50
  16  -8  -4    3.02    0.44
  16   8  -4    3.66    0.50
  16   8  -4    4.07    0.55
 -16   8   4    3.99    0.48
 -14  -8   4   -0.19    0.31
  14  -8  -4   -0.10    0.24
  14  -8  -4    0.01    0.31
  14   8  -4    0.28    0.29
  14   8  -4    0.42    0.31
 -14   8   4   -0.05    0.24
 -12  -8   4   20.49    0.81
  12  -8  -4   23.04    0.99
  12  -8  -4   21.02    0.92
 -12  -8   4   20.08    0.98
  12   8  -4   21.25    1.02
 -12   8   4   19.28    0.94
  12   8  -4   21.80    0.95
  10  -8  -4    9.60    0.59
 -10  -8   4    9.54    0.49
 -10  -8   4    8.81    0.62
  10  -8  -4   10.17    0.58
 -10   8   4    9.69    0.59
  10   8  -4    9.77    0.56
  10   8  -4    9.90    0.68
  -8  -8   4   19.27    0.93
   8  -8  -4   20.38    0.87
  -8  -8   4   20.87    0.83
   8  -8  -4   21.14    0.88
   8   8  -4   20.04    0.83
   8   8  -4   21.87    0.99
  -8   8   4   22.72    0.80
  -8   8   4   21.73    0.92
   6  -8  -4    0.82    0.20
  -6  -8   4    0.60    0.25
  -6  -8   4    0.54    0.19
   6  -8  -4    0.45    0.20
  -6   8   4    0.55    0.18
  -6   8   4    0.64    0.20
   6   8  -4    0.85    0.16
   6   8  -4    0.66    0.25
   4  -8  -4   50.81    1.69
  -4  -8   4   46.49    1.65
  -4  -8   4   48.20    1.56
   4  -8  -4   48.90    1.64
  -4  -8   4   46.29    1.72
   4   8  -4   49.34    1.77
  -4   8   4   46.11    1.69
  -4   8   4   47.28    1.66
   2  -8  -4   40.52    1.34
  -2  -8   4   35.70    1.31
   2  -8  -4   38.31    1.29
  -2  -8   4   34.15    1.34
  -2   8   4   34.76    1.32
   2   8  -4   34.33    1.37
  -2   8   4   36.46    1.31
   0  -8   4    0.62    0.22
   0  -8  -4    0.45    0.16
   0  -8  -4    0.54    0.20
   0  -8   4    0.48    0.20
   0   8   4    0.69    0.18
   0   8   4    0.66    0.21
   0   8  -4    0.89    0.24
   2  -8   4    2.43    0.28
  -2  -8  -4    2.30    0.29
  -2  -8  -4    2.49    0.25
   2  -8   4    2.04    0.28
  -2   8  -4    2.15    0.30
   2   8   4    2.11    0.30
   2   8   4    2.37    0.24
   4  -8   4   10.12    0.42
  -4  -8  -4   10.03    0.50
   4  -8   4    9.82    0.56
  -4  -8  -4   10.27    0.59
  -4   8  -4   10.12    0.54
   4   8   4   10.55    0.59
  -4   8  -4    8.58    0.56
   4   8   4    9.73    0.46
  -6  -8  -4   29.99    1.11
   6  -8   4   28.98    1.03
   6  -8   4   27.52    1.11
  -6  -8  -4   27.91    1.14
  -6   8  -4   28.48    1.09
   6   8   4   27.77    1.16
   6   8   4   29.47    1.01
  -6   8  -4   27.73    1.15
   8  -8   4   20.33    0.89
   8  -8   4   20.95    0.83
  -8  -8  -4   21.80    0.94
  -8   8  -4   20.80    0.84
  -8   8  -4   18.83    0.92
   8   8   4   21.33    0.74
   8   8   4   20.60    0.92
   8   8   4   19.66    0.94
  10  -8   4   11.82    0.62
  10  -8   4   11.69    0.63
 -10  -8  -4   10.42    0.66
 -10   8  -4   10.94    0.67
  10   8   4   10.24    0.67
 -10   8  -4   10.67    0.54
  10   8   4   10.82    0.66
 -12  -8  -4    0.41    0.29
  12  -8   4    0.84    0.29
  12  -8   4    0.15    0.25
  12   8   4    0.21    0.31
  12   8   4    0.75    0.31
 -12   8  -4    0.57    0.30
  14  -8   4   12.56    0.72
  14  -8   4   12.78    0.76
 -14  -8  -4   12.10    0.80
 -14   8  -4   12.25    0.74
  14   8   4   10.63    0.75
  14   8   4   12.38    0.80
  16  -8   4   32.44    1.39
 -16  -8  -4   28.75    1.35
  16  -8   4   30.87    1.33
 -16   8  -4   28.53    1.33
  16   8   4   33.96    1.43
  16   8   4   31.86    1.37
  18  -8   4   36.58    1.47
  18  -8   4   34.92    1.55
 -18  -8  -4   32.53    1.50
 -18   8  -4   32.90    1.46
  18   8   4   34.79    1.57
  18   8   4   33.85    1.50
  20  -8   4   22.02    1.24
 -20  -8  -4   23.33    1.21
  20  -8   4   19.19    1.08
 -20   8  -4   20.47    1.09
  20   8   4   19.34    1.21
  20   8   4   21.19    1.16
  22  -8   4    0.43    0.49
  22  -8   4   -0.34    0.39
 -22  -8  -4    1.00    0.51
  22   8   4    0.15    0.47
  22   8   4   -0.37    0.40
 -22   8  -4    0.15    0.39
  24  -8   4    6.68    0.79
  24  -8   4    4.57    0.80
 -24  -8  -4    7.00    0.80
 -24   8  -4    6.07    0.68
  24   8   4    5.14    0.79
  24   8   4    5.03    0.69
  26  -8   4    7.37    0.97
 -26  -8  -4    6.34    0.88
  26  -8   4    6.09    0.82
  26   8   4    5.36    0.86
 -26   8  -4    6.08    0.73
 -28  -8  -4    5.89    0.89
  28  -8   4    9.99    1.18
  28  -8   4    6.98    0.90
  28   8   4    6.57    0.97
  27  -9  -4   -0.49    0.51
 -27  -9   4   -0.01    0.70
  27  -9  -4    0.63    0.74
 -27   9   4   -0.01    0.48
  27   9  -4    0.85    0.65
 -25  -9   4    0.80    0.65
  25  -9  -4   -0.55    0.59
  25  -9  -4   -0.39    0.45
  25   9  -4    0.24    0.50
  25   9  -4    0.81    0.60
 -25   9   4    0.05    0.43
  23  -9  -4    0.10    0.42
 -23  -9   4   -0.08    0.56
  23  -9  -4    0.09    0.54
  23   9  -4    1.13    0.52
  23   9  -4    0.33    0.53
 -23   9   4    0.54    0.43
  21  -9  -4    0.11    0.41
 -21  -9   4   -0.20    0.50
  21  -9  -4    0.19    0.49
  21   9  -4   -0.41    0.40
 -21   9   4   -0.01    0.41
  21   9  -4   -0.22    0.43
  19  -9  -4    1.09    0.49
  19  -9  -4    1.46    0.41
 -19  -9   4    1.10    0.49
  19   9  -4    1.15    0.46
  19   9  -4    1.39    0.47
 -19   9   4    1.60    0.42
  17  -9  -4    0.46    0.36
 -17  -9   4    0.43    0.42
  17  -9  -4    0.25    0.42
 -17   9   4    0.55    0.36
  17   9  -4    1.12    0.40
  17   9  -4    0.65    0.40
  15  -9  -4   14.17    0.81
 -15  -9   4   12.22    0.89
  15  -9  -4   14.39    0.87
  15   9  -4   13.83    0.82
 -15   9   4   13.60    0.81
  15   9  -4   13.81    0.92
  13  -9  -4   10.67    0.68
 -13  -9   4   10.14    0.74
  13  -9  -4    9.58    0.69
 -13   9   4    8.86    0.66
  13   9  -4   11.50    0.67
  13   9  -4   10.36    0.78
  11  -9  -4   18.38    0.90
 -11  -9   4   21.76    0.83
  11  -9  -4   20.02    0.94
 -11  -9   4   18.89    0.99
  11   9  -4   22.43    0.92
  11   9  -4   21.35    1.04
 -11   9   4   19.92    0.97
  -9  -9   4    0.52    0.29
  -9  -9   4    0.56    0.20
   9  -9  -4    0.73    0.26
   9  -9  -4    0.54    0.25
  -9   9   4    0.60    0.19
   9   9  -4    0.62    0.30
   9   9  -4    0.41    0.22
  -9   9   4    0.53    0.26
  -7  -9   4   10.30    0.63
  -7  -9   4    8.98    0.51
   7  -9  -4    9.45    0.57
   7  -9  -4    9.29    0.54
   7   9  -4    9.26    0.65
  -7   9   4    9.56    0.51
  -7   9   4    9.76    0.58
   7   9  -4   10.48    0.49
   5  -9  -4    9.23    0.51
  -5  -9   4    9.98    0.52
  -5  -9   4    9.34    0.60
   5  -9  -4    8.74    0.55
  -5  -9   4    9.88    0.42
  -5   9   4    9.93    0.53
   5   9  -4    9.76    0.63
  -5   9   4    9.36    0.55
  -3  -9   4    9.58    0.53
   3  -9  -4   10.18    0.52
   3  -9  -4   10.13    0.57
  -3  -9   4    8.79    0.59
  -3   9   4   10.81    0.56
  -3   9   4    9.92    0.56
   3   9  -4    9.94    0.62
   1  -9  -4    1.65    0.29
  -1  -9   4    0.79    0.27
   1  -9  -4    1.21    0.22
  -1  -9   4    1.53    0.27
  -1   9   4    1.87    0.26
   1   9  -4    1.10    0.28
  -1   9   4    1.30    0.27
  -1  -9  -4    0.14    0.17
  -1  -9  -4    0.16    0.21
   1  -9   4   -0.09    0.20
   1  -9   4    0.03    0.19
   1   9   4    0.01    0.15
  -1   9  -4    0.03    0.21
   1   9   4    0.27    0.23
   3  -9   4   -0.05    0.22
  -3  -9  -4    0.14    0.18
  -3  -9  -4   -0.05    0.21
   3   9   4    0.37    0.17
  -3   9  -4    0.38    0.21
   3   9   4    0.22    0.23
  -3   9  -4    0.31    0.21
   5  -9   4   19.82    0.87
  -5  -9  -4   18.72    0.90
  -5  -9  -4   19.98    0.82
   5  -9   4   18.99    0.73
  -5   9  -4   18.99    0.91
  -5   9  -4   19.74    0.86
   5   9   4   18.43    0.90
   5   9   4   19.81    0.77
  -7  -9  -4   27.00    1.17
   7  -9   4   28.85    1.04
   7  -9   4   27.62    1.14
  -7  -9  -4   29.67    1.12
   7   9   4   27.30    1.19
  -7   9  -4   27.53    1.19
  -7   9  -4   26.79    1.10
   7   9   4   28.87    1.00
   9  -9   4   20.73    0.92
   9  -9   4   20.27    0.85
  -9  -9  -4   21.30    0.98
  -9   9  -4   20.43    0.97
   9   9   4   20.60    0.93
   9   9   4   17.41    0.95
  -9   9  -4   20.07    0.85
  11  -9   4   12.96    0.68
 -11  -9  -4   11.58    0.75
  11  -9   4   11.55    0.71
 -11   9  -4   12.03    0.76
  11   9   4   10.70    0.73
  11   9   4   11.59    0.73
  13  -9   4   -0.24    0.28
  13  -9   4   -0.04    0.28
 -13  -9  -4   -0.26    0.31
  13   9   4   -0.25    0.30
 -13   9  -4   -0.08    0.25
  13   9   4   -0.34    0.28
 -15  -9  -4    2.10    0.43
  15  -9   4    2.41    0.44
  15  -9   4    1.84    0.40
  15   9   4    1.26    0.40
 -15   9  -4    2.14    0.42
  15   9   4    2.00    0.45
  17  -9   4   13.22    0.85
 -17  -9  -4   13.51    0.93
  17  -9   4   13.24    0.91
  17   9   4   12.59    0.92
  17   9   4   13.56    0.94
 -17   9  -4   13.73    0.86
  19  -9   4    1.52    0.43
  19  -9   4    1.29    0.47
 -19  -9  -4    1.49    0.50
  19   9   4    0.98    0.46
 -19   9  -4    1.41    0.40
  19   9   4    1.21    0.50
  21  -9   4    2.62    0.61
  21  -9   4    2.33    0.54
 -21  -9  -4    2.23    0.58
 -21   9  -4    3.05    0.53
  21   9   4    3.21    0.65
  21   9   4    2.55    0.58
  23  -9   4    7.16    0.81
  23  -9   4    5.61    0.81
 -23  -9  -4    6.37    0.81
  23   9   4    4.21    0.68
  23   9   4    6.43    0.84
 -23   9  -4    5.46    0.69
 -25  -9  -4    5.40    0.83
  25  -9   4    3.98    0.70
  25  -9   4    5.19    0.86
  25   9   4    4.51    0.82
 -25   9  -4    3.68    0.64
  25   9   4    3.18    0.67
  27  -9   4    0.78    0.60
 -27  -9  -4    1.91    0.76
  27  -9   4    1.34    0.76
 -27   9  -4    0.19    0.50
  27   9   4    0.91    0.71
  26 -10  -4    2.46    0.64
  26 -10  -4    2.76    0.83
 -26 -10   4    2.25    0.77
  26  10  -4    2.42    0.71
 -26  10   4    1.91    0.62
 -24 -10   4    3.37    0.77
  24 -10  -4    2.94    0.61
  24 -10  -4    3.24    0.76
  24  10  -4    4.52    0.75
 -24  10   4    2.89    0.61
  22 -10  -4    3.15    0.71
  22 -10  -4    3.31    0.59
 -22 -10   4    2.59    0.70
  22  10  -4    1.77    0.61
 -22  10   4    2.12    0.56
 -20 -10   4    3.83    0.66
  20 -10  -4    3.93    0.67
  20 -10  -4    4.18    0.57
  20  10  -4    3.41    0.64
 -20  10   4    3.94    0.60
  18 -10  -4    2.46    0.49
  18 -10  -4    2.08    0.54
 -18 -10   4    2.42    0.55
 -18  10   4    1.91    0.48
  18  10  -4    2.15    0.51
  16 -10  -4    4.58    0.59
  16 -10  -4    4.59    0.55
 -16 -10   4    3.09    0.55
 -16  10   4    3.80    0.51
  16  10  -4    4.58    0.64
  14 -10  -4    8.09    0.63
 -14 -10   4    6.71    0.65
  14 -10  -4    8.21    0.68
 -14  10   4    8.17    0.70
  14  10  -4    7.95    0.75
 -12 -10   4    6.88    0.63
  12 -10  -4    7.31    0.60
  12 -10  -4    7.98    0.60
  12  10  -4    8.05    0.72
 -12  10   4    7.85    0.64
 -10 -10   4    3.61    0.49
 -10 -10   4    3.52    0.34
  10 -10  -4    3.34    0.41
  10 -10  -4    3.49    0.41
 -10  10   4    3.95    0.46
  10  10  -4    3.33    0.48
  -8 -10   4    8.11    0.63
   8 -10  -4    8.20    0.58
  -8 -10   4    7.39    0.47
   8 -10  -4    7.38    0.53
  -8  10   4    7.31    0.57
   8  10  -4    8.39    0.71
  -8  10   4    7.48    0.49
   6 -10  -4    1.43    0.31
   6 -10  -4    1.69    0.28
  -6 -10   4    1.16    0.33
  -6 -10   4    1.29    0.25
   6  10  -4    1.12    0.34
  -6  10   4    1.45    0.28
  -6  10   4    1.54    0.30
   4 -10  -4    9.28    0.61
  -4 -10   4    8.36    0.62
   4 -10  -4    9.42    0.53
  -4 -10   4    9.54    0.56
  -4  10   4   10.02    0.59
  -4  10   4    9.46    0.58
   4  10  -4    9.99    0.68
  -2 -10   4   34.65    1.38
  -2 -10   4   33.35    1.31
   2 -10  -4   34.85    1.34
   2 -10  -4   36.15    1.27
  -2  10   4   34.70    1.33
   2  10  -4   34.15    1.40
  -2  10   4   34.40    1.35
   0 -10   4   29.20    1.23
   0 -10  -4   31.43    1.14
   0 -10   4   28.93    1.20
   0 -10  -4   29.62    1.23
   0  10   4   29.45    1.17
   0  10  -4   32.38    1.27
   0  10  -4   30.92    1.24
   0  10   4   30.28    1.23
  -2 -10  -4   11.46    0.69
  -2 -10  -4   12.19    0.59
   2 -10   4   11.37    0.67
  -2  10  -4   11.93    0.69
   2  10   4   11.86    0.60
   2  10   4   11.00    0.68
  -2  10  -4   11.89    0.68
  -4 -10  -4    5.76    0.44
  -4 -10  -4    6.22    0.52
   4 -10   4    5.10    0.48
  -4  10  -4    7.46    0.61
   4  10   4    5.80    0.41
  -4  10  -4    6.20    0.51
   4  10   4    5.26    0.51
  -6 -10  -4    2.96    0.34
   6 -10   4    2.72    0.36
  -6 -10  -4    2.96    0.42
   6  10   4    2.05    0.26
   6  10   4    2.58    0.40
  -6  10  -4    1.59    0.36
  -6  10  -4    2.76    0.37
  -8 -10  -4   11.98    0.66
  -8 -10  -4   10.98    0.72
   8 -10   4   10.53    0.66
  -8  10  -4    9.42    0.69
   8  10   4   10.58    0.73
  -8  10  -4   11.62    0.63
 -10 -10  -4   14.12    0.77
 -10 -10  -4   13.75    0.84
  10 -10   4   13.64    0.79
 -10  10  -4   15.26    0.85
  10  10   4   13.42    0.84
  12 -10   4   12.01    0.75
 -12 -10  -4   12.41    0.83
  12  10   4   13.76    0.82
  12  10   4   11.88    0.82
 -12  10  -4   12.12    0.80
  14 -10   4    0.70    0.36
 -14 -10  -4   -0.01    0.39
  14  10   4    0.70    0.39
 -14  10  -4    0.64    0.36
  14  10   4    0.65    0.39
 -16 -10  -4    0.68    0.45
  16 -10   4    0.14    0.36
  16  10   4    0.26    0.41
  16  10   4    0.33    0.40
 -16  10  -4    0.70    0.38
  18 -10   4    0.90    0.43
 -18 -10  -4    1.04    0.49
  18  10   4    0.50    0.44
 -18  10  -4    0.68    0.38
  18  10   4    0.18    0.45
 -20 -10  -4    1.98    0.58
  20 -10   4    2.21    0.52
 -20  10  -4    1.86    0.47
  20  10   4    1.84    0.51
  20  10   4    1.60    0.54
 -22 -10  -4   -0.48    0.53
  22 -10   4   -0.24    0.44
  22  10   4    0.04    0.51
  22  10   4    0.66    0.52
 -22  10  -4    0.58    0.46
  24 -10   4    0.89    0.56
 -24 -10  -4    1.85    0.71
 -24  10  -4    0.21    0.49
  24  10   4    0.29    0.49
  24  10   4    0.77    0.59
 -26 -10  -4    0.77    0.72
  26 -10   4    0.49    0.60
  26  10   4    0.60    0.67
 -26  10  -4    0.68    0.54
  26  10   4    0.60    0.56
  25 -11  -4    1.16    0.59
 -25 -11   4    0.32    0.68
 -25  11   4    0.26    0.55
  25  11  -4    1.94    0.71
  23 -11  -4    1.44    0.55
 -23 -11   4    0.78    0.66
  23 -11  -4    1.72    0.70
  23  11  -4    1.86    0.68
 -23  11   4    0.88    0.50
  21 -11  -4   -0.11    0.42
 -21 -11   4   -0.71    0.56
  21 -11  -4   -0.11    0.52
 -21  11   4    0.11    0.44
  21  11  -4    0.38    0.53
  19 -11  -4    0.31    0.43
 -19 -11   4    0.48    0.54
  19 -11  -4    0.28    0.48
 -19  11   4    0.40    0.42
  19  11  -4    0.51    0.49
 -17 -11   4    0.34    0.51
  17 -11  -4   -0.48    0.37
  17 -11  -4   -0.34    0.41
  17  11  -4    0.76    0.48
 -17  11   4   -0.09    0.37
  15 -11  -4    5.96    0.64
 -15 -11   4    6.17    0.70
  15 -11  -4    6.78    0.64
  15  11  -4    7.54    0.78
 -15  11   4    6.86    0.69
  13 -11  -4    5.72    0.60
  13 -11  -4    6.31    0.59
 -13 -11   4    5.11    0.61
  13  11  -4    5.24    0.66
 -13  11   4    4.85    0.56
 -11 -11   4    1.69    0.46
  11 -11  -4    1.53    0.38
  11 -11  -4    1.94    0.39
  11  11  -4    1.60    0.45
 -11  11   4    1.31    0.37
  -9 -11   4    0.40    0.23
   9 -11  -4    0.22    0.30
  -9 -11   4    1.28    0.39
   9 -11  -4    0.54    0.32
   9  11  -4    0.40    0.35
  -9  11   4    0.27    0.30
  -7 -11   4    1.08    0.27
  -7 -11   4    0.56    0.36
   7 -11  -4    1.11    0.30
   7 -11  -4    0.16    0.30
  -7  11   4    0.72    0.27
   7  11  -4    0.97    0.36
  -7  11   4    1.04    0.31
   5 -11  -4    0.02    0.23
  -5 -11   4    0.50    0.25
  -5 -11   4    0.69    0.33
   5 -11  -4    0.10    0.28
  -5  11   4    0.50    0.26
  -5  11   4    0.57    0.26
   5  11  -4    0.23    0.32
   3 -11  -4    0.01    0.29
  -3 -11   4    0.24    0.31
  -3 -11   4    0.03    0.24
   3 -11  -4   -0.48    0.21
  -3  11   4    0.25    0.25
   3  11  -4    0.23    0.30
  -3  11   4    0.14    0.26
  -1 -11   4    1.55    0.39
   1 -11  -4    1.86    0.37
   1 -11  -4    2.32    0.31
  -1  11   4    2.67    0.38
   1  11  -4    3.24    0.41
   1  11  -4    2.91    0.43
  -1  11   4    2.95    0.37
  -1 -11  -4    0.06    0.21
  -1 -11  -4   -0.25    0.28
   1 -11   4   -0.53    0.28
   1  11   4   -0.31    0.26
  -1  11  -4   -0.01    0.25
   1  11   4   -0.31    0.20
  -1  11  -4    0.10    0.25
   3 -11   4    7.53    0.61
  -3 -11  -4    9.43    0.65
  -3 -11  -4   10.51    0.56
   3  11   4   10.24    0.56
  -3  11  -4    9.20    0.65
   3  11   4    8.28    0.66
  -3  11  -4    8.47    0.65
   5 -11   4   17.75    0.93
  -5 -11  -4   20.07    0.87
  -5 -11  -4   20.12    0.98
   5  11   4   18.32    1.00
  -5  11  -4   18.30    0.93
  -5  11  -4   20.03    1.00
   5  11   4   20.54    0.83
   7 -11   4    5.06    0.51
  -7 -11  -4    5.40    0.48
  -7 -11  -4    6.51    0.61
  -7  11  -4    6.29    0.53
  -7  11  -4    7.30    0.65
   7  11   4    5.68    0.59
   9 -11   4    6.42    0.57
  -9 -11  -4    6.27    0.53
  -9 -11  -4    6.43    0.63
  -9  11  -4    5.99    0.60
   9  11   4    6.87    0.69
 -11 -11  -4    0.38    0.32
  11 -11   4    0.12    0.32
 -11 -11  -4   -0.17    0.36
  11  11   4    0.08    0.34
 -11  11  -4    0.35    0.32
 -13 -11  -4   -0.01    0.39
  13 -11   4    0.67    0.35
 -13  11  -4   -0.05    0.32
  13  11   4    0.49    0.36
  13  11   4    0.17    0.38
 -15 -11  -4   -0.09    0.46
  15 -11   4    0.88    0.40
  15  11   4    1.39    0.45
  15  11   4    0.16    0.42
 -15  11  -4    0.81    0.40
 -17 -11  -4   -0.24    0.46
  17 -11   4    0.16    0.40
  17  11   4   -0.18    0.43
 -17  11  -4    0.29    0.40
  17  11   4    0.37    0.43
  19 -11   4    1.64    0.52
 -19 -11  -4    1.86    0.60
 -19  11  -4    2.45    0.53
  19  11   4    1.27    0.52
  19  11   4    1.86    0.58
  21 -11   4    7.05    0.80
 -21 -11  -4    7.61    0.86
 -21  11  -4    6.09    0.78
  21  11   4    7.59    0.84
  21  11   4    8.43    0.90
 -23 -11  -4    2.72    0.75
  23 -11   4    2.68    0.65
 -23  11  -4    3.14    0.66
  23  11   4    2.63    0.69
 -25 -11  -4   -0.26    0.68
  25 -11   4   -0.09    0.56
 -25  11  -4   -0.57    0.50
  25  11   4    0.70    0.59
 -24 -12   4    1.14    0.76
  24 -12  -4    0.92    0.56
  24  12  -4    0.27    0.61
 -24  12   4    0.50    0.55
  22 -12  -4    2.13    0.59
 -22 -12   4    1.22    0.68
  22  12  -4    2.00    0.65
 -22  12   4    1.03    0.55
 -20 -12   4    1.49    0.68
  20 -12  -4    1.82    0.53
  20  12  -4    1.22    0.59
 -20  12   4    1.36    0.54
 -18 -12   4    1.12    0.61
  18 -12  -4    1.40    0.49
  18  12  -4    0.82    0.57
 -18  12   4    1.13    0.50
 -16 -12   4    0.52    0.53
  16 -12  -4    0.23    0.42
  16  12  -4    0.37    0.50
 -16  12   4    0.84    0.44
 -14 -12   4    2.73    0.59
  14 -12  -4    2.16    0.46
  14  12  -4    1.26    0.53
 -14  12   4    2.90    0.51
 -12 -12   4    1.89    0.52
  12 -12  -4    2.36    0.46
 -12  12   4    1.14    0.39
  12  12  -4    1.84    0.53
  10 -12  -4    1.25    0.38
 -10 -12   4    1.37    0.47
  10  12  -4    0.81    0.42
 -10  12   4    1.63    0.40
   8 -12  -4    7.33    0.64
  -8 -12   4    8.58    0.74
  -8 -12   4    9.17    0.58
  -8  12   4    8.48    0.68
   8  12  -4    7.83    0.74
  -6 -12   4   -0.53    0.33
   6 -12  -4   -0.17    0.32
   6  12  -4   -0.08    0.32
  -6  12   4   -0.17    0.25
   6  12  -4   -0.13    0.22
  -6  12   4    0.54    0.29
  -4 -12   4    1.19    0.41
   4 -12  -4    1.27    0.43
  -4  12   4    2.62    0.41
  -4  12   4    2.92    0.41
   4  12  -4    1.67    0.43
   4  12  -4    2.61    0.39
   2 -12  -4    2.28    0.44
  -2 -12   4    0.89    0.40
   2  12  -4    2.70    0.48
  -2  12   4    3.02    0.41
   2  12  -4    3.93    0.46
  -2  12   4    3.78    0.47
   0 -12  -4    3.75    0.47
   0 -12   4    2.83    0.47
   0  12  -4    4.82    0.50
   0  12   4    4.54    0.46
   0  12  -4    4.69    0.54
   0  12   4    4.31    0.50
   2 -12   4    3.95    0.49
  -2 -12  -4    4.55    0.53
  -2  12  -4    4.53    0.51
  -2  12  -4    4.32    0.53
   2  12   4    4.50    0.45
   2  12   4    4.59    0.56
   4 -12   4    0.61    0.33
  -4 -12  -4    0.76    0.35
  -4  12  -4    1.27    0.38
   4  12   4    0.50    0.39
   4  12   4    0.91    0.26
  -4  12  -4    0.95    0.35
  -6 -12  -4    0.70    0.39
   6 -12   4    0.61    0.35
  -6  12  -4    0.48    0.35
   6  12   4    1.02    0.42
  -6  12  -4    1.27    0.35
  -8 -12  -4    9.98    0.77
   8 -12   4    8.16    0.69
   8  12   4    8.98    0.79
  -8  12  -4   10.30    0.79
 -10 -12  -4    3.94    0.57
  10 -12   4    3.00    0.46
  10  12   4    3.22    0.54
 -10  12  -4    2.82    0.50
 -12 -12  -4    5.84    0.67
  12 -12   4    6.61    0.67
  12  12   4    5.99    0.70
 -12  12  -4    7.08    0.73
  14 -12   4    0.56    0.42
 -14 -12  -4    0.46    0.49
 -14  12  -4    0.73    0.43
  14  12   4    0.50    0.46
  16 -12   4    5.85    0.68
 -16 -12  -4    4.34    0.68
 -16  12  -4    3.98    0.66
  16  12   4    6.39    0.78
 -18 -12  -4    1.36    0.61
  18 -12   4    2.02    0.57
  18  12   4    3.34    0.67
 -18  12  -4    2.65    0.59
 -20 -12  -4    1.19    0.62
  20 -12   4    1.30    0.58
 -20  12  -4    1.54    0.52
  20  12   4    0.88    0.56
 -22 -12  -4    0.01    0.64
  22 -12   4    0.46    0.58
 -22  12  -4   -0.03    0.50
  22  12   4   -0.58    0.53
 -24 -12  -4    1.08    0.72
  24 -12   4   -0.73    0.58
  24  12   4    0.35    0.60
 -24  12  -4    0.47    0.55
 -23 -13   4    0.92    0.73
  23 -13  -4   -0.06    0.52
 -23  13   4   -0.08    0.54
  23  13  -4   -0.09    0.61
  21 -13  -4    1.37    0.56
 -21 -13   4    1.06    0.71
 -21  13   4    1.27    0.59
  21  13  -4    0.16    0.67
  19 -13  -4    5.40    0.74
 -19 -13   4    5.43    0.83
  19  13  -4    5.26    0.88
 -19  13   4    5.52    0.76
 -17 -13   4    5.39    0.81
  17 -13  -4    2.68    0.60
 -17  13   4    4.33    0.67
  17  13  -4    2.74    0.70
 -15 -13   4    0.40    0.51
  15 -13  -4    0.48    0.47
 -15  13   4    0.52    0.44
  15  13  -4    0.61    0.52
  13 -13  -4    1.53    0.45
 -13 -13   4    0.99    0.54
  13  13  -4    1.20    0.53
 -13  13   4    1.22    0.48
  11 -13  -4    0.83    0.40
 -11 -13   4    0.67    0.48
  11  13  -4    0.57    0.47
 -11  13   4    0.73    0.39
  -9 -13   4    4.44    0.60
   9 -13  -4    2.39    0.46
  -9  13   4    2.33    0.49
   9  13  -4    1.93    0.56
   7 -13  -4   10.50    0.77
  -7 -13   4    9.64    0.80
   7  13  -4   11.47    0.92
  -7  13   4    9.07    0.73
   5 -13  -4   13.06    0.83
  -5 -13   4    9.62    0.80
   5  13  -4   13.84    0.93
  -5  13   4   14.12    0.82
  -5  13   4   11.28    0.80
   5  13  -4   12.11    0.74
  -3 -13   4    1.29    0.45
   3 -13  -4    1.84    0.44
   3  13  -4    2.41    0.49
  -3  13   4    1.65    0.38
   3  13  -4    1.37    0.35
  -3  13   4    2.20    0.44
  -1 -13   4   -0.08    0.37
   1 -13  -4   -0.49    0.35
   1  13  -4    0.64    0.36
  -1  13   4    0.66    0.33
  -1  13   4    0.88    0.37
   1  13  -4    0.82    0.40
  -1 -13  -4   -0.50    0.34
   1 -13   4   -0.86    0.34
   1  13   4   -0.62    0.24
  -1  13  -4   -0.20    0.28
   1  13   4   -0.81    0.31
  -1  13  -4   -0.73    0.31
  -3 -13  -4    0.43    0.39
   3 -13   4   -0.18    0.37
  -3  13  -4    0.92    0.39
   3  13   4    0.14    0.39
   3  13   4    0.93    0.32
  -3  13  -4    1.41    0.42
  -5 -13  -4    7.99    0.71
   5 -13   4    7.43    0.67
  -5  13  -4   11.42    0.76
   5  13   4    7.45    0.74
  -5  13  -4    9.37    0.80
   7 -13   4    3.89    0.56
  -7 -13  -4    4.62    0.61
   7  13   4    5.72    0.68
  -7  13  -4    6.21    0.68
  -9 -13  -4    8.46    0.78
   9 -13   4    8.34    0.71
  -9  13  -4    7.16    0.76
   9  13   4    8.28    0.81
 -11 -13  -4    2.71    0.60
  11 -13   4    3.16    0.52
 -11  13  -4    2.64    0.57
  11  13   4    1.91    0.54
  13 -13   4    0.24    0.42
 -13 -13  -4    0.29    0.49
 -13  13  -4    0.33    0.42
  13  13   4    0.01    0.47
 -15 -13  -4    4.00    0.69
  15 -13   4    3.59    0.62
 -15  13  -4    4.99    0.73
  15  13   4    4.84    0.74
 -17 -13  -4    3.71    0.72
  17 -13   4    4.61    0.71
  17  13   4    5.09    0.79
 -17  13  -4    3.35    0.66
 -19 -13  -4    5.42    0.84
  19 -13   4    4.59    0.77
 -19  13  -4    6.43    0.86
  19  13   4    5.46    0.83
  21 -13   4    1.51    0.66
 -21 -13  -4    2.49    0.76
 -21  13  -4    1.45    0.61
  21  13   4    2.43    0.73
 -23 -13  -4    0.23    0.72
  20 -14  -4    0.77    0.59
 -20 -14   4    1.27    0.71
 -20  14   4    1.04    0.62
  20  14  -4    0.05    0.70
 -18 -14   4   -0.58    0.63
  18 -14  -4    0.13    0.52
 -18  14   4    0.91    0.56
  18  14  -4   -1.00    0.62
  16 -14  -4    0.13    0.47
 -16 -14   4    0.74    0.64
 -16  14   4    0.64    0.49
  16  14  -4   -0.44    0.57
  14 -14  -4   -0.17    0.45
 -14 -14   4    0.44    0.55
  14  14  -4   -0.17    0.57
 -14  14   4    0.40    0.44
  12 -14  -4   -0.08    0.44
 -12 -14   4    0.41    0.53
 -12  14   4    0.03    0.42
  12  14  -4   -0.12    0.53
 -10 -14   4   -0.17    0.46
  10 -14  -4   -0.75    0.37
 -10  14   4   -0.05    0.37
  10  14  -4   -0.93    0.45
  -8 -14   4    0.68    0.46
   8 -14  -4    1.27    0.43
   8  14  -4   -0.15    0.43
  -8  14   4    0.46    0.38
   6 -14  -4   -0.77    0.39
  -6 -14   4    0.06    0.44
  -6  14   4    0.42    0.36
   6  14  -4    0.96    0.49
  -4 -14   4    2.04    0.52
   4 -14  -4    2.35    0.51
   4  14  -4    2.66    0.55
   4  14  -4    3.19    0.48
  -4  14   4    4.23    0.55
  -4  14   4    2.76    0.48
   2 -14  -4    2.98    0.52
  -2 -14   4    2.17    0.52
   2  14  -4    1.71    0.43
   2  14  -4    2.45    0.53
  -2  14   4    2.37    0.46
  -2  14   4    2.37    0.45
   0 -14  -4   -0.54    0.37
   0 -14   4   -1.03    0.40
   0  14  -4   -0.05    0.40
   0  14  -4   -0.60    0.31
   0  14   4    0.08    0.29
   0  14   4   -0.58    0.35
  -2 -14  -4   -0.15    0.40
   2 -14   4   -0.38    0.41
  -2  14  -4    0.49    0.43
   2  14   4    0.58    0.31
  -2  14  -4    0.47    0.36
   2  14   4    0.40    0.42
   4 -14   4    1.70    0.49
  -4 -14  -4    2.32    0.53
  -4  14  -4    2.57    0.52
  -4  14  -4    1.91    0.47
   4  14   4    2.15    0.54
   6 -14   4   -0.24    0.40
  -6 -14  -4    0.41    0.44
  -6  14  -4   -0.22    0.40
   6  14   4    0.51    0.45
   8 -14   4   -0.13    0.40
  -8 -14  -4    0.20    0.46
  -8  14  -4   -0.61    0.40
   8  14   4    0.38    0.45
  10 -14   4   -0.61    0.39
 -10 -14  -4   -0.24    0.47
 -10  14  -4   -0.65    0.40
  10  14   4    1.14    0.53
  12 -14   4    0.29    0.47
 -12 -14  -4    0.30    0.52
  12  14   4    0.59    0.52
 -12  14  -4   -0.19    0.44
  14 -14   4    0.39    0.49
 -14 -14  -4    0.65    0.60
  14  14   4    1.31    0.59
 -14  14  -4    0.18    0.48
  16 -14   4   -0.08    0.53
 -16 -14  -4    0.42    0.58
  16  14   4    0.80    0.58
 -16  14  -4    1.05    0.55
 -18 -14  -4    5.88    0.85
  18 -14   4    3.93    0.75
  18  14   4    4.74    0.83
 -18  14  -4    5.66    0.81
  20 -14   4    2.39    0.70
 -20 -14  -4    2.80    0.79
  20  14   4    2.78    0.76
 -20  14  -4    2.10    0.68
 -19 -15   4    0.30    0.69
  19 -15  -4    0.28    0.60
  19  15  -4   -0.97    0.65
 -19  15   4    0.01    0.56
  17 -15  -4   -0.04    0.55
 -17 -15   4    0.25    0.68
  17  15  -4   -2.15    0.62
 -17  15   4   -0.53    0.48
  15 -15  -4    3.45    0.68
 -15 -15   4    3.24    0.78
 -15  15   4    3.51    0.69
  15  15  -4    2.16    0.80
  13 -15  -4    4.55    0.68
 -13 -15   4    4.01    0.77
 -13  15   4    5.65    0.78
  13  15  -4    3.04    0.79
  11 -15  -4    0.23    0.48
 -11 -15   4    0.36    0.57
 -11  15   4    0.14    0.46
  11  15  -4   -0.07    0.57
  -9 -15   4    1.37    0.57
   9 -15  -4    1.32    0.52
  -9  15   4    0.95    0.47
   9  15  -4    1.59    0.61
   7 -15  -4    0.34    0.46
  -7 -15   4   -0.21    0.49
  -7  15   4    0.93    0.43
   7  15  -4    0.45    0.51
  -5 -15   4    0.85    0.53
   5 -15  -4    1.10    0.50
   5  15  -4    0.09    0.46
  -5  15   4    0.38    0.38
  -3 -15   4   -0.39    0.47
   3 -15  -4   -0.91    0.43
   3  15  -4   -0.09    0.32
   3  15  -4    0.24    0.44
  -3  15   4   -0.03    0.40
  -3  15   4    0.51    0.36
   1 -15  -4    0.16    0.48
  -1 -15   4    0.08    0.48
   1  15  -4    0.44    0.46
  -1  15   4    0.52    0.37
   1  15  -4    0.98    0.40
  -1  15   4    1.37    0.48
   1 -15   4   -0.05    0.47
  -1 -15  -4    1.00    0.50
   1  15   4    0.70    0.37
  -1  15  -4   -0.14    0.42
  -1  15  -4    0.66    0.39
   1  15   4    0.51    0.46
  -3 -15  -4    0.08    0.47
   3 -15   4    0.36    0.47
   3  15   4    0.16    0.44
  -3  15  -4   -0.33    0.40
  -3  15  -4    0.25    0.39
   5 -15   4    0.43    0.51
  -5 -15  -4    0.69    0.52
   5  15   4    1.01    0.52
  -5  15  -4    0.23    0.43
  -7 -15  -4    0.37    0.53
   7 -15   4    0.62    0.48
   7  15   4    0.32    0.48
  -7  15  -4    0.03    0.45
   9 -15   4    2.60    0.59
  -9 -15  -4    2.61    0.65
  -9  15  -4    1.96    0.60
   9  15   4    0.88    0.57
 -11 -15  -4    0.36    0.58
  11 -15   4    1.06    0.52
 -11  15  -4    0.83    0.51
  11  15   4    0.51    0.55
  13 -15   4    7.14    0.82
 -13 -15  -4    7.18    0.90
 -13  15  -4    7.76    0.92
  13  15   4    7.22    0.92
  15 -15   4    1.38    0.63
 -15 -15  -4    2.23    0.75
  15  15   4    2.00    0.72
 -15  15  -4    2.20    0.66
 -17 -15  -4    1.28    0.75
  17 -15   4    1.55    0.67
 -17  15  -4    3.35    0.78
  17  15   4    1.45    0.75
 -19 -15  -4    0.54    0.71
  19 -15   4    0.31    0.65
  19  15   4    1.32    0.68
 -19  15  -4    1.23    0.65
 -16 -16   4    0.54    0.72
  16 -16  -4    0.07    0.55
 -16  16   4    0.35    0.58
  16  16  -4   -0.70    0.68
  14 -16  -4    0.32    0.56
 -14 -16   4    0.60    0.70
 -14  16   4   -0.02    0.54
  14  16  -4   -0.23    0.68
  12 -16  -4    3.57    0.70
 -12 -16   4    3.22    0.80
  12  16  -4    3.16    0.82
 -12  16   4    5.12    0.77
 -10 -16   4    5.57    0.83
  10 -16  -4    7.30    0.83
  10  16  -4    5.77    0.88
 -10  16   4    8.33    0.88
  -8 -16   4    7.69    0.88
   8 -16  -4    6.99    0.80
  -8  16   4    8.90    0.85
   8  16  -4    7.17    0.90
  -6 -16   4   -0.22    0.55
   6 -16  -4   -0.23    0.51
   6  16  -4   -0.71    0.50
  -6  16   4    0.11    0.42
  -4 -16   4   -0.35    0.54
   4 -16  -4    0.09    0.52
   4  16  -4    0.14    0.51
  -4  16   4    0.52    0.43
  -2 -16   4    2.16    0.62
   2 -16  -4    3.68    0.65
   2  16  -4    3.12    0.55
   2  16  -4    3.70    0.69
  -2  16   4    3.71    0.57
  -2  16   4    3.78    0.62
   0 -16  -4    1.99    0.56
   0 -16   4    0.86    0.56
   0  16  -4    1.87    0.50
   0  16   4    0.30    0.37
   0  16  -4    0.68    0.51
   0  16   4    2.10    0.57
   2 -16   4    0.23    0.52
  -2 -16  -4    0.34    0.52
  -2  16  -4    0.38    0.43
   2  16   4   -0.72    0.44
  -2  16  -4   -0.14    0.46
   4 -16   4    0.78    0.54
  -4 -16  -4    0.85    0.55
  -4  16  -4    0.46    0.49
   4  16   4    0.17    0.52
  -6 -16  -4    0.20    0.57
   6 -16   4    0.64    0.55
   6  16   4    0.71    0.53
  -6  16  -4   -0.51    0.43
  -8 -16  -4   -0.71    0.55
   8 -16   4   -0.16    0.52
   8  16   4    0.05    0.57
  -8  16  -4    0.06    0.47
 -10 -16  -4   -0.39    0.57
  10 -16   4   -0.30    0.52
 -10  16  -4    0.03    0.53
  10  16   4   -0.13    0.58
 -12 -16  -4   -0.81    0.58
  12 -16   4   -0.53    0.55
 -12  16  -4    0.77    0.57
  12  16   4    1.27    0.70
 -14 -16  -4    2.84    0.79
  14 -16   4    1.47    0.64
  14  16   4    2.60    0.79
 -14  16  -4    2.87    0.76
 -16 -16  -4    0.61    0.74
  16 -16   4    0.25    0.63
 -16  16  -4    0.65    0.64
  16  16   4    2.64    0.83
  13 -17  -4   -0.65    0.54
 -13 -17   4   -0.55    0.69
 -13  17   4   -0.14    0.53
  13  17  -4   -0.92    0.70
  11 -17  -4   -0.11    0.55
 -11 -17   4    0.70    0.70
  11  17  -4   -0.33    0.68
 -11  17   4    0.37    0.55
  -9 -17   4    1.22    0.71
   9 -17  -4    1.04    0.59
  -9  17   4    2.04    0.61
   9  17  -4    2.17    0.74
   7 -17  -4    0.77    0.59
  -7 -17   4   -0.62    0.60
  -7  17   4    0.12    0.48
   7  17  -4   -0.10    0.58
  -5 -17   4   -0.64    0.60
   5 -17  -4    0.71    0.59
   5  17  -4    0.00    0.58
  -5  17   4    0.54    0.49
  -3 -17   4   -0.37    0.57
   3 -17  -4    1.04    0.61
   3  17  -4   -0.12    0.53
  -3  17   4    0.44    0.45
   1 -17  -4    0.10    0.56
  -1 -17   4    0.64    0.58
   1  17  -4    0.66    0.46
   1  17  -4   -0.07    0.51
  -1  17   4    0.46    0.54
   1 -17   4   -0.20    0.57
  -1 -17  -4   -0.50    0.55
   1  17   4   -0.08    0.54
  -1  17  -4    0.38    0.53
  -1  17  -4   -0.05    0.45
   3 -17   4    0.36    0.62
  -3 -17  -4   -0.84    0.56
   3  17   4    0.89    0.60
  -3  17  -4    1.76    0.57
  -5 -17  -4   -0.71    0.55
   5 -17   4    0.66    0.60
  -5  17  -4   -0.49    0.48
   5  17   4   -0.50    0.58
  -7 -17  -4    0.17    0.61
   7 -17   4   -0.21    0.58
   7  17   4   -1.91    0.50
  -7  17  -4    0.10    0.49
  -9 -17  -4    0.48    0.67
   9 -17   4    0.00    0.63
   9  17   4    0.08    0.60
  -9  17  -4    1.04    0.62
  11 -17   4    1.40    0.68
 -11 -17  -4    1.23    0.71
  11  17   4    2.08    0.74
 -11  17  -4    1.49    0.67
  13 -17   4    0.07    0.61
 -13 -17  -4   -0.61    0.69
  13  17   4    0.32    0.68
 -13  17  -4    0.67    0.62
  10 -18  -4    0.04    0.60
 -10 -18   4   -0.22    0.69
 -10  18   4    0.30    0.54
  10  18  -4   -0.34    0.68
  -8 -18   4   -0.81    0.68
   8 -18  -4    1.37    0.67
   8  18  -4    0.18    0.70
  -8  18   4   -0.41    0.49
  -6 -18   4    0.19    0.69
   6 -18  -4    1.01    0.64
  -6  18   4   -0.30    0.49
   6  18  -4   -0.80    0.59
   4 -18  -4   -0.68    0.62
  -4 -18   4    0.96    0.71
   4  18  -4   -0.11    0.63
  -4  18   4    0.78    0.52
   2 -18  -4   -0.12    0.64
  -2 -18   4   -0.53    0.64
   2  18  -4    0.21    0.59
   0 -18  -4    0.34    0.61
   0 -18   4    0.42    0.67
   0  18  -4    0.76    0.65
   0  18  -4    1.05    0.54
   0  18   4   -0.58    0.55
  -2 -18  -4    0.56    0.64
   2 -18   4    0.02    0.67
  -2  18  -4   -0.45    0.45
   2  18   4   -0.38    0.59
   4 -18   4    1.07    0.70
  -4 -18  -4    2.00    0.68
   4  18   4    1.24    0.68
  -4  18  -4    1.61    0.60
   6 -18   4    1.40    0.69
  -6 -18  -4    1.20    0.71
  -6  18  -4    0.27    0.59
   6  18   4    0.95    0.66
  -8 -18  -4    0.94    0.72
   8 -18   4    0.12    0.65
  -8  18  -4    0.10    0.62
   8  18   4    0.57    0.66
 -10 -18  -4    0.06    0.68
  10 -18   4   -0.23    0.64
  10  18   4   -0.08    0.69
 -10  18  -4   -1.06    0.51
   3 -19  -4   -0.31    0.66
  -3 -19   4   -0.57    0.67
   3  19  -4   -1.74    0.60
   1 -19  -4   -0.85    0.66
  -1 -19   4   -0.78    0.67
   1  19  -4   -0.31    0.67
   1 -19   4   -1.81    0.65
  -1 -19  -4   -0.47    0.63
   1  19   4   -0.45    0.67
   3 -19   4   -0.13    0.71
  -3 -19  -4    0.11    0.68
  -3  19  -4    0.33    0.57
   3  19   4    0.65    0.70
  30   0  -5   -0.27    0.70
 -30   0   5    0.71    0.63
 -28   0   5    0.52    0.55
  28   0  -5   -0.29    0.59
 -26   0   5    0.14    0.47
  26   0  -5    0.10    0.54
  24   0  -5    0.95    0.51
 -24   0   5    0.25    0.40
 -22   0   5    0.36    0.34
  22   0  -5   -0.56    0.35
 -22   0   5    0.10    0.27
 -20   0   5   -0.11    0.24
  20   0  -5    0.04    0.33
 -20   0   5    0.09    0.30
 -18   0   5    0.10    0.25
  18   0  -5   -0.27    0.28
 -18   0   5    0.04    0.21
 -16   0   5    0.18    0.19
 -16   0   5   -0.18    0.20
  16   0  -5    0.16    0.25
  16   0  -5   -0.10    0.13
 -14   0   5   -0.05    0.15
 -14   0   5    0.18    0.19
  14   0  -5    0.14    0.22
  14   0  -5   -0.22    0.13
  12   0  -5    0.08    0.11
 -12   0   5    0.26    0.14
  12   0  -5    0.25    0.19
 -12   0   5    0.28    0.17
  10   0  -5   -0.05    0.16
 -10   0   5   -0.10    0.11
 -10   0   5   -0.02    0.11
  10   0  -5    0.07    0.09
   8   0  -5    0.13    0.13
  -8   0   5    0.06    0.10
   8   0  -5    0.04    0.08
  -8   0   5    0.26    0.11
   6   0  -5    0.05    0.08
  -6   0   5    0.06    0.09
   6   0  -5   -0.04    0.11
  -6   0   5    0.02    0.08
   4   0  -5    0.01    0.08
  -4   0   5   -0.12    0.06
   4   0  -5   -0.20    0.09
  -4   0   5   -0.22    0.08
  -2   0   5    0.00    0.03
   2   0  -5    0.02    0.06
  -2   0   5   -0.06    0.06
  -2   0   5   -0.04    0.05
   0   0   5   -0.04    0.06
   0   0   5   -0.07    0.06
   0   0  -5   -0.13    0.05
   2   0   5    0.00    0.05
   2   0   5    0.12    0.07
   2   0   5    0.05    0.06
   2   0   5   -0.02    0.08
   4   0   5   -0.17    0.13
   4   0   5   -0.30    0.08
   4   0   5   -0.32    0.07
   4   0   5   -0.36    0.07
   6   0   5    0.03    0.08
   6   0   5    0.17    0.09
   6   0   5    0.11    0.07
   6   0   5    0.36    0.14
   8   0   5   -0.03    0.11
   8   0   5   -0.22    0.13
  -8   0  -5    0.07    0.08
  -8   0  -5    0.03    0.11
   8   0   5    0.02    0.10
  10   0   5   -0.20    0.17
  10   0   5    0.06    0.10
 -10   0  -5    0.19    0.13
 -10   0  -5    0.02    0.09
  12   0   5   -0.16    0.19
 -12   0  -5    0.00    0.10
  12   0   5    0.05    0.11
 -12   0  -5    0.08    0.15
 -14   0  -5   -0.09    0.17
  14   0   5   -0.02    0.12
 -14   0  -5   -0.16    0.11
  14   0   5    0.36    0.25
 -16   0  -5    0.01    0.21
  16   0   5    0.33    0.30
  16   0   5    0.04    0.15
 -16   0  -5    0.12    0.15
  18   0   5   -0.19    0.32
  18   0   5   -0.03    0.16
 -18   0  -5   -0.44    0.24
 -18   0  -5   -0.05    0.16
 -20   0  -5    0.55    0.33
  20   0   5   -0.04    0.37
 -22   0  -5    0.49    0.36
  22   0   5   -0.01    0.42
  24   0   5    0.39    0.52
 -24   0  -5   -0.05    0.39
  26   0   5   -0.46    0.56
 -26   0  -5   -0.01    0.48
  28   0   5    0.74    0.69
 -28   0  -5    1.09    0.58
 -30   0  -5   -0.16    0.63
  30   0   5    0.40    0.70
  31  -1  -5    3.81    0.93
 -31  -1   5    3.36    0.76
  31   1  -5    2.67    0.88
 -31   1   5    2.14    0.71
  29  -1  -5    1.26    0.72
 -29  -1   5    0.56    0.60
 -29   1   5    1.14    0.60
  29   1  -5    1.13    0.76
  27  -1  -5    0.05    0.56
 -27  -1   5   -0.07    0.48
 -27   1   5   -0.33    0.46
  27   1  -5   -0.21    0.57
  25  -1  -5    0.15    0.49
 -25  -1   5    0.18    0.45
  25   1  -5    0.38    0.52
 -25   1   5   -0.34    0.40
 -23  -1   5    2.12    0.47
  23  -1  -5    2.64    0.55
  23   1  -5    2.53    0.58
 -23   1   5    2.39    0.48
 -23   1   5    2.54    0.40
 -21  -1   5    4.11    0.43
  21  -1  -5    4.10    0.58
 -21  -1   5    3.63    0.47
  21   1  -5    4.08    0.60
 -21   1   5    3.36    0.41
 -21   1   5    4.00    0.48
  19  -1  -5    1.62    0.40
 -19  -1   5    1.53    0.28
 -19  -1   5    0.66    0.31
 -19   1   5    1.71    0.33
 -19   1   5    1.38    0.29
  19   1  -5    0.98    0.38
  17  -1  -5    0.87    0.30
 -17  -1   5    0.52    0.26
 -17  -1   5    0.70    0.21
  17   1  -5    0.37    0.31
  17   1  -5    0.70    0.20
 -17   1   5    0.84    0.26
 -17   1   5    0.57    0.23
  15  -1  -5   18.11    0.64
 -15  -1   5   17.43    0.71
  15  -1  -5   16.76    0.85
 -15  -1   5   17.87    0.78
  15   1  -5   16.62    0.71
 -15   1   5   17.78    0.75
 -15   1   5   17.71    0.78
  15   1  -5   16.29    0.84
  13  -1  -5  136.52    4.10
 -13  -1   5  127.24    4.15
  13  -1  -5  130.63    4.28
 -13  -1   5  128.73    4.22
  13   1  -5  128.63    4.27
 -13   1   5  132.21    4.22
  13   1  -5  134.20    4.17
 -13   1   5  129.35    4.18
 -11  -1   5   71.39    2.30
  11  -1  -5   69.99    2.34
 -11  -1   5   69.88    2.34
  11  -1  -5   73.65    2.25
  11  -1  -5   72.02    2.40
  11   1  -5   69.55    2.39
 -11   1   5   69.75    2.33
  11   1  -5   72.01    2.32
   9  -1  -5    6.93    0.42
   9  -1  -5    7.46    0.30
   9  -1  -5    7.43    0.37
  -9  -1   5    7.54    0.37
  -9  -1   5    7.68    0.36
   9   1  -5    7.01    0.36
   9   1  -5    7.58    0.43
  -9   1   5    7.10    0.36
   7  -1  -5   33.84    1.15
   7  -1  -5   34.24    1.19
  -7  -1   5   33.52    1.14
   7  -1  -5   35.24    1.10
  -7  -1   5   34.05    1.15
   7   1  -5   34.12    1.18
   7   1  -5   35.40    1.16
  -7   1   5   33.07    1.16
  -5  -1   5  106.03    3.26
  -5  -1   5   99.31    3.25
   5  -1  -5  104.99    3.25
   5  -1  -5  108.45    3.23
  -5   1   5   98.41    3.26
   5   1  -5  101.45    3.27
   5   1  -5  107.44    3.28
   3  -1  -5   22.45    0.72
   3  -1  -5   22.08    0.76
  -3  -1   5   20.96    0.73
  -3  -1   5   19.71    0.74
   3   1  -5   21.97    0.74
  -3   1   5   22.27    0.72
   3   1  -5   22.32    0.76
  -3   1   5   20.40    0.75
  -1  -1   5   74.13    2.36
   1  -1  -5   74.90    2.36
   1  -1  -5   73.26    2.32
  -1  -1   5   78.12    2.34
   1   1  -5   74.09    2.36
   1   1  -5   76.18    2.34
  -1   1   5   73.12    2.35
  -1   1   5   74.99    2.35
  -1  -1  -5    0.61    0.07
   1  -1   5    0.55    0.07
   1  -1   5    0.72    0.12
  -1  -1  -5    0.54    0.10
   1  -1   5    0.65    0.10
   1  -1   5    0.52    0.09
   1   1   5    0.57    0.11
   1   1   5    0.76    0.08
   3  -1   5   34.35    1.16
  -3  -1  -5   34.71    1.12
   3  -1   5   33.18    1.12
   3  -1   5   34.00    1.14
   3  -1   5   35.26    1.12
   3   1   5   34.79    1.10
   3   1   5   35.02    1.15
   3   1   5   34.78    1.18
  -5  -1  -5    3.55    0.21
   5  -1   5    4.17    0.21
   5  -1   5    3.79    0.27
   5  -1   5    4.10    0.22
   5  -1   5    3.35    0.20
   5   1   5    3.84    0.23
   5   1   5    3.64    0.16
   5   1   5    3.94    0.29
   7  -1   5   18.91    0.76
  -7  -1  -5   18.20    0.63
   7  -1   5   19.81    0.67
   7  -1   5   19.30    0.70
   7   1   5   18.85    0.70
   7   1   5   19.36    0.78
  -7   1  -5   17.91    0.68
   9  -1   5    8.10    0.41
  -9  -1  -5    8.45    0.33
   9  -1   5    8.13    0.48
   9  -1   5    8.91    0.37
  -9  -1  -5    8.31    0.42
   9   1   5    8.82    0.41
  -9   1  -5    7.93    0.38
   9   1   5    8.79    0.52
 -11  -1  -5   12.88    0.57
  11  -1   5   12.38    0.56
  11  -1   5   10.91    0.64
  11  -1   5   12.15    0.50
 -11  -1  -5   12.35    0.46
  11   1   5   12.04    0.65
  11   1   5   12.17    0.54
 -11   1  -5   12.64    0.51
  13  -1   5   17.79    0.78
  13  -1   5   17.15    0.87
  13  -1   5   19.08    0.70
 -13  -1  -5   19.14    0.67
 -13  -1  -5   17.46    0.78
 -13   1  -5   19.15    0.72
  13   1   5   17.57    0.73
  13   1   5   18.50    0.88
  15  -1   5    9.97    0.48
  15  -1   5   10.31    0.69
 -15  -1  -5   11.50    0.61
 -15  -1  -5   11.18    0.46
 -15   1  -5   11.11    0.52
 -15   1  -5   10.06    0.59
  15   1   5    9.73    0.68
  15   1   5   11.29    0.54
  17  -1   5    0.12    0.30
 -17  -1  -5    0.01    0.24
  17  -1   5    0.10    0.16
 -17   1  -5    0.16    0.24
  17   1   5    0.51    0.32
  17   1   5    0.51    0.21
 -17   1  -5    0.36    0.19
 -19  -1  -5    7.90    0.62
  19  -1   5    7.08    0.72
 -19   1  -5    7.11    0.59
  19   1   5    8.29    0.76
  19   1   5    7.12    0.49
 -19   1  -5    7.78    0.49
  21  -1   5    4.05    0.61
 -21  -1  -5    3.84    0.50
  21   1   5    4.94    0.67
 -21   1  -5    4.37    0.52
  23  -1   5   -0.28    0.43
 -23  -1  -5    0.23    0.37
 -23   1  -5    0.27    0.38
  23   1   5    0.20    0.46
 -25  -1  -5    0.67    0.47
  25  -1   5    1.02    0.59
 -25   1  -5    0.45    0.46
  25   1   5    0.29    0.54
  27  -1   5    0.88    0.68
 -27  -1  -5    2.32    0.60
  27   1   5    1.67    0.67
 -27   1  -5    1.87    0.60
 -29  -1  -5    2.21    0.67
  29  -1   5    3.41    0.84
  29   1   5    3.55    0.87
 -29   1  -5    3.53    0.73
 -31  -1  -5    0.10    0.63
  31  -1   5    1.13    0.89
  31   1   5    0.02    0.78
 -31   1  -5    1.06    0.68
  30  -2  -5    2.73    0.84
 -30  -2   5    2.37    0.73
 -30   2   5    2.09    0.69
  30   2  -5    3.06    0.86
 -28  -2   5    1.32    0.60
  28  -2  -5    0.93    0.62
  28   2  -5   -0.29    0.59
 -28   2   5    0.07    0.54
  26  -2  -5    0.99    0.60
 -26  -2   5    1.27    0.53
  26   2  -5    1.18    0.63
 -26   2   5    1.00    0.51
 -24  -2   5    6.33    0.67
  24  -2  -5    5.21    0.70
 -24   2   5    6.01    0.57
  24   2  -5    7.41    0.84
 -24   2   5    3.71    0.56
 -22  -2   5   12.03    0.82
  22  -2  -5   10.95    0.90
  22   2  -5   10.73    0.89
 -22   2   5   12.32    0.83
 -22   2   5   12.69    0.76
  20  -2  -5    0.02    0.34
 -20  -2   5    0.22    0.32
  20   2  -5    0.24    0.38
 -20   2   5    0.11    0.26
 -20   2   5    0.47    0.31
  18  -2  -5    0.20    0.30
 -18  -2   5    0.61    0.29
 -18  -2   5   -0.03    0.20
  18   2  -5    0.74    0.34
 -18   2   5    0.14    0.23
  18   2  -5    0.25    0.20
 -18   2   5    0.11    0.25
  16  -2  -5    0.04    0.20
  16  -2  -5    0.01    0.26
 -16  -2   5    0.12    0.23
 -16  -2   5    0.16    0.17
  16   2  -5   -0.14    0.16
 -16   2   5    0.26    0.22
  16   2  -5    0.24    0.27
 -16   2   5    0.08    0.20
 -14  -2   5    5.25    0.41
  14  -2  -5    5.11    0.42
 -14  -2   5    5.57    0.36
  14  -2  -5    5.09    0.47
 -14   2   5    6.18    0.41
  14   2  -5    5.39    0.48
  14   2  -5    5.85    0.39
  12  -2  -5   10.25    0.56
 -12  -2   5    9.68    0.51
  12  -2  -5    9.64    0.49
 -12  -2   5    9.58    0.45
 -12   2   5    9.90    0.50
  12   2  -5    9.00    0.49
  12   2  -5   10.62    0.57
  10  -2  -5  199.19    6.18
 -10  -2   5  199.25    6.12
 -10  -2   5  195.81    6.19
  10  -2  -5  199.17    6.22
  10   2  -5  197.46    6.21
 -10   2   5  190.87    6.16
  10   2  -5  191.87    6.17
  -8  -2   5   17.09    0.64
  -8  -2   5   17.81    0.67
   8  -2  -5   16.59    0.65
   8  -2  -5   16.97    0.70
  -8   2   5   18.38    0.68
   8   2  -5   18.66    0.70
   8   2  -5   16.40    0.68
   6  -2  -5  275.04    8.58
   6  -2  -5  280.42    8.60
  -6  -2   5  271.89    8.59
  -6  -2   5  279.89    8.55
  -6   2   5  269.98    8.57
  -6   2   5  282.07    8.50
   6   2  -5  271.38    8.59
   6   2  -5  280.13    8.58
  -4  -2   5  174.17    5.40
   4  -2  -5  172.78    5.38
  -4  -2   5  170.06    5.38
   4  -2  -5  179.51    5.41
  -4   2   5  172.54    5.39
   4   2  -5  173.17    5.38
  -4   2   5  167.99    5.34
   4   2  -5  174.56    5.42
  -2  -2   5   52.06    1.65
  -2  -2   5   49.52    1.63
   2  -2  -5   49.57    1.61
   2  -2  -5   52.77    1.65
  -2   2   5   48.71    1.62
   2   2  -5   52.03    1.60
  -2   2   5   52.05    1.64
   2   2  -5   50.97    1.66
   0  -2  -5  109.77    3.39
   0  -2   5  112.46    3.40
   0  -2   5  107.30    3.42
   0  -2  -5  109.68    3.41
   0   2   5  107.71    3.38
   0   2  -5  103.75    3.41
   0   2  -5  108.62    3.36
   0   2   5  105.16    3.40
  -2  -2  -5    0.07    0.07
   2  -2   5    0.05    0.08
   2  -2   5    0.08    0.10
   2  -2   5   -0.03    0.08
   2  -2   5   -0.01    0.08
   2   2   5    0.01    0.05
   2   2   5    0.21    0.12
   2   2   5   -0.08    0.09
   4  -2   5   39.35    1.29
   4  -2   5   37.79    1.27
   4  -2   5   38.93    1.28
  -4  -2  -5   38.05    1.27
   4  -2   5   39.00    1.25
   4   2   5   39.07    1.30
   4   2   5   38.86    1.20
   4   2   5   37.93    1.33
   6  -2   5   24.37    0.92
  -6  -2  -5   25.23    0.88
   6  -2   5   25.23    0.88
   6  -2   5   24.66    0.87
   6  -2   5   25.00    0.85
   6   2   5   26.49    0.91
   6   2   5   25.36    0.96
   8  -2   5    0.32    0.16
  -8  -2  -5    0.13    0.12
   8  -2   5    0.07    0.09
   8  -2   5    0.10    0.12
   8   2   5    0.27    0.13
  -8   2  -5    0.06    0.10
   8   2   5    0.25    0.18
  10  -2   5   29.06    1.11
 -10  -2  -5   28.81    0.91
  10  -2   5   28.16    0.97
  10  -2   5   28.01    1.04
 -10  -2  -5   29.25    1.05
  10   2   5   28.57    1.04
 -10   2  -5   27.23    1.01
  10   2   5   27.92    1.13
  12  -2   5   37.30    1.38
  12  -2   5   37.16    1.45
  12  -2   5   39.07    1.29
 -12  -2  -5   39.83    1.24
 -12  -2  -5   37.79    1.38
  12   2   5   39.50    1.37
  12   2   5   36.92    1.47
 -12   2  -5   39.97    1.35
 -14  -2  -5    8.84    0.51
  14  -2   5    8.68    0.39
 -14  -2  -5    7.55    0.33
  14  -2   5    8.30    0.50
  14  -2   5    7.78    0.60
  14   2   5    8.44    0.62
  14   2   5    8.19    0.47
 -14   2  -5    6.87    0.43
  16  -2   5   17.97    0.96
 -16  -2  -5   17.38    0.83
  16  -2   5   17.40    0.69
  16  -2   5   17.42    0.84
  16   2   5   17.78    0.79
  16   2   5   18.57    0.99
 -16   2  -5   17.49    0.76
  18  -2   5    9.04    0.74
 -18  -2  -5    9.00    0.64
  18   2   5    9.53    0.77
  18   2   5    9.77    0.56
 -18   2  -5    8.88    0.53
 -18   2  -5    7.11    0.60
 -20  -2  -5    1.70    0.39
  20  -2   5    2.89    0.54
  20   2   5    2.37    0.34
 -20   2  -5    2.57    0.34
  20   2   5    2.05    0.51
 -20   2  -5    2.35    0.41
 -22  -2  -5    3.79    0.54
  22  -2   5    4.12    0.67
 -22   2  -5    3.79    0.52
  22   2   5    4.81    0.68
  24  -2   5    2.52    0.62
 -24  -2  -5    1.48    0.48
  24   2   5    1.33    0.59
 -24   2  -5    0.82    0.45
  26  -2   5   -0.22    0.54
 -26  -2  -5    1.26    0.54
  26   2   5    1.20    0.63
 -26   2  -5    1.33    0.53
 -28  -2  -5    1.34    0.59
  28  -2   5    0.40    0.68
 -28   2  -5   -0.12    0.55
  28   2   5    0.11    0.64
 -30  -2  -5    3.16    0.75
  30  -2   5    3.43    0.89
  30   2   5    2.76    0.85
 -30   2  -5    2.04    0.72
  31  -3  -5    1.17    0.78
 -31  -3   5    1.37    0.73
  31   3  -5    2.32    0.88
 -31   3   5    1.50    0.69
 -29  -3   5    1.68    0.64
  29  -3  -5    2.79    0.83
  29   3  -5    2.61    0.82
 -29   3   5    2.83    0.66
  27  -3  -5    0.93    0.61
 -27  -3   5    0.85    0.56
 -27   3   5    1.62    0.56
  27   3  -5    0.79    0.63
 -25  -3   5    0.99    0.49
  25  -3  -5    0.42    0.54
 -25   3   5    1.29    0.46
 -25   3   5    1.13    0.39
  25   3  -5    1.50    0.60
 -23  -3   5    0.39    0.42
  23  -3  -5    0.43    0.46
  23   3  -5    0.75    0.51
 -23   3   5    0.33    0.38
 -23   3   5   -0.04    0.31
  21  -3  -5    5.97    0.68
 -21  -3   5    6.60    0.61
 -21   3   5    5.91    0.57
 -21   3   5    6.40    0.56
  21   3  -5    7.19    0.75
  19  -3  -5    3.53    0.44
 -19  -3   5    3.42    0.43
  19  -3  -5    4.48    0.56
 -19   3   5    2.61    0.40
  19   3  -5    3.36    0.39
 -19   3   5    3.46    0.41
  19   3  -5    3.68    0.52
 -17  -3   5    6.78    0.56
  17  -3  -5    6.31    0.51
 -17  -3   5    7.18    0.42
  17  -3  -5    7.14    0.61
  17   3  -5    5.25    0.54
 -17   3   5    6.30    0.50
  17   3  -5    5.17    0.45
  15  -3  -5    1.30    0.32
 -15  -3   5    1.76    0.29
 -15  -3   5    2.31    0.24
  15  -3  -5    1.52    0.26
  15   3  -5    1.54    0.27
  15   3  -5    2.22    0.35
 -15   3   5    1.96    0.29
 -13  -3   5   22.50    0.83
  13  -3  -5   22.21    0.96
  13  -3  -5   22.13    0.90
 -13  -3   5   22.36    0.91
  13   3  -5   22.13    0.91
 -13   3   5   22.33    0.90
  13   3  -5   23.45    0.97
 -11  -3   5   15.87    0.68
 -11  -3   5   15.65    0.62
  11  -3  -5   15.93    0.72
  11  -3  -5   16.98    0.68
  11   3  -5   15.14    0.71
  11   3  -5   15.76    0.69
 -11   3   5   16.02    0.68
  -9  -3   5    3.97    0.25
   9  -3  -5    4.11    0.29
   9  -3  -5    3.22    0.30
  -9  -3   5    3.23    0.27
   9   3  -5    3.96    0.32
   9   3  -5    3.48    0.30
  -9   3   5    4.11    0.30
   7  -3  -5   40.83    1.43
  -7  -3   5   42.98    1.38
   7  -3  -5   41.44    1.39
  -7  -3   5   42.12    1.42
   7   3  -5   39.91    1.41
  -7   3   5   41.95    1.42
   7   3  -5   42.89    1.45
   5  -3  -5   56.18    1.82
   5  -3  -5   59.49    1.79
  -5  -3   5   53.44    1.79
  -5  -3   5   53.41    1.81
   5   3  -5   54.18    1.79
  -5   3   5   55.37    1.74
   5   3  -5   55.31    1.85
  -5   3   5   55.37    1.82
  -3  -3   5   21.25    0.77
   3  -3  -5   22.99    0.78
  -3  -3   5   21.97    0.78
   3  -3  -5   21.89    0.74
  -3   3   5   21.63    0.74
   3   3  -5   21.29    0.80
  -3   3   5   22.55    0.78
   3   3  -5   20.76    0.72
   1  -3  -5   15.55    0.56
   1  -3  -5   16.41    0.59
  -1  -3   5   16.48    0.58
  -1  -3   5   14.52    0.60
  -1   3   5   15.24    0.58
  -1   3   5   16.42    0.57
   1   3  -5   15.08    0.60
   1  -3   5    1.00    0.15
  -1  -3  -5    0.84    0.13
   1  -3   5    0.59    0.07
  -1  -3  -5    0.86    0.12
   1  -3   5    0.71    0.11
   1   3   5    0.59    0.09
  -1   3  -5    0.62    0.13
   1   3   5    0.56    0.13
  -3  -3  -5   18.21    0.68
   3  -3   5   18.49    0.66
   3  -3   5   18.96    0.70
   3  -3   5   19.13    0.67
   3   3   5   19.08    0.62
   3   3   5   18.89    0.70
  -3   3  -5   18.43    0.67
   3   3   5   18.53    0.71
   5  -3   5    5.77    0.30
   5  -3   5    5.23    0.28
  -5  -3  -5    5.20    0.29
   5  -3   5    5.75    0.30
  -5   3  -5    5.22    0.26
   5   3   5    5.82    0.33
   5   3   5    5.03    0.34
   7  -3   5    6.64    0.35
   7  -3   5    6.59    0.35
   7  -3   5    7.07    0.30
   7  -3   5    6.88    0.39
  -7  -3  -5    6.70    0.36
   7   3   5    7.49    0.44
  -7   3  -5    6.64    0.37
   7   3   5    6.96    0.38
   9  -3   5    0.35    0.15
   9  -3   5    0.64    0.19
  -9  -3  -5    0.50    0.16
   9  -3   5    0.53    0.11
   9   3   5    0.61    0.18
   9   3   5    0.73    0.23
  -9   3  -5    0.51    0.16
  11  -3   5   13.38    0.61
  11  -3   5   14.03    0.52
  11  -3   5   13.98    0.68
 -11  -3  -5   13.60    0.62
  11   3   5   13.91    0.63
  11   3   5   14.16    0.72
 -11   3  -5   12.28    0.59
  13  -3   5    0.71    0.22
 -13  -3  -5    0.65    0.21
  13  -3   5    1.10    0.29
  13  -3   5    0.99    0.14
 -13   3  -5    0.45    0.18
  13   3   5    0.76    0.30
  13   3   5    0.80    0.21
 -15  -3  -5    1.02    0.26
  15  -3   5    0.88    0.25
  15  -3   5    0.84    0.31
  15  -3   5    0.82    0.15
 -15   3  -5    0.80    0.22
  15   3   5    0.92    0.34
  15   3   5    1.11    0.25
  17  -3   5   12.24    0.82
  17  -3   5   12.77    0.72
 -17  -3  -5   11.93    0.73
  17   3   5   12.11    0.82
 -17   3  -5   11.08    0.62
  17   3   5   10.62    0.63
  19  -3   5   25.28    1.14
  19  -3   5   21.69    1.24
 -19  -3  -5   25.48    1.14
 -19   3  -5   24.35    1.03
  19   3   5   27.12    1.31
  19   3   5   24.38    1.06
 -21  -3  -5    0.76    0.39
  21  -3   5    0.83    0.47
  21   3   5    1.22    0.49
  21   3   5    0.30    0.28
 -21   3  -5    0.48    0.34
 -21   3  -5    0.99    0.31
 -23  -3  -5    5.43    0.62
  23  -3   5    6.20    0.79
  23   3   5    5.77    0.77
 -23   3  -5    6.08    0.65
  25  -3   5    1.70    0.64
 -25  -3  -5    2.69    0.58
 -25   3  -5    2.18    0.53
  25   3   5    1.87    0.63
  27  -3   5   -0.02    0.61
 -27  -3  -5    0.77    0.54
 -27   3  -5    0.34    0.52
[truncated: 2,510,338 more chars]
