# Supplementary material for: Crystal structure of hexa-μ-chlorido-μ4-oxido-tetra­kis­{[1-(2-hy­droxy­eth­yl)-2-methyl-5-nitro-1H-imidazole-κN 3]copper(II)} containing short NO2⋯NO2 contacts
Source: Acta Crystallogr E Crystallogr Commun. 2019 Jun 25;75(Pt 7):1057–60. doi: 10.1107/S2056989019008570 (PMC6659319; doi:10.1107/S2056989019008570)
Supplement: Supplementary file 2 [file e-75-01057-Isup2.hkl]

data_I                                                                          
_shelx_title ' 15 in C2/c'                                                      
_shelx_refln_list_code          4                                               
_shelx_F_calc_maximum      916.64                                               
_exptl_crystal_F_000      4688.00                                               
_reflns_d_resolution_high  0.6943                                               
                                                                                
loop_                                                                           
 _space_group_symop_operation_xyz                                               
 'x, y, z'                                                                      
 '-x, y, -z+1/2'                                                                
 'x+1/2, y+1/2, z'                                                              
 '-x+1/2, y+1/2, -z+1/2'                                                        
 '-x, -y, -z'                                                                   
 'x, -y, z-1/2'                                                                 
 '-x+1/2, -y+1/2, -z'                                                           
 'x+1/2, -y+1/2, z-1/2'                                                         
                                                                                
_cell_length_a    22.1252                                                       
_cell_length_b    13.3605                                                       
_cell_length_c    32.6329                                                       
_cell_angle_alpha  90.000                                                       
_cell_angle_beta   94.752                                                       
_cell_angle_gamma  90.000                                                       
                                                                                
_shelx_F_squared_multiplier     1.000                                           
                                                                                
loop_                                                                           
 _refln_index_h                                                                 
 _refln_index_k                                                                 
 _refln_index_l                                                                 
 _refln_F_squared_calc                                                          
 _refln_F_squared_meas                                                          
 _refln_F_squared_sigma                                                         
 _refln_observed_status                                                         
   2   0   0     564632.88     624599.12     13762.66 o                         
   4   0   0     140112.53     151584.23      2534.04 o                         
   6   0   0     199900.91     226049.56      3141.50 o                         
   8   0   0     435876.12     444296.47      7708.32 o                         
  10   0   0     191992.48     199138.86      3125.05 o                         
  12   0   0     143211.73     138418.34      2210.14 o                         
  14   0   0      30617.40      28805.33       545.57 o                         
  16   0   0       2342.20       1906.84       137.83 o                         
  18   0   0        542.16        758.21       164.15 o                         
  20   0   0      13072.74      11409.78       501.21 o                         
  22   0   0       3564.27       4034.60       413.06 o                         
  24   0   0      20211.44      20351.50       867.39 o                         
  26   0   0      21139.17      22549.61      1439.77 o                         
  28   0   0       1714.12       2939.28       533.67 o                         
  30   0   0        290.08       1428.73       539.56 o                         
   1   1   0      25353.21      21925.59       272.07 o                         
   3   1   0     202575.48     220470.91      2575.26 o                         
   5   1   0      12713.98      16144.11       204.20 o                         
   7   1   0     289150.84     312996.66      3427.83 o                         
   9   1   0      24353.01      25687.29       326.27 o                         
  11   1   0      26640.67      27600.27       357.00 o                         
  13   1   0      59413.72      56679.73       683.34 o                         
  15   1   0      13873.61      13792.58       230.46 o                         
  17   1   0        193.55        228.50       141.16 o                         
  19   1   0      21842.36      19019.22       432.69 o                         
  21   1   0      56451.59      55428.85      1232.64 o                         
  23   1   0      26270.79      25775.92       676.84 o                         
  25   1   0       2420.92       2529.10       308.62 o                         
  27   1   0       5407.78       4306.94       392.94 o                         
  29   1   0       6596.21       5766.70       464.45 o                         
  31   1   0        321.25        308.23       372.03 o                         
   0   2   0     709672.44     759286.94     23856.65 o                         
   2   2   0     311747.41     322766.81      6257.59 o                         
   4   2   0       9359.54      10757.85       149.29 o                         
   6   2   0      39893.12      36033.64       459.07 o                         
   8   2   0     153987.16     144895.45      1612.76 o                         
  10   2   0      21255.88      20195.33       304.67 o                         
  12   2   0      15193.49      16993.40       248.55 o                         
  14   2   0        299.37        249.24        58.15 o                         
  16   2   0       3149.25       3100.17       131.63 o                         
  18   2   0      15763.48      16609.77       350.43 o                         
  20   2   0      14313.99      14913.14       355.55 o                         
  22   2   0      29275.22      26925.81       587.86 o                         
  24   2   0       3711.70       3885.16       322.91 o                         
  26   2   0       2687.55       2879.80       525.81 o                         
  28   2   0      20654.70      19564.50       705.53 o                         
  30   2   0       6242.57       5564.88       530.16 o                         
   1   3   0       1180.52       1077.94        44.76 o                         
   3   3   0         27.52        -33.46        33.46 o                         
   5   3   0         20.79         63.37        34.22 o                         
   7   3   0      78362.34      81348.73       994.09 o                         
   9   3   0        900.30       1627.68        81.78 o                         
  11   3   0      15891.90      17354.42       274.96 o                         
  13   3   0      28046.72      28013.84       409.91 o                         
  15   3   0      34395.95      35668.67       511.19 o                         
  17   3   0        986.00       1570.98       138.69 o                         
  19   3   0       3415.64       3373.68       187.95 o                         
  21   3   0       2951.89       3412.59       246.48 o                         
  23   3   0       2405.39       2435.23       234.28 o                         
  25   3   0       4553.00       4440.35       358.11 o                         
  27   3   0       1189.70       1344.56       331.19 o                         
  29   3   0       1802.72       2180.83       380.42 o                         
  31   3   0        740.52        847.87       392.66 o                         
   0   4   0     247118.94     249510.97      4151.61 o                         
   2   4   0      36802.82      33858.07       433.02 o                         
   4   4   0       1554.77       2080.59        67.12 o                         
   6   4   0     178768.73     174734.27      1940.02 o                         
   8   4   0     230003.75     218639.78      2422.40 o                         
  10   4   0      57956.45      56082.67       722.35 o                         
  12   4   0       9395.60       9098.99       189.74 o                         
  14   4   0         69.47        325.68        73.51 o                         
  16   4   0       1101.32       1435.73       132.94 o                         
  18   4   0       6400.25       5372.23       221.11 o                         
  20   4   0       3823.94       4235.52       313.13 o                         
  22   4   0      15116.43      15937.12       420.45 o                         
  24   4   0       1761.02       1891.30       244.80 o                         
  26   4   0       2475.48       2414.34       340.40 o                         
  28   4   0       7680.25       6772.96       470.79 o                         
  30   4   0       3283.95       3352.12       432.46 o                         
   1   5   0       7600.27       8773.16       158.40 o                         
   3   5   0      49813.70      44516.85       528.64 o                         
   5   5   0      41363.43      39540.82       480.41 o                         
   7   5   0      38243.08      39462.88       485.30 o                         
   9   5   0        175.18        323.93        53.16 o                         
  11   5   0      26662.49      26991.12       397.80 o                         
  13   5   0      64962.71      63188.57       827.44 o                         
  15   5   0      39312.56      37005.94       597.50 o                         
  17   5   0       2269.64       2510.73       167.60 o                         
  19   5   0      34828.98      32253.48       578.61 o                         
  21   5   0      78527.20      74104.76      1457.55 o                         
  23   5   0      10552.10      10330.54       394.82 o                         
  25   5   0        226.91        318.45       227.61 o                         
  27   5   0      12734.46      13216.75       595.32 o                         
  29   5   0       6389.47       6400.72       492.23 o                         
   0   6   0     502776.19     522243.53      8081.13 o                         
   2   6   0     104342.82     113743.45      1285.68 o                         
   4   6   0      10790.61       9973.76       212.46 o                         
   6   6   0     195508.28     195311.78      2177.95 o                         
   8   6   0     176883.03     167691.53      1883.35 o                         
  10   6   0      64016.95      61408.12       739.17 o                         
  12   6   0      31340.39      30083.54       445.21 o                         
  14   6   0       3605.37       3032.15       190.60 o                         
  16   6   0        567.22        390.35       124.46 o                         
  18   6   0         68.89        252.94       137.03 o                         
  20   6   0       1344.39       1909.94       191.43 o                         
  22   6   0       4642.28       3912.64       244.83 o                         
  24   6   0        622.42        421.00       227.26 o                         
  26   6   0        385.52        293.22       229.84 o                         
  28   6   0        421.36       1025.35       350.50 o                         
  30   6   0        816.79       1605.87       406.67 o                         
   1   7   0       5559.86       5749.75       148.10 o                         
   3   7   0       6757.67       6563.19       214.22 o                         
   5   7   0       9947.84      10960.20       216.83 o                         
   7   7   0      59325.12      64195.07       769.89 o                         
   9   7   0       3120.60       3303.16       114.35 o                         
  11   7   0       1395.59       1382.78        98.38 o                         
  13   7   0      20724.96      20936.64       401.53 o                         
  15   7   0        670.71        798.67       150.29 o                         
  17   7   0         76.43         77.25       133.47 o                         
  19   7   0          8.87        517.38       161.69 o                         
  21   7   0         28.86         65.92       168.96 o                         
  23   7   0        843.37        651.72       206.87 o                         
  25   7   0        262.11         54.49       238.90 o                         
  27   7   0       5225.29       5333.92       380.55 o                         
  29   7   0       2172.28       2454.26       410.53 o                         
   0   8   0       1355.52       2564.33       142.21 o                         
   2   8   0       7615.39       6543.37       198.48 o                         
   4   8   0       5355.36       5595.46       181.50 o                         
   6   8   0       7895.57       8103.48       173.84 o                         
   8   8   0       3368.87       3552.53       126.12 o                         
  10   8   0        435.24        471.65        78.80 o                         
  12   8   0       1816.05       1935.15       152.25 o                         
  14   8   0        315.24        515.76       138.55 o                         
  16   8   0       2064.92       2334.32       183.52 o                         
  18   8   0      30442.42      30073.68       573.36 o                         
  20   8   0      14333.58      13948.28       408.85 o                         
  22   8   0       3223.07       3000.69       245.40 o                         
  24   8   0          5.04         -4.64       203.75 o                         
  26   8   0       1817.34       2166.93       310.08 o                         
  28   8   0       3375.81       3376.10       361.38 o                         
   1   9   0         28.42         86.71        63.40 o                         
   3   9   0       2268.43       2993.73       117.26 o                         
   5   9   0       4193.06       4512.86       140.68 o                         
   7   9   0       5049.66       5972.87       165.17 o                         
   9   9   0       3447.91       4003.17       172.67 o                         
  11   9   0         64.34        257.01       117.35 o                         
  13   9   0       1284.66       1814.96       162.26 o                         
  15   9   0       1330.51       1263.49       168.18 o                         
  17   9   0       1028.21       1190.95       192.20 o                         
  19   9   0          4.11        629.29       180.09 o                         
  21   9   0       1665.78       2358.47       237.32 o                         
  23   9   0       2037.28       2221.01       254.00 o                         
  25   9   0       1966.45       2362.03       276.16 o                         
  27   9   0          0.34       -276.69       276.69 o                         
   0  10   0     193112.77     200338.27      3202.60 o                         
   2  10   0      84734.34      84597.67      1010.32 o                         
   4  10   0       8570.31       7987.46       190.27 o                         
   6  10   0       3260.56       3938.45       144.37 o                         
   8  10   0      34014.61      34624.60       482.21 o                         
  10  10   0      20107.76      18683.79       389.30 o                         
  12  10   0       3735.62       3483.90       227.44 o                         
  14  10   0         40.49       -113.31       148.08 o                         
  16  10   0       2346.36       1997.36       201.49 o                         
  18  10   0       1077.81       1009.87       198.61 o                         
  20  10   0       1204.48       2070.54       249.87 o                         
  22  10   0        308.69        457.54       222.30 o                         
  24  10   0       4214.42       4822.26       324.00 o                         
  26  10   0       3065.92       3559.99       355.42 o                         
   1  11   0       2387.19       1992.04       153.11 o                         
   3  11   0      11422.39      10443.37       282.89 o                         
   5  11   0       6746.11       7009.11       242.73 o                         
   7  11   0       2231.16       2017.79       227.92 o                         
   9  11   0        658.64       1016.97       212.47 o                         
  11  11   0       4919.05       5254.55       291.99 o                         
  13  11   0         23.54         74.14       187.63 o                         
  15  11   0       2932.36       2530.98       291.56 o                         
  17  11   0         24.33        -94.89       217.38 o                         
  19  11   0       8820.30       9438.30       452.97 o                         
  21  11   0       9309.02       9281.53       469.43 o                         
  23  11   0       6254.67       6061.74       429.59 o                         
  25  11   0        188.83       -218.73       295.38 o                         
   0  12   0       6947.26       7663.84       603.44 o                         
   2  12   0       6774.58       5921.32       238.57 o                         
   4  12   0       1340.37       1222.46       155.99 o                         
   6  12   0        893.76        861.85       144.56 o                         
   8  12   0       2509.32       2186.74       299.38 o                         
  10  12   0       9140.42       8403.05       544.35 o                         
  12  12   0       4531.98       3565.50       292.38 o                         
  14  12   0        234.21        479.31       228.15 o                         
  16  12   0       4289.25       3838.67       384.61 o                         
  18  12   0       5556.03       4764.49       365.55 o                         
  20  12   0       3955.01       3272.18       351.13 o                         
  22  12   0       1388.44       1746.50       407.87 o                         
  24  12   0        138.35       -301.65       301.65 o                         
   1  13   0       1661.16       1292.40       174.06 o                         
   3  13   0      23770.05      23457.13       924.98 o                         
   5  13   0      38310.12      39937.15       684.23 o                         
   7  13   0      26417.76      28046.51       691.97 o                         
   9  13   0        972.06       1417.24       247.97 o                         
  11  13   0        445.42        961.69       238.22 o                         
  13  13   0        746.61        335.85       260.54 o                         
  15  13   0        346.25        363.17       258.67 o                         
  17  13   0       1766.40       2081.85       318.21 o                         
  19  13   0       5578.20       6252.24       556.44 o                         
  21  13   0       2253.12       2601.67       373.74 o                         
  23  13   0        649.21        547.12       331.43 o                         
   0  14   0       2864.79       2996.26       314.73 o                         
   2  14   0       1950.47       2139.33       266.06 o                         
   4  14   0         12.68       -147.55       147.55 o                         
   6  14   0        286.37        199.19       219.53 o                         
   8  14   0          7.64       -139.69       228.77 o                         
  10  14   0         23.33        176.40       233.82 o                         
  12  14   0       1834.65       1517.03       289.75 o                         
  14  14   0       2608.47       2150.10       318.07 o                         
  16  14   0        107.08        267.04       283.23 o                         
  18  14   0       1268.20        904.34       332.78 o                         
  20  14   0          2.01       -318.99       318.99 o                         
   1  15   0        562.97        343.81       251.47 o                         
   3  15   0          1.34       -171.95       171.95 o                         
   5  15   0         14.83       -263.64       263.64 o                         
   7  15   0        266.90       -150.17       250.61 o                         
   9  15   0       1027.15        600.48       317.57 o                         
  11  15   0        594.53        330.49       297.01 o                         
  13  15   0        691.91        464.89       296.18 o                         
  15  15   0          8.08       -292.98       347.39 o                         
  17  15   0       1171.14       1690.14       368.62 o                         
  19  15   0        203.21        379.99       345.45 o                         
   0  16   0         78.42        -52.05       267.21 o                         
   2  16   0       2548.80       2463.34       274.45 o                         
   4  16   0         22.50       -251.31       251.31 o                         
   6  16   0        469.49        179.71       270.10 o                         
   8  16   0       4630.71       3982.02       414.41 o                         
  10  16   0       4632.54       4504.25       531.05 o                         
  12  16   0       1058.15       1303.94       343.91 o                         
  14  16   0         16.36       -316.45       316.45 o                         
  16  16   0         57.18        -62.47       332.42 o                         
   1  17   0       2483.70       2264.32       332.29 o                         
   3  17   0       2792.75       3523.48       437.13 o                         
   5  17   0       2230.55       2280.73       358.74 o                         
   7  17   0         63.66       -288.67       288.67 o                         
   9  17   0        250.53         21.49       326.65 o                         
  11  17   0       1144.07       1203.10       359.54 o                         
  13  17   0         81.63        -65.04       337.44 o                         
   0  18   0       6649.49       6836.96      1171.16 o                         
   2  18   0       1506.26       1103.83       343.25 o                         
   4  18   0        211.56       -277.78       307.83 o                         
   6  18   0        250.72        193.28       326.62 o                         
   8  18   0        480.70        240.37       443.54 o                         
  10  18   0         21.81       -117.68       334.62 o                         
   1  19   0        225.29       -518.22       518.22 o                         
   3  19   0       1550.19        663.35       368.99 o                         
 -31   1   1       2478.41       2000.29       412.70 o                         
 -29   1   1      12478.72      13168.59       603.15 o                         
 -27   1   1       3601.11       3503.38       368.01 o                         
 -25   1   1         52.60        280.98       244.83 o                         
 -23   1   1       7543.15       7389.12       383.88 o                         
 -21   1   1      19102.50      17689.13       447.41 o                         
 -19   1   1       3185.93       3128.88       168.55 o                         
 -17   1   1      11160.95      10486.04       231.61 o                         
 -15   1   1      13698.53      14178.62       234.75 o                         
 -13   1   1      11565.97      14420.58       214.22 o                         
 -11   1   1       2276.42       2564.30       111.68 o                         
  -9   1   1       1270.41       1232.33        59.59 o                         
  -7   1   1      45857.96      49848.79       577.98 o                         
  -5   1   1       1943.30       2702.20        70.90 o                         
  -3   1   1      59767.87      56658.32       676.99 o                         
  -1   1   1      32795.31      31993.58       432.16 o                         
   1   1   1      24426.36      24289.94       318.73 o                         
   3   1   1      91851.84     109502.73      1384.58 o                         
   5   1   1      97151.32     111814.84      1325.46 o                         
   7   1   1      36549.31      32900.85       394.42 o                         
   9   1   1     192314.89     208270.95      2656.44 o                         
  11   1   1       9342.99      10271.34       171.46 o                         
  13   1   1      55432.26      56996.02       686.10 o                         
  15   1   1       8300.91       7663.92       188.33 o                         
  17   1   1       5556.02       7080.84       194.51 o                         
  19   1   1       1369.05       1605.98       140.92 o                         
  21   1   1         66.35        328.79       157.34 o                         
  23   1   1       5246.28       5072.13       499.57 o                         
  25   1   1       1069.44        974.67       273.46 o                         
  27   1   1       1875.07       2300.51       337.31 o                         
  29   1   1         37.08        937.49       353.63 o                         
  31   1   1        222.02        679.09       372.97 o                         
 -30   2   1        494.86        528.76       363.70 o                         
 -28   2   1        837.65        874.72       334.47 o                         
 -26   2   1        567.06        661.27       284.87 o                         
 -24   2   1        198.32        487.37       239.76 o                         
 -22   2   1        660.14        886.05       183.81 o                         
 -20   2   1       1042.77       1064.44       224.63 o                         
 -18   2   1        297.35        255.11        98.76 o                         
 -16   2   1        243.98        354.17        87.01 o                         
 -14   2   1       8810.59       8843.91       168.84 o                         
 -12   2   1      72188.85      65415.71       771.35 o                         
 -10   2   1      71696.59      63917.13       745.58 o                         
  -8   2   1      35700.57      32708.85       465.61 o                         
  -6   2   1        937.04       1631.93        63.63 o                         
  -4   2   1      33366.94      27910.33       355.45 o                         
  -2   2   1      36042.52      35505.59       433.87 o                         
   0   2   1       7208.81       6349.91       107.77 o                         
   2   2   1      98165.00     113027.45      1338.12 o                         
   4   2   1       1010.77        809.35        41.45 o                         
   6   2   1       5067.70       4193.33        81.46 o                         
   8   2   1      19977.04      26100.52       368.03 o                         
  10   2   1        230.87        428.86        61.36 o                         
  12   2   1      14809.12      14804.61       225.53 o                         
  14   2   1       6864.07       6273.47       142.13 o                         
  16   2   1       4166.66       3663.01       171.02 o                         
  18   2   1       3451.53       3941.78       180.25 o                         
  20   2   1        639.42        743.88       137.36 o                         
  22   2   1        174.64        143.14       167.06 o                         
  24   2   1       2457.47       2542.55       297.76 o                         
  26   2   1        420.03        701.51       285.36 o                         
  28   2   1       9821.95      10340.37       534.54 o                         
  30   2   1       6060.46       6246.72       573.45 o                         
 -31   3   1         59.84        117.78       404.65 o                         
 -29   3   1        743.73       1355.04       371.98 o                         
 -27   3   1        289.93        719.92       300.70 o                         
 -25   3   1        609.66       1017.02       271.75 o                         
 -23   3   1         13.41       -105.70       177.31 o                         
 -21   3   1        144.84        288.14       142.87 o                         
 -19   3   1        485.35        326.15       126.67 o                         
 -17   3   1        989.24        590.24       116.44 o                         
 -15   3   1        943.98       1352.24        99.72 o                         
 -13   3   1      16793.85      17827.38       292.97 o                         
 -11   3   1        548.41        711.55        96.99 o                         
  -9   3   1        573.72        985.38        71.62 o                         
  -7   3   1      13705.82      17196.95       273.05 o                         
  -5   3   1      47702.09      51873.66       598.48 o                         
  -3   3   1      47525.51      43408.11       501.78 o                         
  -1   3   1     118410.35     121441.39      1343.76 o                         
   1   3   1      19851.89      19318.50       237.12 o                         
   3   3   1        635.99        911.49        54.15 o                         
   5   3   1      15621.03      16762.23       220.33 o                         
   7   3   1      17602.21      20030.38       279.24 o                         
   9   3   1      44335.19      47087.20       624.90 o                         
  11   3   1         27.57        104.18        41.45 o                         
  13   3   1      36051.39      39474.97       497.73 o                         
  15   3   1      18007.23      18278.71       328.86 o                         
  17   3   1      10861.93      10616.22       279.37 o                         
  19   3   1       4645.04       4491.70       206.26 o                         
  21   3   1       1321.46       1391.34       163.77 o                         
  23   3   1       4428.95       4999.85       284.73 o                         
  25   3   1       4454.65       5366.11       423.61 o                         
  27   3   1        927.94       1373.96       329.81 o                         
  29   3   1        639.14       1586.94       372.71 o                         
  31   3   1       1271.09       1738.88       420.84 o                         
 -30   4   1        887.73        768.35       390.54 o                         
 -28   4   1        342.64        376.86       322.25 o                         
 -26   4   1        274.35        265.52       285.83 o                         
 -24   4   1       7272.98       6914.23       339.26 o                         
 -22   4   1       3964.67       3823.52       230.99 o                         
 -20   4   1       1348.06       1507.53       164.01 o                         
 -18   4   1      10173.29       8500.04       269.89 o                         
 -16   4   1         10.61        -24.85        98.69 o                         
 -14   4   1       4623.56       4985.74       155.08 o                         
 -12   4   1       3105.49       2993.38       116.59 o                         
 -10   4   1      10777.70      11566.43       208.70 o                         
  -8   4   1       1675.77       2557.05       521.66 o                         
  -6   4   1      14719.26      13399.83       253.69 o                         
  -4   4   1      43154.00      46305.41       543.03 o                         
  -2   4   1      14289.81      14466.28       195.99 o                         
   0   4   1       3141.85       5705.90       130.97 o                         
   2   4   1     144508.03     146355.78      1530.03 o                         
   4   4   1      10065.92      11546.22       170.12 o                         
   6   4   1      15791.86      17493.12       313.49 o                         
   8   4   1         60.10        105.70        58.89 o                         
  10   4   1        214.41        317.64        46.51 o                         
  12   4   1       5144.97       5793.45       174.71 o                         
  14   4   1       6372.62       7118.78       213.44 o                         
  16   4   1        257.88        327.14       108.02 o                         
  18   4   1      21809.80      21260.43       423.86 o                         
  20   4   1      13200.83      13088.50       351.63 o                         
  22   4   1      10699.33      11664.58       356.95 o                         
  24   4   1       1002.64       1300.09       237.46 o                         
  26   4   1       8657.99       8689.45       805.60 o                         
  28   4   1       4217.42       4726.92       459.05 o                         
  30   4   1       2178.80       1974.42       403.10 o                         
 -29   5   1        809.50        674.21       376.08 o                         
 -27   5   1       1232.39       1507.07       349.00 o                         
 -25   5   1       4682.84       4851.68       322.95 o                         
 -23   5   1        157.62        226.26       197.74 o                         
 -21   5   1        127.33        833.18       163.82 o                         
 -19   5   1       3959.03       3299.70       200.42 o                         
 -17   5   1        680.10        714.61       133.55 o                         
 -15   5   1       1054.69        974.08       122.68 o                         
 -13   5   1        126.31        322.59        77.37 o                         
 -11   5   1       3676.88       4106.29       135.32 o                         
  -9   5   1        525.02        615.15        77.16 o                         
  -7   5   1      26115.03      21594.04       293.09 o                         
  -5   5   1      18136.08      20482.38       276.11 o                         
  -3   5   1      14461.18      14305.89       215.45 o                         
  -1   5   1      35927.53      34590.50       418.88 o                         
   1   5   1      16269.26      15206.77       239.10 o                         
   3   5   1      34800.39      34947.29       425.53 o                         
   5   5   1      20165.63      15845.82       239.43 o                         
   7   5   1        680.75       1671.65       322.87 o                         
   9   5   1      14963.37      18294.26       383.62 o                         
  11   5   1      17013.88      15022.79       467.99 o                         
  13   5   1        769.20       1112.43       155.37 o                         
  15   5   1       1199.22       1502.91       138.75 o                         
  17   5   1        585.77        601.66       127.66 o                         
  19   5   1       4072.64       4216.25       220.20 o                         
  21   5   1        851.22       1217.67       171.91 o                         
  23   5   1          4.27         61.06       193.01 o                         
  25   5   1       3249.31       4114.67       305.54 o                         
  27   5   1         37.94        529.78       326.49 o                         
  29   5   1         76.10        165.06       346.24 o                         
 -30   6   1         23.81         54.72       367.09 o                         
 -28   6   1       5371.16       5889.47       542.80 o                         
 -26   6   1       6418.56       6546.86       424.46 o                         
 -24   6   1       7222.96       6950.80       456.55 o                         
 -22   6   1       3902.41       4759.82       260.63 o                         
 -20   6   1      18265.39      20516.73       526.96 o                         
 -18   6   1      14009.99      13945.35       358.29 o                         
 -16   6   1       1984.39       1776.44       155.68 o                         
 -14   6   1        255.65        332.59       112.01 o                         
 -12   6   1      68219.34      66075.73       862.64 o                         
 -10   6   1     164390.42     162339.28      1832.75 o                         
  -8   6   1     211261.61     212803.47      2532.11 o                         
  -6   6   1       5590.08       5703.35       255.34 o                         
  -4   6   1      27708.19      25024.92       386.89 o                         
  -2   6   1     121418.30     115485.65      1304.65 o                         
   0   6   1      60595.22      61605.40       758.54 o                         
   2   6   1      75476.35      74799.80      1230.64 o                         
   4   6   1       9214.33      11410.48       184.05 o                         
   6   6   1      16446.54      15680.66       387.83 o                         
   8   6   1        185.64        333.55        58.79 o                         
  10   6   1        624.93        574.30        65.99 o                         
  12   6   1       2330.11       2375.66       140.00 o                         
  14   6   1       1208.82       1328.17       170.40 o                         
  16   6   1       4918.82       4923.82       321.52 o                         
  18   6   1       2427.45       2940.28       193.53 o                         
  20   6   1      11683.09      12031.98       360.89 o                         
  22   6   1       1440.34       1409.06       196.58 o                         
  24   6   1       1948.45       1945.83       367.36 o                         
  26   6   1         66.85        -54.63       218.01 o                         
  28   6   1        909.69        812.48       353.09 o                         
  30   6   1       2853.43       3409.96       504.46 o                         
 -29   7   1      10680.30      10449.81       580.70 o                         
 -27   7   1       4099.88       3597.85       321.71 o                         
 -25   7   1        489.00        515.53       252.24 o                         
 -23   7   1       8565.88       8305.38       366.79 o                         
 -21   7   1       7395.17       6406.17       286.60 o                         
 -19   7   1       1068.38       1235.17       179.25 o                         
 -17   7   1       1379.93       1238.17       155.20 o                         
 -15   7   1        518.56        648.31       151.10 o                         
 -13   7   1      33677.69      32360.03       541.49 o                         
 -11   7   1         91.34        223.88        81.25 o                         
  -9   7   1       4804.89       4000.81       123.27 o                         
  -7   7   1       2710.32       3175.38       127.48 o                         
  -5   7   1      57667.53      55926.26       675.52 o                         
  -3   7   1      91316.12      92912.32      1070.41 o                         
  -1   7   1      68674.09      67734.80       795.37 o                         
   1   7   1      52739.77      52339.46       807.64 o                         
   3   7   1      20494.51      19100.29       273.57 o                         
   5   7   1       5637.20       6228.12       142.34 o                         
   7   7   1      12094.71      14245.50       284.27 o                         
   9   7   1      97835.05      92428.98      1080.73 o                         
  11   7   1      41323.33      40848.52       632.93 o                         
  13   7   1      14867.77      13890.19       317.89 o                         
  15   7   1       5977.83       7007.06       246.75 o                         
  17   7   1      15811.52      16041.88       381.10 o                         
  19   7   1      50809.30      49583.78       814.99 o                         
  21   7   1       9515.89       9426.48       341.01 o                         
  23   7   1       3811.95       3801.94       261.70 o                         
  25   7   1       1224.83       1000.25       271.94 o                         
  27   7   1       1165.35       1493.56       460.95 o                         
  29   7   1         24.99        578.03       366.10 o                         
 -28   8   1        462.01        909.54       305.75 o                         
 -26   8   1       3079.47       3107.82       414.48 o                         
 -24   8   1       3288.29       2733.60       270.69 o                         
 -22   8   1        568.60        701.74       237.85 o                         
 -20   8   1       2808.07       2588.26       221.85 o                         
 -18   8   1      23093.95      23982.34       498.90 o                         
 -16   8   1      24133.30      22508.43       458.47 o                         
 -14   8   1        599.79        709.72       134.87 o                         
 -12   8   1      36191.40      34657.95       572.97 o                         
 -10   8   1      32922.31      31017.19       465.96 o                         
  -8   8   1       5264.18       5493.44       150.97 o                         
  -6   8   1      22147.92      22019.70       320.11 o                         
  -4   8   1      61267.38      57593.11       699.67 o                         
  -2   8   1      30437.97      28375.24       359.66 o                         
   0   8   1      19957.68      19950.79       287.80 o                         
   2   8   1      12944.43      13199.02       217.42 o                         
   4   8   1      25871.36      23919.63       337.30 o                         
   6   8   1      14366.95      13546.72       231.12 o                         
   8   8   1       1705.25       1631.35       101.18 o                         
  10   8   1        263.22        464.68        93.70 o                         
  12   8   1       3081.38       3573.38       180.99 o                         
  14   8   1      11935.19      12241.29       318.07 o                         
  16   8   1          0.45        238.41       140.43 o                         
  18   8   1       2905.25       3450.69       220.03 o                         
  20   8   1       4927.80       5355.95       272.11 o                         
  22   8   1         30.96       -168.27       185.32 o                         
  24   8   1        637.96        659.55       220.27 o                         
  26   8   1       2660.12       2683.76       448.41 o                         
  28   8   1         32.30         67.55       287.24 o                         
 -27   9   1         90.61       -140.77       279.46 o                         
 -25   9   1       1118.80        764.43       241.39 o                         
 -23   9   1       1946.57       1191.57       237.64 o                         
 -21   9   1       3286.58       3903.95       273.34 o                         
 -19   9   1      15051.30      15207.76       423.24 o                         
 -17   9   1       7190.23       7135.33       285.70 o                         
 -15   9   1        797.24        728.95       154.74 o                         
 -13   9   1      34429.54      33317.80       820.07 o                         
 -11   9   1       9954.63      10924.60       288.33 o                         
  -9   9   1      11474.07      12225.61       293.09 o                         
  -7   9   1      23160.50      21251.31       323.52 o                         
  -5   9   1        153.06        257.90        72.64 o                         
  -3   9   1       9410.06       9635.92       191.52 o                         
  -1   9   1        222.38        275.42        68.04 o                         
   1   9   1       3204.44       3419.11       119.16 o                         
   3   9   1       2656.46       2824.93       114.22 o                         
   5   9   1      23554.41      21927.36       327.99 o                         
   7   9   1      11884.17      12537.57       234.19 o                         
   9   9   1       3154.40       2678.73       179.65 o                         
  11   9   1      26668.94      25752.10       470.51 o                         
  13   9   1       8956.54       8869.33       294.71 o                         
  15   9   1      10422.03       9688.82       365.99 o                         
  17   9   1      24969.26      24628.32       513.82 o                         
  19   9   1      21119.22      22504.20       508.37 o                         
  21   9   1       1150.70       1828.35       242.66 o                         
  23   9   1        961.64        934.93       226.76 o                         
  25   9   1       1803.91       1658.29       265.81 o                         
  27   9   1        128.15        345.54       407.39 o                         
 -26  10   1       1277.80        693.80       292.16 o                         
 -24  10   1        427.43        539.95       263.04 o                         
 -22  10   1        416.03         95.77       212.66 o                         
 -20  10   1        645.02       1178.66       215.10 o                         
 -18  10   1       1970.63       1819.08       211.58 o                         
 -16  10   1       8345.18       9598.87       334.40 o                         
 -14  10   1        219.99         29.91       148.96 o                         
 -12  10   1      11144.04      11453.05       317.02 o                         
 -10  10   1      10695.86      10898.04       295.37 o                         
  -8  10   1         29.30        140.91        85.59 o                         
  -6  10   1      41923.30      41826.61       598.89 o                         
  -4  10   1      23080.17      22808.62       375.74 o                         
  -2  10   1       4021.60       3943.03       155.22 o                         
   0  10   1       3975.73       4930.80       190.44 o                         
   2  10   1        448.91        557.52       125.40 o                         
   4  10   1      10971.70      10587.06       254.00 o                         
   6  10   1       5217.97       4940.62       158.88 o                         
   8  10   1        179.67        406.09       103.85 o                         
  10  10   1        172.49        348.44       123.23 o                         
  12  10   1      18771.67      18831.84       408.26 o                         
  14  10   1       6152.09       6738.34       268.46 o                         
  16  10   1        998.35       1348.63       187.33 o                         
  18  10   1       9336.77       9629.93       346.84 o                         
  20  10   1      11030.23      14606.01       447.03 o                         
  22  10   1        674.44       1142.96       237.49 o                         
  24  10   1        958.25        974.02       249.88 o                         
  26  10   1       3843.89       3614.78       521.57 o                         
 -25  11   1        721.09        169.47       342.74 o                         
 -23  11   1       2248.91       1792.33       328.63 o                         
 -21  11   1       1657.36       2507.83       325.71 o                         
 -19  11   1        828.21       1317.80       276.99 o                         
 -17  11   1          1.24       -197.14       216.92 o                         
 -15  11   1       2721.17       2646.43       357.64 o                         
 -13  11   1      16131.91      16293.01       502.02 o                         
 -11  11   1       4549.88       5045.55       296.19 o                         
  -9  11   1        541.39        456.80       255.89 o                         
  -7  11   1       2036.83       2445.72       237.05 o                         
  -5  11   1       9318.73       9773.17       396.57 o                         
  -3  11   1       5128.84       5142.48       219.43 o                         
  -1  11   1      10491.36       9959.42       281.06 o                         
   1  11   1       2978.07       2918.89       204.48 o                         
   3  11   1      13747.96      14283.94       334.35 o                         
   5  11   1       1509.76       1648.95       245.06 o                         
   7  11   1      25642.92      25488.79       472.41 o                         
   9  11   1      58892.70      61348.84      1153.30 o                         
  11  11   1      50271.62      52130.49      1029.55 o                         
  13  11   1       6404.53       7285.95       370.65 o                         
  15  11   1         51.57        224.47       290.01 o                         
  17  11   1       5862.16       6401.23       514.88 o                         
  19  11   1       4647.80       5082.80       373.93 o                         
  21  11   1       3650.53       4969.21       673.02 o                         
  23  11   1       2658.32       3003.36       355.66 o                         
  25  11   1          8.63        364.29       482.31 o                         
 -24  12   1        721.89        863.96       339.04 o                         
 -22  12   1       3957.33       3393.71       367.14 o                         
 -20  12   1       3234.98       2546.27       342.51 o                         
 -18  12   1       2213.97       2030.21       301.57 o                         
 -16  12   1        668.04        798.58       259.54 o                         
 -14  12   1       4728.10       4127.75       316.38 o                         
 -12  12   1      17742.15      17543.06       546.44 o                         
 -10  12   1      61872.42      67443.97      1279.17 o                         
  -8  12   1      47634.86      49973.91       999.38 o                         
  -6  12   1        667.95        906.50       145.35 o                         
  -4  12   1      13701.71      13844.40       344.54 o                         
  -2  12   1      47128.51      48447.22       767.44 o                         
   0  12   1       7143.37       6799.71       250.42 o                         
   2  12   1        251.37        -56.29       123.80 o                         
   4  12   1       1189.14       1052.01       153.76 o                         
   6  12   1       1446.11       1245.31       148.96 o                         
   8  12   1         30.65        253.55       190.19 o                         
  10  12   1       5903.26       5566.64       329.97 o                         
  12  12   1       2287.94       2100.76       257.24 o                         
  14  12   1        165.73        471.32       231.24 o                         
  16  12   1        298.41        360.14       245.44 o                         
  18  12   1        271.07        663.13       266.39 o                         
  20  12   1       2063.89       3141.55       345.17 o                         
  22  12   1        102.80         -1.64       430.06 o                         
  24  12   1        132.38       -112.63       302.12 o                         
 -23  13   1        277.79        209.45       329.60 o                         
 -21  13   1        148.99        -21.99       307.70 o                         
 -19  13   1         24.84        330.05       295.62 o                         
 -17  13   1         14.06       -250.88       250.88 o                         
 -15  13   1        117.81        319.51       247.72 o                         
 -13  13   1       4160.33       4418.21       336.39 o                         
 -11  13   1       3662.40       4715.85       345.84 o                         
  -9  13   1       7881.51       7626.60       384.34 o                         
  -7  13   1        723.26        560.21       213.83 o                         
  -5  13   1       1452.47       1659.60       350.77 o                         
  -3  13   1        998.59       1603.01       304.32 o                         
  -1  13   1       1793.82       2243.21       237.05 o                         
   1  13   1       6062.17       5274.32       245.31 o                         
   3  13   1       5807.37       6323.12       280.31 o                         
   5  13   1       3003.33       3416.16       218.18 o                         
   7  13   1      26929.51      25485.68       658.56 o                         
   9  13   1      46414.32      48526.20      1014.23 o                         
  11  13   1      18455.17      19331.89       599.50 o                         
  13  13   1      11818.94      12563.69       544.35 o                         
  15  13   1        681.72        703.46       269.29 o                         
  17  13   1       7053.45       8457.53       694.78 o                         
  19  13   1      15986.30      16251.65      1143.12 o                         
  21  13   1       6464.02       7360.02       481.73 o                         
  23  13   1          6.92        -55.18       370.65 o                         
 -20  14   1        285.76       -206.79       322.71 o                         
 -18  14   1       1945.11       1738.87       359.10 o                         
 -16  14   1         11.22       -133.50       275.18 o                         
 -14  14   1        414.52        860.24       282.23 o                         
 -12  14   1       8307.24       8264.04       483.44 o                         
 -10  14   1       4105.16       4235.83       343.36 o                         
  -8  14   1       1224.99        918.24       247.06 o                         
  -6  14   1       8214.74       8240.25       403.38 o                         
  -4  14   1       6514.85       7504.64       300.75 o                         
  -2  14   1      16020.31      16382.21       415.83 o                         
   0  14   1         86.95        -17.66       156.64 o                         
   2  14   1      14168.00      13329.67       413.24 o                         
   4  14   1       2376.81       2175.89       237.24 o                         
   6  14   1        933.03        864.97       249.56 o                         
   8  14   1       1742.97       1417.09       262.42 o                         
  10  14   1       4769.49       4525.19       350.83 o                         
  12  14   1        176.01         18.20       248.72 o                         
  14  14   1          2.15       -256.34       256.34 o                         
  16  14   1       2483.74       3060.53       360.54 o                         
  18  14   1       7286.75       7450.64       492.96 o                         
  20  14   1       7076.98       8105.83       515.86 o                         
 -19  15   1       3300.67       2259.70       408.55 o                         
 -17  15   1       1066.16        860.73       343.43 o                         
 -15  15   1        380.60         48.54       297.33 o                         
 -13  15   1       1919.36       1841.39       356.32 o                         
 -11  15   1        534.54         46.89       307.07 o                         
  -9  15   1         19.95        177.16       260.61 o                         
  -7  15   1        292.59        101.44       246.63 o                         
  -5  15   1        702.52        893.86       259.85 o                         
  -3  15   1       2561.87       2817.65       233.05 o                         
  -1  15   1       1737.83       1308.47       201.34 o                         
   1  15   1          5.52       -165.39       165.39 o                         
   3  15   1       1546.79       1522.75       331.71 o                         
   5  15   1       2356.45       1867.18       282.50 o                         
   7  15   1         79.34       -158.07       248.45 o                         
   9  15   1       2568.50       2734.77       359.88 o                         
  11  15   1       3330.79       3989.31       369.17 o                         
  13  15   1        915.20        958.69       376.86 o                         
  15  15   1          6.55       -305.17       305.17 o                         
  17  15   1       3129.05       2879.45       402.87 o                         
  19  15   1       3053.74       2799.20       408.36 o                         
 -16  16   1       1296.15       1004.99       371.23 o                         
 -14  16   1        873.84        376.34       355.23 o                         
 -12  16   1       5226.08       5800.75       443.77 o                         
 -10  16   1      11807.43      13472.79       710.29 o                         
  -8  16   1       4394.24       4421.93       488.52 o                         
  -6  16   1        292.55        -43.99       271.04 o                         
  -4  16   1        562.78        446.34       269.74 o                         
  -2  16   1       5555.44       5984.44       311.29 o                         
   0  16   1       5650.80       6860.68       395.58 o                         
   2  16   1       2546.92       3202.64       292.05 o                         
   4  16   1       1190.20       1047.17       291.24 o                         
   6  16   1        520.33        151.03       269.96 o                         
   8  16   1        484.22        659.60       291.73 o                         
  10  16   1       1108.99       1075.19       330.56 o                         
  12  16   1        637.48        694.41       319.37 o                         
  14  16   1        472.56         65.78       319.85 o                         
  16  16   1         31.37       -333.51       333.51 o                         
 -13  17   1        730.01        431.25       440.44 o                         
 -11  17   1         44.79       -317.28       317.28 o                         
  -9  17   1         63.08       -223.93       305.05 o                         
  -7  17   1          7.17        128.07       304.81 o                         
  -5  17   1        373.98        128.85       304.92 o                         
  -3  17   1       1562.80       1120.55       316.58 o                         
  -1  17   1       7540.49       7072.47       388.41 o                         
   1  17   1       7139.33       8161.00       441.11 o                         
   3  17   1       1340.29       1172.41       314.82 o                         
   5  17   1        141.59        109.99       305.28 o                         
   7  17   1        929.11        478.10       383.06 o                         
   9  17   1       3824.76       3618.56       406.93 o                         
  11  17   1       5488.15       6037.57       583.12 o                         
  13  17   1        953.24        907.83       366.58 o                         
 -10  18   1       5151.61       5481.35       566.53 o                         
  -8  18   1       2042.88       1695.66       380.68 o                         
  -6  18   1          0.19       -307.29       307.29 o                         
  -4  18   1       3730.67       3700.66       519.78 o                         
  -2  18   1       4974.44       5410.25       445.34 o                         
   0  18   1       4759.44       4104.56       421.62 o                         
   2  18   1        487.78        -77.11       315.40 o                         
   4  18   1        353.38         13.55       395.47 o                         
   6  18   1        350.96        -89.61       326.27 o                         
   8  18   1        501.68        122.67       340.52 o                         
  10  18   1        252.52       -349.30       349.30 o                         
  -3  19   1        884.70        853.64       451.16 o                         
  -1  19   1          8.22       -405.07       405.07 o                         
   1  19   1       1182.13        973.41       471.13 o                         
   3  19   1       2622.40       2483.45       412.97 o                         
 -30   0   2      15585.04      15336.01      1391.42 o                         
 -28   0   2       8780.99       9956.81       730.27 o                         
 -26   0   2       3105.67       3975.03       504.80 o                         
 -24   0   2      32327.72      31335.47      1429.03 o                         
 -22   0   2     114697.40     103065.68      2577.95 o                         
 -20   0   2      89208.30      85955.64      1731.69 o                         
 -18   0   2      90122.19      87491.52      1732.42 o                         
 -16   0   2        990.50       1202.84       212.47 o                         
 -14   0   2      24941.12      28589.16       583.73 o                         
 -12   0   2     160544.97     156685.08      2489.56 o                         
 -10   0   2     285827.94     289762.41      4513.88 o                         
  -8   0   2      92402.87     105400.20      1673.20 o                         
  -6   0   2     657310.94     740397.25     11424.15 o                         
  -4   0   2     213424.75     223865.52      3462.41 o                         
  -2   0   2        110.95        807.70        37.22 o                         
   0   0   2      45860.05      37563.01      1214.14 o                         
   2   0   2     252085.28     282127.19      4352.77 o                         
   4   0   2      90774.38     103599.81      1624.98 o                         
   6   0   2      16026.04      14099.87       265.80 o                         
   8   0   2      11121.95       7253.97       290.01 o                         
  10   0   2      27749.26      23929.79       442.43 o                         
  12   0   2      78848.56      76958.04      1270.70 o                         
  14   0   2      20177.13      18989.90       398.47 o                         
  16   0   2      10192.61       9143.63       268.15 o                         
  18   0   2      37572.51      36369.76       722.52 o                         
  20   0   2     130846.75     127428.77      3079.62 o                         
  22   0   2      96630.49      88982.44      2289.07 o                         
  24   0   2      27016.10      25546.42      1074.46 o                         
  26   0   2       1219.21       1203.68       413.06 o                         
  28   0   2       8330.90       6044.81       644.95 o                         
  30   0   2       6750.14       5395.07       669.93 o                         
 -31   1   2       1097.28       1464.21       445.09 o                         
 -29   1   2       1782.80       1784.96       374.56 o                         
 -27   1   2       1138.29       1420.98       314.47 o                         
 -25   1   2       8298.01       7543.44       409.67 o                         
 -23   1   2       8467.60       7850.00       391.27 o                         
 -21   1   2      12812.32      13295.53       387.18 o                         
 -19   1   2        189.34        493.40       119.57 o                         
 -17   1   2        401.11        526.90        91.83 o                         
 -15   1   2        125.51         86.64        60.99 o                         
 -13   1   2       3064.65       3184.41       152.64 o                         
 -11   1   2      24535.88      29305.91       376.43 o                         
  -9   1   2       2255.84       2212.79       125.39 o                         
  -7   1   2      16847.07      17197.82       224.45 o                         
  -5   1   2       5268.05       3554.33        84.09 o                         
  -3   1   2     148288.70     172447.03      2180.78 o                         
  -1   1   2     378848.25     409370.28     12969.35 o                         
   1   1   2     248191.44     274342.94      2992.92 o                         
   3   1   2        337.34        206.64        27.39 o                         
   5   1   2     241142.39     262138.64      2870.38 o                         
   7   1   2     166029.53     163859.12      1813.73 o                         
   9   1   2      77681.30      71177.45       875.85 o                         
  11   1   2      51141.27      55034.70       667.03 o                         
  13   1   2      15492.06      14661.51       282.24 o                         
  15   1   2      21349.69      21760.31       562.97 o                         
  17   1   2      29341.47      30273.73       458.28 o                         
  19   1   2       5571.29       5745.60       316.34 o                         
  21   1   2       7350.41       7025.78       343.78 o                         
  23   1   2       2623.33       2414.79       273.44 o                         
  25   1   2        305.99        524.88       256.70 o                         
  27   1   2       2200.35       2393.16       349.45 o                         
  29   1   2       7944.33       8044.64       511.78 o                         
  31   1   2       7887.38       7895.87       546.54 o                         
 -30   2   2        203.96        538.90       407.39 o                         
 -28   2   2        571.74       1082.29       329.39 o                         
 -26   2   2       4884.44       5025.25       381.44 o                         
 -24   2   2       2684.34       2349.11       283.03 o                         
 -22   2   2       8980.26       9495.19       353.03 o                         
 -20   2   2      28308.51      28045.35       571.57 o                         
 -18   2   2      13420.73      13085.48       275.95 o                         
 -16   2   2      14585.47      13029.46       258.28 o                         
 -14   2   2      94020.63      87320.83      1020.06 o                         
 -12   2   2      61284.48      61173.11       784.23 o                         
 -10   2   2      15063.26      15065.78       241.08 o                         
  -8   2   2      10648.78       6877.99       136.69 o                         
  -6   2   2        853.56       1742.57        84.88 o                         
  -4   2   2        265.62        379.46        39.10 o                         
  -2   2   2       3395.01       7375.01       104.94 o                         
   0   2   2       5505.03       6784.79       108.75 o                         
   2   2   2      12949.31      18096.54       232.85 o                         
   4   2   2       6789.58       9561.11       148.62 o                         
   6   2   2       8011.13      10859.84       201.98 o                         
   8   2   2      14320.84      15472.20       244.68 o                         
  10   2   2      62265.07      57950.44       681.84 o                         
  12   2   2       1867.99       2234.18        84.84 o                         
  14   2   2       3084.37       3263.76       108.00 o                         
  16   2   2      26988.67      28414.53       433.79 o                         
  18   2   2        450.87        652.92       119.65 o                         
  20   2   2       3276.68       3139.89       187.63 o                         
  22   2   2      15649.41      15558.28       668.33 o                         
  24   2   2       6816.58       6844.90       435.79 o                         
  26   2   2       3428.32       3391.50       351.50 o                         
  28   2   2       3851.83       4265.91       412.52 o                         
  30   2   2       1968.49       3465.01       439.40 o                         
 -31   3   2       2246.11       1772.89       396.80 o                         
 -29   3   2      15951.20      15213.90       912.01 o                         
 -27   3   2      10986.71      11121.96       536.84 o                         
 -25   3   2        141.16        -18.44       248.00 o                         
 -23   3   2      25250.97      23141.99       556.19 o                         
 -21   3   2      21786.57      18449.40       483.60 o                         
 -19   3   2       5391.77       5130.08       353.91 o                         
 -17   3   2      21099.47      22164.07       371.89 o                         
 -15   3   2      12534.37      12899.22       250.42 o                         
 -13   3   2       1431.84       1538.47        94.79 o                         
 -11   3   2      40645.23      40405.06       542.09 o                         
  -9   3   2       9650.57       9839.49       314.42 o                         
  -7   3   2      62684.82      65596.72       812.55 o                         
  -5   3   2        977.91       1630.58        57.35 o                         
  -3   3   2      25230.56      27225.60       328.40 o                         
  -1   3   2      11018.33      13948.51       198.12 o                         
   1   3   2      41832.79      46982.44       538.28 o                         
   3   3   2      42562.94      48709.87       561.06 o                         
   5   3   2      30682.88      32337.16       387.48 o                         
   7   3   2     122673.62     125432.76      1506.43 o                         
   9   3   2     259623.95     245859.69      2911.57 o                         
  11   3   2      62015.66      60362.60       716.31 o                         
  13   3   2       9001.57       8965.75       165.52 o                         
  15   3   2      57553.58      55666.15       912.30 o                         
  17   3   2      35493.13      33108.83       665.51 o                         
  19   3   2       9590.69       8587.27       277.10 o                         
  21   3   2      33892.65      31174.13       570.26 o                         
  23   3   2       4044.27       4247.03       336.01 o                         
  25   3   2       3135.45       3749.78       548.98 o                         
  27   3   2      28390.26      28229.62      1003.40 o                         
  29   3   2      17500.79      16760.85       868.67 o                         
  31   3   2      10360.68      10444.00      1108.93 o                         
 -30   4   2        156.34        125.44       354.93 o                         
 -28   4   2         39.14        147.92       317.86 o                         
 -26   4   2        643.95        907.22       300.31 o                         
 -24   4   2        466.67        642.61       212.63 o                         
 -22   4   2      21491.55      21009.34       474.10 o                         
 -20   4   2      31958.01      31424.55       634.28 o                         
 -18   4   2      22642.72      23129.35       445.27 o                         
 -16   4   2      44835.94      42142.12       659.42 o                         
 -14   4   2      80010.84      79534.41      1017.72 o                         
 -12   4   2      17531.59      15558.24       266.49 o                         
 -10   4   2         53.59        251.67        62.28 o                         
  -8   4   2      15498.86      13199.11       219.07 o                         
  -6   4   2       6602.46       7179.84       158.15 o                         
  -4   4   2       7919.03       8459.64       136.95 o                         
  -2   4   2     184992.66     195811.53      2158.58 o                         
   0   4   2      69427.85      84189.20       947.15 o                         
   2   4   2         34.97        302.57        37.25 o                         
   4   4   2       1481.74       1356.50        89.09 o                         
   6   4   2      63815.95      61011.18       821.94 o                         
   8   4   2       1419.37       1145.85        72.46 o                         
  10   4   2      25879.71      26681.50       384.70 o                         
  12   4   2        132.64        461.44        67.78 o                         
  14   4   2      57018.01      53467.00       786.73 o                         
  16   4   2      34403.75      33265.47       586.18 o                         
  18   4   2        347.64        601.84       131.40 o                         
  20   4   2      13288.18      12862.04       350.65 o                         
  22   4   2      22082.43      20735.83       549.39 o                         
  24   4   2       1236.90       1638.24       360.39 o                         
  26   4   2       4487.51       4218.40       380.83 o                         
  28   4   2       8173.79      10462.49       654.46 o                         
  30   4   2       5046.15       4975.02       476.19 o                         
 -29   5   2         46.44        247.51       347.05 o                         
 -27   5   2        104.99         60.67       306.51 o                         
 -25   5   2        527.47        439.80       231.34 o                         
 -23   5   2       4143.64       4170.13       286.81 o                         
 -21   5   2       4338.59       3986.10       228.27 o                         
 -19   5   2      20691.31      19979.02       426.26 o                         
 -17   5   2       3424.79       2909.49       173.88 o                         
 -15   5   2      27989.01      26860.79       470.80 o                         
 -13   5   2       9300.36       9971.05       254.42 o                         
 -11   5   2      76355.27      79255.64      1003.61 o                         
  -9   5   2     272996.31     269486.03      3197.08 o                         
  -7   5   2      88213.71      91700.58      1050.45 o                         
  -5   5   2        117.12        361.56        49.33 o                         
  -3   5   2     252380.64     253869.16      3007.22 o                         
  -1   5   2     424164.03     433664.28      4741.28 o                         
   1   5   2     319332.62     313811.22      3444.46 o                         
   3   5   2      75566.88      70437.48       764.64 o                         
   5   5   2      56679.61      60866.55       712.38 o                         
   7   5   2     221800.75     213510.48      2370.18 o                         
   9   5   2     409030.81     398604.56      4694.47 o                         
  11   5   2      51349.98      48957.23       653.89 o                         
  13   5   2        892.10        920.49       110.56 o                         
  15   5   2        412.59        187.36       108.54 o                         
  17   5   2        915.68       1076.28       173.26 o                         
  19   5   2         62.85        375.56       143.39 o                         
  21   5   2       2880.61       3161.52       214.94 o                         
  23   5   2       5805.52       5642.81       285.90 o                         
  25   5   2       2435.69       2944.42       283.27 o                         
  27   5   2        418.61        933.73       330.18 o                         
  29   5   2       1235.94       1523.50       383.97 o                         
 -30   6   2       5230.38       5635.14       491.96 o                         
 -28   6   2       6152.79       6376.03       479.38 o                         
 -26   6   2       1440.20       1334.22       270.16 o                         
 -24   6   2       4052.46       3991.79       394.88 o                         
 -22   6   2      19970.06      20818.60       574.21 o                         
 -20   6   2      44893.63      45185.04       753.91 o                         
 -18   6   2      14358.21      13098.17       346.32 o                         
 -16   6   2        691.94        456.78       125.44 o                         
 -14   6   2      46676.27      44752.79       692.10 o                         
 -12   6   2       7936.00       8488.81       202.36 o                         
 -10   6   2       2769.17       2614.63       150.18 o                         
  -8   6   2       3565.30       4264.60       242.96 o                         
  -6   6   2       2377.92       2545.76        93.21 o                         
  -4   6   2       2183.19       1732.96        96.02 o                         
  -2   6   2      15948.19      16218.46       327.93 o                         
   0   6   2         94.27        460.85        49.30 o                         
   2   6   2        489.19       1221.53        63.38 o                         
   4   6   2      42555.04      44294.80       538.40 o                         
   6   6   2      10297.38      10354.21       178.82 o                         
   8   6   2        230.90        629.60        77.46 o                         
  10   6   2      15191.87      14864.03       264.48 o                         
  12   6   2      17591.65      16565.12       331.50 o                         
  14   6   2      60473.66      60315.34       890.94 o                         
  16   6   2       2889.97       3180.75       182.09 o                         
  18   6   2       4679.64       5077.25       251.40 o                         
  20   6   2      26782.49      24718.44       514.23 o                         
  22   6   2      12226.64      12024.52       382.97 o                         
  24   6   2        774.06        750.77       229.93 o                         
  26   6   2       2908.22       3047.91       284.14 o                         
  28   6   2      11920.71      12558.66       611.03 o                         
 -29   7   2       5329.13       5555.96       490.64 o                         
 -27   7   2       4470.24       4470.78       324.93 o                         
 -25   7   2         27.61        112.35       235.23 o                         
 -23   7   2       4956.62       5050.22       315.58 o                         
 -21   7   2       2645.51       3088.30       229.65 o                         
 -19   7   2       2087.18       2672.99       206.57 o                         
 -17   7   2        453.90        470.91       147.02 o                         
 -15   7   2       1650.69       1445.35       149.21 o                         
 -13   7   2        166.29        542.50       117.77 o                         
 -11   7   2         85.81        138.06        82.28 o                         
  -9   7   2       7512.08       7503.32       165.12 o                         
  -7   7   2       8658.42       7332.07       159.59 o                         
  -5   7   2        813.05        900.96        94.93 o                         
  -3   7   2        511.77        874.38        75.13 o                         
  -1   7   2        547.38        655.85        81.75 o                         
   1   7   2      61891.75      60855.77       720.63 o                         
   3   7   2       3500.16       4862.45       121.28 o                         
   5   7   2      18217.29      19587.17       302.55 o                         
   7   7   2     131455.84     131409.95      1498.21 o                         
   9   7   2      61609.41      58940.06       718.45 o                         
  11   7   2       7410.07       6806.10       190.00 o                         
  13   7   2      13818.04      14286.27       354.57 o                         
  15   7   2       5364.85       4627.35       206.87 o                         
  17   7   2      29158.72      28537.31       533.58 o                         
  19   7   2      37756.87      34805.93       632.77 o                         
  21   7   2      13361.89      11853.66       374.48 o                         
  23   7   2         65.73        128.29       185.51 o                         
  25   7   2       3308.72       3355.85       309.50 o                         
  27   7   2       2137.53       1127.91       357.83 o                         
  29   7   2      10315.37       9372.26       563.55 o                         
 -28   8   2         64.32       -210.98       278.23 o                         
 -26   8   2        439.77        161.53       311.56 o                         
 -24   8   2         93.69        200.18       219.64 o                         
 -22   8   2        228.94        210.48       189.34 o                         
 -20   8   2        692.09        421.46       176.71 o                         
 -18   8   2       1158.55       1033.17       176.55 o                         
 -16   8   2        119.87        156.18       137.87 o                         
 -14   8   2       5710.33       5083.62       215.91 o                         
 -12   8   2       6156.65       5255.18       210.14 o                         
 -10   8   2       2037.79       1957.60       116.25 o                         
  -8   8   2      20965.42      19592.35       298.77 o                         
  -6   8   2      38692.34      36707.08       477.62 o                         
  -4   8   2       9570.32       8449.08       171.02 o                         
  -2   8   2      10161.35      10230.11       184.17 o                         
   0   8   2       1001.06       1768.47        78.42 o                         
   2   8   2       5931.32       6117.33       141.90 o                         
   4   8   2       7241.87       5951.66       146.78 o                         
   6   8   2      45099.44      46286.07       583.59 o                         
   8   8   2      60745.27      59216.11       728.71 o                         
  10   8   2      30160.79      28962.47       446.54 o                         
  12   8   2        319.70        114.74       110.75 o                         
  14   8   2       6069.43       5773.69       258.68 o                         
  16   8   2       6783.71       7804.77       282.52 o                         
  18   8   2       6053.01       6898.49       313.86 o                         
  20   8   2       3244.31       2928.03       232.18 o                         
  22   8   2        121.72        324.02       192.28 o                         
  24   8   2       2863.99       2540.65       261.68 o                         
  26   8   2        236.73        440.52       271.42 o                         
  28   8   2        110.95        341.56       356.33 o                         
 -27   9   2        330.93        357.10       291.30 o                         
 -25   9   2       1487.47        962.20       250.70 o                         
 -23   9   2        361.28        437.98       220.75 o                         
 -21   9   2       4777.83       5443.36       294.63 o                         
 -19   9   2       6676.80       6542.58       294.61 o                         
 -17   9   2        328.16         46.78       155.32 o                         
 -15   9   2         79.01        -84.16       137.43 o                         
 -13   9   2        351.62        432.65       133.58 o                         
 -11   9   2       2501.38       3289.53       195.66 o                         
  -9   9   2        748.55        945.84       119.83 o                         
  -7   9   2        948.80       1170.00       102.46 o                         
  -5   9   2       2420.46       2342.07       125.89 o                         
  -3   9   2       3665.22       4008.21       183.81 o                         
  -1   9   2      23472.53      23899.02       340.61 o                         
   1   9   2      16899.34      15244.30       247.66 o                         
   3   9   2        214.26        346.43        69.50 o                         
   5   9   2       1731.10       2088.95       105.27 o                         
   7   9   2       9556.63      10043.53       218.53 o                         
   9   9   2      15113.68      14355.01       286.07 o                         
  11   9   2        367.37        295.84       120.02 o                         
  13   9   2        182.00        156.32       127.57 o                         
  15   9   2      11049.67      10816.72       325.74 o                         
  17   9   2       9750.06       9399.39       325.95 o                         
  19   9   2      11044.47      10168.54       510.94 o                         
  21   9   2       3064.06       2841.85       249.37 o                         
  23   9   2         23.79        244.08       214.24 o                         
  25   9   2        404.65        720.13       244.16 o                         
  27   9   2       1066.67        930.72       304.10 o                         
 -26  10   2        557.22        510.07       285.01 o                         
 -24  10   2       1249.92       1055.96       273.30 o                         
 -22  10   2       6139.41       5567.07       347.55 o                         
 -20  10   2       5408.96       5896.57       304.95 o                         
 -18  10   2      11902.61      11258.04       472.97 o                         
 -16  10   2        111.75        222.94       167.34 o                         
 -14  10   2       4244.68       4999.63       240.90 o                         
 -12  10   2       4602.57       4818.25       218.44 o                         
 -10  10   2       9986.00      10245.26       289.96 o                         
  -8  10   2       6782.81       6724.26       204.17 o                         
  -6  10   2      22713.05      24094.91       395.15 o                         
  -4  10   2       3324.11       3606.35       174.43 o                         
  -2  10   2         23.23        -40.45        89.26 o                         
   0  10   2       3258.47       3150.46       145.54 o                         
   2  10   2       1366.57       1820.90       132.48 o                         
   4  10   2        730.26        652.94       101.30 o                         
   6  10   2       5049.26       5087.54       179.99 o                         
   8  10   2          8.80         92.25       109.30 o                         
  10  10   2       1427.10       1520.19       149.25 o                         
  12  10   2        716.19        787.63       145.44 o                         
  14  10   2        677.73        584.94       159.26 o                         
  16  10   2       1080.47       1364.81       190.42 o                         
  18  10   2       2465.82       2489.80       281.90 o                         
  20  10   2      19793.81      20967.96       522.08 o                         
  22  10   2      18792.06      19129.16       526.40 o                         
  24  10   2       6263.59       5739.14       457.10 o                         
  26  10   2         64.26        -48.25       275.80 o                         
 -25  11   2        240.64        165.15       299.38 o                         
 -23  11   2        789.76       1292.38       449.74 o                         
 -21  11   2       2670.58       3053.39       393.91 o                         
 -19  11   2       6261.58       6342.78       447.32 o                         
 -17  11   2       3018.92       3272.00       341.22 o                         
 -15  11   2       1938.60       1787.58       221.16 o                         
 -13  11   2       1205.21       1188.92       192.88 o                         
 -11  11   2       3528.38       3678.25       242.11 o                         
  -9  11   2       9959.55      12108.46       417.39 o                         
  -7  11   2      10836.08      11827.79       303.01 o                         
  -5  11   2        162.31         12.29       111.52 o                         
  -3  11   2      35488.33      36845.17       754.40 o                         
  -1  11   2      37615.57      37934.64       651.75 o                         
   1  11   2      18173.82      18558.24       443.32 o                         
   3  11   2       3547.14       3147.51       193.71 o                         
   5  11   2       1710.01       1583.77       145.30 o                         
   7  11   2      12023.91      11744.93       456.76 o                         
   9  11   2      13754.23      14709.77       450.19 o                         
  11  11   2        880.20       1613.70       212.66 o                         
  13  11   2        450.62        311.60       177.00 o                         
  15  11   2      11642.79      10635.42       725.80 o                         
  17  11   2       2883.66       2571.58       285.77 o                         
  19  11   2       1238.94       1815.31       423.38 o                         
  21  11   2        220.12        873.90       354.63 o                         
  23  11   2        455.19        -17.07       283.02 o                         
  25  11   2        292.87       -122.64       300.43 o                         
 -24  12   2         26.44       -347.75       347.75 o                         
 -22  12   2       1350.13        910.79       383.06 o                         
 -20  12   2       1260.32        876.71       308.62 o                         
 -18  12   2        623.38        751.00       279.84 o                         
 -16  12   2        155.34         70.79       235.23 o                         
 -14  12   2       3885.03       4112.52       316.33 o                         
 -12  12   2        788.33        720.18       214.94 o                         
 -10  12   2       3272.19       3199.16       270.61 o                         
  -8  12   2        400.92        585.79       195.66 o                         
  -6  12   2       4346.95       4143.18       210.51 o                         
  -4  12   2       1577.08       1656.63       248.26 o                         
  -2  12   2        653.81        362.99       156.17 o                         
   0  12   2          4.26       -126.41       126.41 o                         
   2  12   2        989.57       1069.17       151.35 o                         
   4  12   2       5941.91       5939.00       240.48 o                         
   6  12   2       1636.54       1646.37       188.04 o                         
   8  12   2        145.43        159.79       201.61 o                         
  10  12   2        848.18       1094.73       218.84 o                         
  12  12   2        426.04        591.25       216.90 o                         
  14  12   2        116.56        194.81       215.60 o                         
  16  12   2        253.37        312.31       238.58 o                         
  18  12   2         23.15       -192.01       290.01 o                         
  20  12   2        954.50        949.88       301.68 o                         
  22  12   2       2491.88       1717.79       329.51 o                         
  24  12   2        322.85        427.64       325.98 o                         
 -23  13   2         33.97       -238.15       305.39 o                         
 -21  13   2        326.33        579.71       323.71 o                         
 -19  13   2       1501.80       1303.82       420.28 o                         
 -17  13   2       1500.66       1425.36       306.91 o                         
 -15  13   2       2212.19       1814.67       378.41 o                         
 -13  13   2        674.62        877.88       250.89 o                         
 -11  13   2       6544.76       6300.60       552.10 o                         
  -9  13   2       3962.17       3654.04       297.26 o                         
  -7  13   2        176.52        -11.99       197.20 o                         
  -5  13   2       4336.11       4295.06       232.29 o                         
  -3  13   2       9132.69       9026.95       352.38 o                         
  -1  13   2      23057.18      24652.00       497.06 o                         
   1  13   2       5074.70       5390.73       264.73 o                         
   3  13   2        115.64       -295.04       295.04 o                         
   5  13   2        194.16         69.48       173.43 o                         
   7  13   2       2498.83       3037.58       280.70 o                         
   9  13   2        279.80        709.36       226.32 o                         
  11  13   2        587.90        535.71       232.59 o                         
  13  13   2          9.95        -70.22       224.44 o                         
  15  13   2       7193.39       8809.00       499.82 o                         
  17  13   2      10673.78      11791.63       687.02 o                         
  19  13   2       5426.02       5075.66       412.30 o                         
  21  13   2       1015.34        724.30       321.51 o                         
  23  13   2        232.62        557.18       342.15 o                         
 -20  14   2        824.90        379.96       479.21 o                         
 -18  14   2       2792.58       2270.48       386.16 o                         
 -16  14   2         48.69       -267.62       267.62 o                         
 -14  14   2        734.62        802.35       303.42 o                         
 -12  14   2         74.46        169.69       254.48 o                         
 -10  14   2        357.20        229.84       241.65 o                         
  -8  14   2        331.71        107.07       218.99 o                         
  -6  14   2       2040.07        809.43       240.45 o                         
  -4  14   2       3162.67       2814.71       406.09 o                         
  -2  14   2        857.29       1170.88       299.56 o                         
   0  14   2          0.21       -242.66       242.66 o                         
   2  14   2         39.16       -216.90       216.90 o                         
   4  14   2        850.32        470.27       201.07 o                         
   6  14   2        836.22        -12.48       225.34 o                         
   8  14   2        147.33       -216.10       222.32 o                         
  10  14   2        623.09        900.27       262.85 o                         
  12  14   2          1.68       -243.20       243.20 o                         
  14  14   2       3747.95       3330.35       350.99 o                         
  16  14   2       3482.72       3586.16       371.94 o                         
  18  14   2       5683.41       7191.28       475.27 o                         
  20  14   2        898.58        952.74       347.79 o                         
 -19  15   2          0.60       -207.81       331.45 o                         
 -17  15   2         46.21       -299.07       324.28 o                         
 -15  15   2          5.38       -300.25       300.25 o                         
 -13  15   2       2871.76       2419.36       347.80 o                         
 -11  15   2       3896.47       3971.34       362.89 o                         
  -9  15   2       3393.92       4569.10       367.32 o                         
  -7  15   2       1458.14       1551.15       284.31 o                         
  -5  15   2          2.64       -222.41       222.41 o                         
  -3  15   2        149.83        116.06       177.36 o                         
  -1  15   2       2200.50       2004.65       218.46 o                         
   1  15   2       1456.91        988.04       212.23 o                         
   3  15   2       1527.81       1120.90       230.35 o                         
   5  15   2         28.31          5.46       231.75 o                         
   7  15   2        815.80       1017.62       277.21 o                         
   9  15   2       1791.89       1804.82       333.43 o                         
  11  15   2        481.25        528.92       287.61 o                         
  13  15   2       1515.23        396.47       298.07 o                         
  15  15   2       1764.58        742.07       326.18 o                         
  17  15   2        474.46        363.95       326.38 o                         
  19  15   2        152.89        595.16       348.90 o                         
 -16  16   2         89.33       -136.97       328.92 o                         
 -14  16   2        169.52        -18.19       315.69 o                         
 -12  16   2         64.40       -284.14       284.14 o                         
 -10  16   2         14.67        132.85       295.24 o                         
  -8  16   2        806.38        446.34       365.87 o                         
  -6  16   2        123.74       -137.50       263.78 o                         
  -4  16   2         43.95       -219.97       246.99 o                         
  -2  16   2        481.18        481.94       198.39 o                         
   0  16   2        321.68        304.42       194.11 o                         
   2  16   2        822.49        606.15       236.69 o                         
   4  16   2         44.19       -117.03       263.76 o                         
   6  16   2         31.07        -99.61       269.19 o                         
   8  16   2       1901.94       1722.37       326.44 o                         
  10  16   2       2048.14       1678.25       348.94 o                         
  12  16   2       4772.88       4208.36       413.57 o                         
  14  16   2       1635.24       1996.45       371.72 o                         
  16  16   2        769.34        677.90       347.28 o                         
 -13  17   2        179.15        440.89       357.45 o                         
 -11  17   2        401.79        518.04       348.94 o                         
  -9  17   2       3811.70       2445.51       377.97 o                         
  -7  17   2        168.58       -285.36       285.36 o                         
  -5  17   2          0.31       -275.10       275.10 o                         
  -3  17   2          4.23          7.69       292.75 o                         
  -1  17   2        229.06         83.16       223.08 o                         
   1  17   2        306.02         25.52       334.83 o                         
   3  17   2        219.35       -278.87       278.87 o                         
   5  17   2        185.15       -311.72       311.72 o                         
   7  17   2          4.39        -78.24       361.35 o                         
   9  17   2        140.63       -106.32       315.85 o                         
  11  17   2        106.98       -320.14       320.14 o                         
  13  17   2        214.32       -331.84       331.84 o                         
 -10  18   2        283.91        122.85       344.69 o                         
  -8  18   2        185.32        185.60       336.46 o                         
  -6  18   2       1420.11       1301.01       359.62 o                         
  -4  18   2       2550.43       1638.32       375.30 o                         
  -2  18   2        334.23        -23.87       302.38 o                         
   0  18   2         76.44       -308.53       389.26 o                         
   2  18   2       1503.26       1387.20       354.51 o                         
   4  18   2       4125.41       4091.37       605.71 o                         
   6  18   2       1141.40       1145.81       356.22 o                         
   8  18   2          9.63       -334.97       334.97 o                         
  10  18   2         65.48         42.82       352.73 o                         
  -3  19   2        619.58        318.31       430.74 o                         
  -1  19   2       4557.01       3911.71       528.13 o                         
   1  19   2       1349.39        252.63       438.00 o                         
   3  19   2        112.70       -322.30       322.30 o                         
 -31   1   3          7.98        396.49       418.73 o                         
 -29   1   3       1968.47       2258.73       522.63 o                         
 -27   1   3       1267.27       1575.59       326.06 o                         
 -25   1   3       2119.92       2216.90       297.96 o                         
 -23   1   3      11247.02      10949.81       463.03 o                         
 -21   1   3       7250.88       7859.41       331.49 o                         
 -19   1   3         37.59        -41.22       111.02 o                         
 -17   1   3       3159.54       4189.68       153.49 o                         
 -15   1   3       5855.96       6660.29       166.50 o                         
 -13   1   3       4981.09       5385.56       253.58 o                         
 -11   1   3      72503.48      73839.41       857.91 o                         
  -9   1   3     263342.34     279616.84      3074.99 o                         
  -7   1   3     111795.74     118403.14      1322.29 o                         
  -5   1   3       3429.81       2232.07        58.70 o                         
  -3   1   3       6600.00       5549.81        87.84 o                         
  -1   1   3      43900.30      47387.36       565.03 o                         
   1   1   3     114529.21     121395.14      1330.50 o                         
   3   1   3      61863.82      66790.66       800.54 o                         
   5   1   3      27088.32      22442.08       276.82 o                         
   7   1   3        153.30        357.26        41.19 o                         
   9   1   3      26956.94      25107.58       323.55 o                         
  11   1   3      28452.03      29687.39       382.90 o                         
  13   1   3      16580.40      15932.46       243.69 o                         
  15   1   3        184.61        462.53        68.31 o                         
  17   1   3      66931.42      63440.13       782.19 o                         
  19   1   3      14995.11      13131.87       314.65 o                         
  21   1   3        313.11        546.34       201.38 o                         
  23   1   3       1577.87       1267.90       250.97 o                         
  25   1   3       1845.88       1727.32       298.58 o                         
  27   1   3       5625.97       5650.29       422.22 o                         
  29   1   3       8326.23       8981.73       534.44 o                         
  31   1   3       1136.34       1585.57       598.63 o                         
 -30   2   3        200.11       -285.57       341.67 o                         
 -28   2   3        300.06        247.16       304.38 o                         
 -26   2   3       1048.49       1211.87       294.64 o                         
 -24   2   3      15633.77      16256.29       561.46 o                         
 -22   2   3      23814.38      24495.67       556.14 o                         
 -20   2   3      20594.58      20478.82       472.24 o                         
 -18   2   3         39.85         28.20        94.07 o                         
 -16   2   3       4374.05       5131.22       198.29 o                         
 -14   2   3      15282.86      14034.97       256.57 o                         
 -12   2   3      40245.93      38398.56       522.38 o                         
 -10   2   3       5379.28       4540.75       123.08 o                         
  -8   2   3       8924.57      11558.65       189.42 o                         
  -6   2   3      32196.42      29419.90       384.40 o                         
  -4   2   3      53967.86      50720.85       578.16 o                         
  -2   2   3     191325.38     197530.86      2163.86 o                         
   0   2   3      21380.63      20518.22       262.71 o                         
   2   2   3      57155.93      62734.62       750.61 o                         
   4   2   3      73559.76      75904.37       914.18 o                         
   6   2   3     209932.33     227493.61      2681.95 o                         
   8   2   3      58286.35      61977.48       718.57 o                         
  10   2   3       8432.37       7385.95       182.24 o                         
  12   2   3      26153.45      23110.43       335.95 o                         
  14   2   3      33859.07      34559.52       452.19 o                         
  16   2   3        323.48        480.95        86.50 o                         
  18   2   3       4673.86       4502.68       194.36 o                         
  20   2   3       3331.31       3913.42       259.48 o                         
  22   2   3        234.09        -10.69       206.77 o                         
  24   2   3       1634.94       1407.81       330.33 o                         
  26   2   3        730.09       1264.32       300.67 o                         
  28   2   3       1338.24       2317.86       354.41 o                         
  30   2   3         88.83        361.95       362.12 o                         
 -31   3   3       1894.56       1576.25       405.86 o                         
 -29   3   3         61.64        141.68       336.33 o                         
 -27   3   3        299.37        819.71       307.10 o                         
 -25   3   3         62.92        492.93       253.12 o                         
 -23   3   3         77.20        432.83       187.66 o                         
 -21   3   3        139.85        368.86       168.11 o                         
 -19   3   3       9828.99       8579.76       312.37 o                         
 -17   3   3        161.46        170.38        95.79 o                         
 -15   3   3        501.47        596.22        88.68 o                         
 -13   3   3       1475.74       1496.86        94.37 o                         
 -11   3   3       1206.30       1497.91        87.01 o                         
  -9   3   3        884.21        993.40        80.50 o                         
  -7   3   3       8093.89       7268.49       140.90 o                         
  -5   3   3       1886.48       1742.65        58.32 o                         
  -3   3   3     103675.27     107211.39      1194.16 o                         
  -1   3   3       3231.92       4183.62        96.22 o                         
   1   3   3      28950.58      33653.61       393.32 o                         
   3   3   3     149726.86     152882.81      1689.89 o                         
   5   3   3         30.17        576.86        47.40 o                         
   7   3   3        172.35        502.73        72.08 o                         
   9   3   3       1927.66       2899.07       164.92 o                         
  11   3   3       3675.68       4196.68       168.52 o                         
  13   3   3         61.45         12.91        47.82 o                         
  15   3   3       2759.08       3298.21       194.55 o                         
  17   3   3       2924.72       3175.95       267.48 o                         
  19   3   3      44826.23      43488.00       704.45 o                         
  21   3   3      12816.96      13272.11       353.99 o                         
  23   3   3        445.70        654.36       237.70 o                         
  25   3   3        896.35       1011.62       281.96 o                         
  27   3   3        694.75       1137.24       321.49 o                         
  29   3   3        301.67       1086.70       355.99 o                         
  31   3   3       1344.95       2173.24       426.04 o                         
 -30   4   3       3162.59       2370.55       412.87 o                         
 -28   4   3       7056.22       6709.01       461.21 o                         
 -26   4   3       4571.60       4153.55       374.82 o                         
 -24   4   3       1032.83        672.22       214.05 o                         
 -22   4   3        134.63        431.90       168.70 o                         
 -20   4   3       3736.14       3989.78       212.38 o                         
 -18   4   3       4249.83       3636.69       189.86 o                         
 -16   4   3       2936.33       3373.31       143.69 o                         
 -14   4   3       1352.17       1256.71        99.41 o                         
 -12   4   3       2630.94       2582.23       109.62 o                         
 -10   4   3       1498.66       1980.43        94.58 o                         
  -8   4   3       1584.59       2607.49       148.31 o                         
  -6   4   3       1154.27       1914.97        69.04 o                         
  -4   4   3      10456.11       9938.54       179.21 o                         
  -2   4   3     221785.50     235166.33      2849.34 o                         
   0   4   3     115985.62     128023.55      1788.80 o                         
   2   4   3       1834.42       2584.65        70.20 o                         
   4   4   3       2074.78       2961.13       100.61 o                         
   6   4   3       1329.08       1794.81        63.11 o                         
   8   4   3      13984.96      15905.91       287.40 o                         
  10   4   3       2336.18       2822.13       158.75 o                         
  12   4   3        190.26         75.87        62.00 o                         
  14   4   3        600.11        679.21       108.92 o                         
  16   4   3      15447.75      16125.12       345.39 o                         
  18   4   3      18097.07      17980.06       388.01 o                         
  20   4   3        610.98        293.50       201.31 o                         
  22   4   3       4667.68       5582.83       259.97 o                         
  24   4   3       8988.13       9406.11       725.80 o                         
  26   4   3       2417.53       2352.66       510.11 o                         
  28   4   3        402.68        940.39       340.75 o                         
  30   4   3       2580.44       3353.47       441.97 o                         
 -29   5   3       5857.18       6592.02       584.67 o                         
 -27   5   3       5998.17       7059.23       719.59 o                         
 -25   5   3         15.34         59.80       221.30 o                         
 -23   5   3       1645.87       1706.98       275.99 o                         
 -21   5   3       1335.82       1203.64       181.51 o                         
 -19   5   3        402.65        523.45       143.59 o                         
 -17   5   3      11064.33      10923.01       296.32 o                         
 -15   5   3       4287.11       4618.16       192.38 o                         
 -13   5   3       1326.03       1509.87       105.01 o                         
 -11   5   3       2217.07       3359.49       126.79 o                         
  -9   5   3      21449.81      21913.02       338.10 o                         
  -7   5   3       1346.09       1197.00       105.59 o                         
  -5   5   3      20518.20      23887.51       312.93 o                         
  -3   5   3     117914.67     108075.48      1218.76 o                         
  -1   5   3      43212.42      43983.96       697.32 o                         
   1   5   3       4842.89       5132.97       106.37 o                         
   3   5   3      10086.14       9750.44       155.69 o                         
   5   5   3         38.94        124.14        45.16 o                         
   7   5   3       6705.75       5877.31       124.72 o                         
   9   5   3       3852.13       4357.39       134.54 o                         
  11   5   3      18083.32      17369.05       328.70 o                         
  13   5   3      14649.02      13880.61       298.57 o                         
  15   5   3        613.75        590.19       124.93 o                         
  17   5   3      11598.98      12103.90       315.13 o                         
  19   5   3      27334.46      25753.85       502.66 o                         
  21   5   3       2374.25       2769.27       207.89 o                         
  23   5   3        511.13        362.71       225.04 o                         
  25   5   3       1793.55       2086.81       315.34 o                         
  27   5   3       3518.17       3043.52       381.58 o                         
  29   5   3       3952.09       3951.57       450.32 o                         
 -30   6   3      11568.19      11137.87       611.00 o                         
 -28   6   3       4860.06       4423.47       589.32 o                         
 -26   6   3        618.79        223.66       245.76 o                         
 -24   6   3       6529.37       6479.49       347.35 o                         
 -22   6   3       2791.49       2961.91       228.52 o                         
 -20   6   3        172.77        481.00       163.17 o                         
 -18   6   3         55.03        202.44       141.20 o                         
 -16   6   3       7977.98       8167.42       263.44 o                         
 -14   6   3       3521.90       4333.28       233.05 o                         
 -12   6   3       1544.42       1700.61       160.94 o                         
 -10   6   3       4869.70       4929.68       160.30 o                         
  -8   6   3       2545.95       2976.00       102.29 o                         
  -6   6   3     119596.70     122171.06      1387.26 o                         
  -4   6   3     201003.45     199299.03      2217.41 o                         
  -2   6   3      91482.95      94964.80      1082.27 o                         
   0   6   3        885.19        809.24        77.29 o                         
   2   6   3         41.03        181.73        51.78 o                         
   4   6   3       2425.30       2596.35        88.33 o                         
   6   6   3      14464.58      16182.20       255.42 o                         
   8   6   3      33656.32      34219.29       532.10 o                         
  10   6   3      51203.75      45778.14       621.96 o                         
  12   6   3      51078.37      50324.83       749.00 o                         
  14   6   3        521.18        472.03       117.21 o                         
  16   6   3       7764.10       7101.14       246.55 o                         
  18   6   3      10567.24      10294.31       314.54 o                         
  20   6   3       7301.71       6821.19       282.02 o                         
  22   6   3       1721.66       2071.10       209.06 o                         
  24   6   3         97.56       -101.33       183.98 o                         
  26   6   3          0.22       -249.74       249.74 o                         
  28   6   3         61.56        834.68       353.73 o                         
 -29   7   3        418.97        555.09       371.55 o                         
 -27   7   3      11286.72      10527.98       424.63 o                         
 -25   7   3       9372.52       9361.98       425.39 o                         
 -23   7   3       3439.26       3529.01       257.93 o                         
 -21   7   3       2249.69       1616.83       201.86 o                         
 -19   7   3       9516.75      10373.31       334.53 o                         
 -17   7   3       5298.75       5528.61       241.42 o                         
 -15   7   3       3131.01       3074.44       181.23 o                         
 -13   7   3      18654.25      17692.82       362.07 o                         
 -11   7   3     110140.21     108024.77      1352.35 o                         
  -9   7   3     123857.08     126045.01      1443.93 o                         
  -7   7   3      27696.28      24952.70       346.44 o                         
  -5   7   3      11893.80      11118.42       192.91 o                         
  -3   7   3      67642.27      73067.04       855.64 o                         
  -1   7   3     194402.86     189120.58      2110.41 o                         
   1   7   3      17797.91      16697.90       244.86 o                         
   3   7   3      12757.49      13864.15       205.90 o                         
   5   7   3      31945.07      30398.18       400.04 o                         
   7   7   3       1953.55       2532.51        99.20 o                         
   9   7   3       1940.47       3207.10       138.60 o                         
  11   7   3        303.39        628.84        93.44 o                         
  13   7   3      22267.60      20645.56       403.17 o                         
  15   7   3      13390.45      12506.31       325.26 o                         
  17   7   3       3877.52       3985.52       213.13 o                         
  19   7   3       3121.30       2637.42       203.57 o                         
  21   7   3       1359.64       1371.36       194.76 o                         
  23   7   3       2199.34       2150.57       232.41 o                         
  25   7   3        192.03        160.10       233.32 o                         
  27   7   3        259.07       -194.86       320.83 o                         
  29   7   3        116.07        685.82       376.18 o                         
 -28   8   3       2625.91       2466.71       307.35 o                         
 -26   8   3        166.69        -45.68       265.82 o                         
 -24   8   3       2640.77       2948.89       267.39 o                         
 -22   8   3       4616.96       4470.65       274.65 o                         
 -20   8   3       8024.49       7660.62       362.75 o                         
 -18   8   3      13828.64      12420.46       365.31 o                         
 -16   8   3       9745.65       9194.03       299.76 o                         
 -14   8   3        566.80        403.67       130.98 o                         
 -12   8   3        484.77        755.92       125.85 o                         
 -10   8   3      13151.98      12344.68       257.40 o                         
  -8   8   3       7295.27       6843.10       167.58 o                         
  -6   8   3      21956.36      19969.40       298.30 o                         
  -4   8   3        313.85        358.18        66.33 o                         
  -2   8   3       3097.13       3451.65       108.24 o                         
   0   8   3        427.76        452.72        59.22 o                         
   2   8   3         91.54          9.67        64.06 o                         
   4   8   3       3275.79       3488.03       118.20 o                         
   6   8   3       7994.66       9119.37       184.85 o                         
   8   8   3       3627.66       3158.22       120.18 o                         
  10   8   3      24166.17      24385.52       396.02 o                         
  12   8   3       5007.52       5482.33       412.44 o                         
  14   8   3       2996.69       2423.11       174.56 o                         
  16   8   3      44676.52      43439.18       973.84 o                         
  18   8   3      53755.08      54119.19       871.10 o                         
  20   8   3       8145.04       9010.48       335.01 o                         
  22   8   3       2780.53       2434.25       240.28 o                         
  24   8   3       5947.29       6166.41       607.70 o                         
  26   8   3       3666.27       4871.07       363.40 o                         
  28   8   3        133.13       1175.49       373.22 o                         
 -27   9   3       3540.59       3146.01       350.49 o                         
 -25   9   3       3615.49       3101.25       296.00 o                         
 -23   9   3        453.71        738.45       222.70 o                         
 -21   9   3       4754.51       5443.50       333.96 o                         
 -19   9   3         35.96        120.24       170.30 o                         
 -17   9   3        361.53        181.38       182.59 o                         
 -15   9   3        754.83        663.51       155.31 o                         
 -13   9   3        727.26        701.48       138.90 o                         
 -11   9   3      23829.08      23806.37       443.44 o                         
  -9   9   3        487.57        331.96        83.93 o                         
  -7   9   3      19781.76      19039.62       301.15 o                         
  -5   9   3      13686.26      14348.02       244.44 o                         
  -3   9   3      30426.27      30170.09       409.51 o                         
  -1   9   3        611.55        623.03        70.88 o                         
   1   9   3       1209.65       1480.27        83.75 o                         
   3   9   3       8313.61       8016.25       174.07 o                         
   5   9   3      36572.41      40101.60       524.90 o                         
   7   9   3      16329.28      16124.21       272.60 o                         
   9   9   3      13910.40      15422.91       301.21 o                         
  11   9   3      14356.03      13742.80       329.11 o                         
  13   9   3      34919.14      32278.50       568.42 o                         
  15   9   3         91.06          8.36       148.96 o                         
  17   9   3      21150.39      21640.40       481.67 o                         
  19   9   3      31824.61      32589.74       635.16 o                         
  21   9   3      12933.06      12139.67       511.74 o                         
  23   9   3        790.54        763.98       229.74 o                         
  25   9   3      10014.49       9537.90       407.65 o                         
  27   9   3      15373.35      14885.11       645.06 o                         
 -26  10   3        904.62       1178.22       300.46 o                         
 -24  10   3       3417.43       3978.66       329.92 o                         
 -22  10   3        558.38        407.55       238.93 o                         
 -20  10   3       1292.47       2211.05       361.39 o                         
 -18  10   3       4003.17       4767.66       287.71 o                         
 -16  10   3       4057.84       3744.67       254.84 o                         
 -14  10   3        382.24        478.32       196.07 o                         
 -12  10   3       1406.05       2014.84       190.65 o                         
 -10  10   3       3260.76       2730.56       215.04 o                         
  -8  10   3       6154.10       6407.16       198.92 o                         
  -6  10   3       1972.87       2395.24       136.14 o                         
  -4  10   3       1440.13       1795.27       139.69 o                         
  -2  10   3       2842.97       3060.97       137.12 o                         
   0  10   3      14289.83      15736.59       298.96 o                         
   2  10   3        323.93        452.24       133.53 o                         
   4  10   3        204.08        193.77        91.78 o                         
   6  10   3       5826.85       5984.64       231.86 o                         
   8  10   3        603.17        584.94       121.87 o                         
  10  10   3       5963.22       6337.26       265.36 o                         
  12  10   3       5237.93       5770.41       265.72 o                         
  14  10   3         25.18        -92.64       146.14 o                         
  16  10   3      12577.23      12855.25       376.91 o                         
  18  10   3      22409.07      24088.78       534.36 o                         
  20  10   3       1801.29       1755.27       246.44 o                         
  22  10   3        359.58        909.86       268.96 o                         
  24  10   3       2899.44       3030.62       320.06 o                         
  26  10   3       2561.33       3498.30       350.76 o                         
 -25  11   3       4191.66       4239.68       400.06 o                         
 -23  11   3       4574.26       4471.71       391.11 o                         
 -21  11   3        207.11        713.23       248.51 o                         
 -19  11   3        522.67        750.05       232.22 o                         
 -17  11   3         50.21        224.14       203.36 o                         
 -15  11   3         14.88          5.51       182.12 o                         
 -13  11   3       4758.40       4929.24       271.85 o                         
 -11  11   3      31686.82      33120.57       653.63 o                         
  -9  11   3      62643.23      63284.76      1045.38 o                         
  -7  11   3      18664.69      19238.15       357.14 o                         
  -5  11   3       5593.03       5769.93       199.91 o                         
  -3  11   3      52177.86      54288.64       824.22 o                         
  -1  11   3      51681.19      51941.66       793.80 o                         
   1  11   3      29318.10      29057.50       510.38 o                         
   3  11   3        840.92        468.32       127.34 o                         
   5  11   3         36.78         19.43       111.54 o                         
   7  11   3       3032.17       2638.56       193.15 o                         
   9  11   3        636.27        705.85       157.64 o                         
  11  11   3        183.06         13.75       155.54 o                         
  13  11   3       4363.54       4198.98       279.14 o                         
  15  11   3         10.64       -171.82       171.82 o                         
  17  11   3         49.76        -64.72       204.19 o                         
  19  11   3        952.89        851.70       241.94 o                         
  21  11   3        991.80       1350.18       294.24 o                         
  23  11   3        177.54        296.08       289.61 o                         
  25  11   3        431.74         34.35       312.38 o                         
 -24  12   3       6650.03       7016.49       480.17 o                         
 -22  12   3       4877.19       5234.99       422.96 o                         
 -20  12   3       2708.98       3634.54       460.60 o                         
 -18  12   3        118.82        148.73       258.93 o                         
 -16  12   3        659.06        744.02       248.72 o                         
 -14  12   3       5019.32       5979.74       360.49 o                         
 -12  12   3       5851.07       6030.47       345.83 o                         
 -10  12   3      16529.25      17536.39       526.63 o                         
  -8  12   3       2708.27       2289.09       231.33 o                         
  -6  12   3       5425.95       5973.63       316.39 o                         
  -4  12   3      18925.16      19140.99       578.95 o                         
  -2  12   3       5324.05       5388.83       228.51 o                         
   0  12   3          5.73         99.73       127.73 o                         
   2  12   3          6.39       -118.86       118.86 o                         
   4  12   3        702.33        670.68       164.98 o                         
   6  12   3       6946.30       7791.89       313.95 o                         
   8  12   3      23662.76      24478.96       733.55 o                         
  10  12   3      33215.62      34563.59      1282.55 o                         
  12  12   3      13990.44      13067.04       484.52 o                         
  14  12   3        341.09        522.56       235.67 o                         
  16  12   3       2477.55       2328.54       299.05 o                         
  18  12   3      15425.88      13719.23       560.31 o                         
  20  12   3       6126.02       6441.12       721.07 o                         
  22  12   3       1349.08       1338.78       320.83 o                         
  24  12   3        648.47        875.86       342.15 o                         
 -23  13   3       1017.92       1304.30       352.94 o                         
 -21  13   3       3640.16       3628.93       554.41 o                         
 -19  13   3       3515.28       3733.02       460.39 o                         
 -17  13   3        241.73        306.80       276.64 o                         
 -15  13   3        533.63        452.30       257.86 o                         
 -13  13   3       4500.85       4563.86       372.20 o                         
 -11  13   3      16791.40      18646.53       568.96 o                         
  -9  13   3      10327.08      11002.35       448.19 o                         
  -7  13   3       1878.53       1601.43       242.53 o                         
  -5  13   3      10503.55      10828.98       392.42 o                         
  -3  13   3      35653.03      37134.79       705.18 o                         
  -1  13   3      39008.23      38478.40       664.53 o                         
   1  13   3         46.70       -140.76       140.76 o                         
   3  13   3        956.60        591.89       266.68 o                         
   5  13   3       5591.74       5912.51       295.14 o                         
   7  13   3         51.13        213.85       210.12 o                         
   9  13   3       1465.45       1282.20       290.52 o                         
  11  13   3       2965.49       3267.06       299.74 o                         
  13  13   3         32.66       -181.27       223.63 o                         
  15  13   3         10.44        262.53       260.57 o                         
  17  13   3        940.46        696.01       288.76 o                         
  19  13   3       4093.90       5101.69       541.24 o                         
  21  13   3       3650.04       3766.52       397.18 o                         
  23  13   3       1351.42       1661.95       371.94 o                         
 -20  14   3        361.76       -180.56       387.71 o                         
 -18  14   3       1449.25       1352.13       340.86 o                         
 -16  14   3        640.46        357.69       377.51 o                         
 -14  14   3        461.37        269.53       387.45 o                         
 -12  14   3         62.94       -196.68       245.76 o                         
 -10  14   3          3.06       -221.69       221.69 o                         
  -8  14   3         96.87       -149.60       241.93 o                         
  -6  14   3        137.59         72.85       209.27 o                         
  -4  14   3       7679.68       7661.01       305.38 o                         
  -2  14   3      15488.42      16098.10       521.36 o                         
   0  14   3      10291.29       9633.45       441.27 o                         
   2  14   3          8.08       -148.96       148.96 o                         
   4  14   3         96.07       -115.87       234.46 o                         
   6  14   3         39.89       -357.24       430.36 o                         
   8  14   3       1483.15       1535.57       324.13 o                         
  10  14   3       3253.82       2903.07       315.66 o                         
  12  14   3        616.60        547.49       270.30 o                         
  14  14   3        989.27        692.72       289.28 o                         
  16  14   3       8589.45       8525.98       475.03 o                         
  18  14   3      17026.52      19979.39       717.50 o                         
  20  14   3       2837.11       4711.02       586.22 o                         
 -19  15   3          2.92       -410.97       410.97 o                         
 -17  15   3         61.88       -414.08       414.08 o                         
 -15  15   3        403.92        381.17       311.76 o                         
 -13  15   3       1036.65        811.92       301.06 o                         
 -11  15   3       1251.71       1156.17       296.88 o                         
  -9  15   3         23.86       -244.17       244.17 o                         
  -7  15   3        656.16        520.04       250.20 o                         
  -5  15   3       7619.35       7608.63       404.97 o                         
  -3  15   3       6495.18       5933.86       287.00 o                         
  -1  15   3       1492.71       1724.01       211.60 o                         
   1  15   3        805.61        408.19       184.21 o                         
   3  15   3        194.46        -94.14       199.86 o                         
   5  15   3       3407.25       3961.02       486.97 o                         
   7  15   3       9072.15      10184.40       845.21 o                         
   9  15   3       3784.94       4681.27       368.76 o                         
  11  15   3        502.80       -278.45       280.97 o                         
  13  15   3        114.17        244.75       285.91 o                         
  15  15   3        820.44        800.51       330.48 o                         
  17  15   3       5323.81       5414.26       464.88 o                         
  19  15   3      10226.23      10841.27       823.50 o                         
 -16  16   3          0.49        -94.10       429.58 o                         
 -14  16   3        975.31        296.28       320.41 o                         
 -12  16   3        282.69         25.69       493.17 o                         
 -10  16   3        171.36        139.79       296.73 o                         
  -8  16   3       1382.47       1807.82       319.88 o                         
  -6  16   3       3516.94       3091.20       340.00 o                         
  -4  16   3        733.63       1011.46       276.84 o                         
  -2  16   3        323.80        441.42       212.89 o                         
   0  16   3        319.39        153.70       193.72 o                         
   2  16   3        150.04       -216.55       216.55 o                         
   4  16   3         36.78       -246.29       246.29 o                         
   6  16   3        115.05       -261.90       261.90 o                         
   8  16   3        168.98       -277.39       277.39 o                         
  10  16   3       1231.50       2108.54       355.48 o                         
  12  16   3       3897.40       3786.64       466.80 o                         
  14  16   3       1138.38        966.12       360.90 o                         
  16  16   3        983.31       1292.30       387.71 o                         
 -13  17   3       2891.17       2435.19       428.03 o                         
 -11  17   3       8192.79       9321.19       529.23 o                         
  -9  17   3       7648.41       8338.57       498.42 o                         
  -7  17   3       1043.38        616.65       317.52 o                         
  -5  17   3       1421.64       1145.50       321.14 o                         
  -3  17   3       7307.74       7286.03       464.90 o                         
  -1  17   3       6530.08       7918.33       363.56 o                         
   1  17   3       2626.95       2768.08       397.95 o                         
   3  17   3          0.68       -275.00       275.00 o                         
   5  17   3       4595.54       4854.82       406.48 o                         
   7  17   3       2485.96       2519.98       370.29 o                         
   9  17   3        496.13         41.61       319.65 o                         
  11  17   3        331.45        -19.86       379.96 o                         
  13  17   3        128.06       -112.79       341.19 o                         
 -10  18   3        299.11        250.54       350.20 o                         
  -8  18   3         43.32       -286.62       418.73 o                         
  -6  18   3         65.14       -306.21       313.69 o                         
  -4  18   3        528.36         13.33       397.02 o                         
  -2  18   3       1599.94       1009.64       419.18 o                         
   0  18   3       4052.84       3683.46       485.41 o                         
   2  18   3       1008.23         -5.40       317.52 o                         
   4  18   3        133.99       -306.54       306.54 o                         
   6  18   3        151.47       -278.22       309.80 o                         
   8  18   3       1262.96       1081.83       374.97 o                         
  10  18   3       1896.03       1690.76       443.54 o                         
  -3  19   3       1718.93       1006.58       444.55 o                         
  -1  19   3       1326.07        507.71       429.01 o                         
   1  19   3         38.03       -452.08       452.08 o                         
   3  19   3       1531.04        832.14       366.13 o                         
 -30   0   4         16.62        185.28       478.13 o                         
 -28   0   4       2934.66       2208.75       500.07 o                         
 -26   0   4      10203.20      10433.91       683.78 o                         
 -24   0   4      50372.28      49704.04      1574.08 o                         
 -22   0   4      16045.10      16657.41      1359.19 o                         
 -20   0   4      10579.35       9659.11       406.74 o                         
 -18   0   4       3465.40       4227.09       255.56 o                         
 -16   0   4      64184.13      62331.88      1074.82 o                         
 -14   0   4     152038.12     148314.80      2376.51 o                         
 -12   0   4     199839.12     199170.45      3141.08 o                         
 -10   0   4      34630.89      31912.07       716.49 o                         
  -8   0   4      32953.37      33305.05       572.96 o                         
  -6   0   4      22163.53      20634.21       384.61 o                         
  -4   0   4      37382.02      26859.57       445.76 o                         
  -2   0   4     184961.91     224057.12      3455.72 o                         
   0   0   4     840237.69     959768.56     60088.93 o                         
   2   0   4     582317.00     709483.12     10966.13 o                         
   4   0   4      44363.35      49786.70       829.70 o                         
   6   0   4     335203.97     369025.75      5707.94 o                         
   8   0   4     140276.34     147063.62      2075.57 o                         
  10   0   4      95423.95      91005.04      1698.64 o                         
  12   0   4      31220.30      31171.24       571.93 o                         
  14   0   4        261.40        440.19        89.37 o                         
  16   0   4        377.00        614.25       109.48 o                         
  18   0   4         71.49        195.68       115.25 o                         
  20   0   4       3797.84       4028.20       389.78 o                         
  22   0   4        424.87        473.57       293.78 o                         
  24   0   4        175.34        345.56       348.35 o                         
  26   0   4       1081.14       1210.02       446.62 o                         
  28   0   4       2059.78       2108.16       515.42 o                         
  30   0   4       5106.30       4917.24       668.56 o                         
 -31   1   4        457.03        927.26       378.59 o                         
 -29   1   4        477.66        587.17       334.07 o                         
 -27   1   4        944.29        730.64       298.95 o                         
 -25   1   4       5404.53       5986.72       381.23 o                         
 -23   1   4      15894.50      16133.76       517.59 o                         
 -21   1   4       3015.60       3532.86       226.78 o                         
 -19   1   4      12502.85      11994.27       301.12 o                         
 -17   1   4       5738.55       4775.20       199.54 o                         
 -15   1   4      60143.58      54021.78       664.83 o                         
 -13   1   4     291707.38     293910.72      3253.39 o                         
 -11   1   4     146788.38     146090.58      1639.35 o                         
  -9   1   4      69693.52      74355.39       852.97 o                         
  -7   1   4      85328.91      90092.66      1014.57 o                         
  -5   1   4     235138.14     248755.69      2725.59 o                         
  -3   1   4      93217.59      89272.96       988.13 o                         
  -1   1   4       1331.66       1330.71        34.56 o                         
   1   1   4      35359.17      37462.34       423.47 o                         
   3   1   4      26099.12      29741.95       348.76 o                         
   5   1   4      18146.22      16846.32       234.76 o                         
   7   1   4     177132.39     182326.36      2019.32 o                         
   9   1   4      73326.85      74782.45       861.23 o                         
  11   1   4       1725.69       1706.26        74.49 o                         
  13   1   4          1.95        -12.79        52.26 o                         
  15   1   4      16538.71      16952.91       268.62 o                         
  17   1   4       1847.35       2077.35       108.01 o                         
  19   1   4       1547.51       1338.67       138.22 o                         
  21   1   4      35959.31      33515.22       767.35 o                         
  23   1   4      27191.09      26210.31       696.57 o                         
  25   1   4       1710.62        951.64       279.12 o                         
  27   1   4       2525.34       4288.17       399.57 o                         
  29   1   4       6221.56       6580.89       480.96 o                         
  31   1   4       3612.14       3241.19       442.15 o                         
 -30   2   4       2462.09       2696.06       405.05 o                         
 -28   2   4       1907.63       2207.73       354.12 o                         
 -26   2   4         22.38       -231.55       259.34 o                         
 -24   2   4      11418.24      11867.39       421.65 o                         
 -22   2   4      20881.72      21130.66       663.33 o                         
 -20   2   4       2168.04       2248.83       196.63 o                         
 -18   2   4       7004.80       5627.08       282.70 o                         
 -16   2   4      65002.14      61337.80       814.48 o                         
 -14   2   4      18403.97      20063.56       410.02 o                         
 -12   2   4       4869.03       4506.04       136.38 o                         
 -10   2   4      57778.44      52445.89       785.08 o                         
  -8   2   4     136912.98     131767.20      1704.40 o                         
  -6   2   4        696.56        502.01        47.05 o                         
  -4   2   4      16526.10      17078.59       232.69 o                         
  -2   2   4       1289.73        877.29        45.54 o                         
   0   2   4     118439.70     148537.25      1747.40 o                         
   2   2   4      28529.52      27482.69       324.93 o                         
   4   2   4       2414.62       1288.69        55.66 o                         
   6   2   4      54959.30      49707.79       582.30 o                         
   8   2   4     133089.48     132046.75      1587.62 o                         
  10   2   4     146572.36     139263.20      1565.97 o                         
  12   2   4        225.87        297.45        52.39 o                         
  14   2   4      41564.45      36918.95       478.26 o                         
  16   2   4     106722.60     106580.43      1341.73 o                         
  18   2   4      10501.70      11535.03       297.07 o                         
  20   2   4      22445.21      22133.45       446.16 o                         
  22   2   4        145.17        260.54       217.54 o                         
  24   2   4       5852.00       5910.17       373.87 o                         
  26   2   4       6485.93       5424.16       542.26 o                         
  28   2   4      35083.99      36130.75       966.56 o                         
  30   2   4      10475.25       9914.40       583.26 o                         
 -31   3   4       3190.79       3416.70       450.48 o                         
 -29   3   4       3975.62       4180.43       685.47 o                         
 -27   3   4       2347.57       2537.03       348.50 o                         
 -25   3   4         11.64         -3.76       208.57 o                         
 -23   3   4         15.69       -175.98       175.98 o                         
 -21   3   4       1800.41       2345.50       210.29 o                         
 -19   3   4       3258.14       3439.20       290.85 o                         
 -17   3   4        728.91       1075.37       111.74 o                         
 -15   3   4      36857.14      35944.73       518.29 o                         
 -13   3   4      91479.94      86573.62      1089.01 o                         
 -11   3   4      54883.90      52084.14       678.91 o                         
  -9   3   4       5607.03       6393.93       143.01 o                         
  -7   3   4      69550.04      74001.92       909.55 o                         
  -5   3   4     116401.45     108863.58      1216.41 o                         
  -3   3   4      36289.27      34295.44       406.73 o                         
  -1   3   4      14629.88      10565.51       249.40 o                         
   1   3   4     122745.98     130940.84      1448.67 o                         
   3   3   4       8028.12       8515.35       149.27 o                         
   5   3   4        798.34       1520.11        64.61 o                         
   7   3   4     140990.30     131471.86      1579.56 o                         
   9   3   4      90015.58      96070.67      1179.55 o                         
  11   3   4      38318.00      39574.20       680.41 o                         
  13   3   4       2204.88       1644.72        94.53 o                         
  15   3   4      65491.67      65668.90       945.88 o                         
  17   3   4      42510.58      44740.60       702.87 o                         
  19   3   4      39544.58      38918.91       811.26 o                         
  21   3   4       2065.80       2744.40       192.57 o                         
  23   3   4      12511.82      14331.33       677.72 o                         
  25   3   4        387.02        560.35       265.42 o                         
  27   3   4       5973.98       6939.97       454.95 o                         
  29   3   4       6065.55       6587.85       519.53 o                         
 -30   4   4        131.18        445.36       359.64 o                         
 -28   4   4        931.29       1938.52       352.72 o                         
 -26   4   4       1233.10       1229.82       253.89 o                         
 -24   4   4       1337.39       1907.31       242.99 o                         
 -22   4   4       9938.98      10390.10       344.55 o                         
 -20   4   4        705.93        439.89       146.51 o                         
 -18   4   4      11673.09      11378.22       303.74 o                         
 -16   4   4      40927.22      39660.30       571.43 o                         
 -14   4   4      30388.01      28923.91       435.90 o                         
 -12   4   4       2399.50       3533.93       128.82 o                         
 -10   4   4       1582.12       1685.26       148.42 o                         
  -8   4   4      22570.97      22299.87       323.82 o                         
  -6   4   4      13915.81      14290.42       218.31 o                         
  -4   4   4       2959.88       3091.70        81.73 o                         
  -2   4   4      51482.96      56156.14       700.06 o                         
   0   4   4      72863.75      68753.01       841.17 o                         
   2   4   4      44341.28      47651.55       555.75 o                         
   4   4   4       1594.77       1609.72        62.11 o                         
   6   4   4     115639.15     114798.33      1389.91 o                         
   8   4   4      74380.78      72245.41       905.70 o                         
  10   4   4      56496.96      58488.14       755.55 o                         
  12   4   4       1089.79        966.42        80.91 o                         
  14   4   4      18585.26      17987.08       352.04 o                         
  16   4   4      50337.35      49073.71      1045.11 o                         
  18   4   4       5344.54       6396.20       382.01 o                         
  20   4   4       2630.49       2965.65       196.79 o                         
  22   4   4       5477.53       5029.65       249.12 o                         
  24   4   4       1571.59       2106.28       295.23 o                         
  26   4   4        414.25        847.43       301.21 o                         
  28   4   4       5790.94       5199.99       463.70 o                         
  30   4   4       6289.26       6046.38       505.89 o                         
 -29   5   4       1056.12       1212.27       368.65 o                         
 -27   5   4        121.30       -130.52       253.62 o                         
 -25   5   4       5553.35       5999.13       344.46 o                         
 -23   5   4      14519.52      13265.54       447.07 o                         
 -21   5   4      35802.50      34049.88       622.56 o                         
 -19   5   4      69438.59      67339.67      1008.94 o                         
 -17   5   4       2664.15       2415.12       164.87 o                         
 -15   5   4       2177.80       2310.71       161.71 o                         
 -13   5   4      23530.94      19861.57       331.00 o                         
 -11   5   4      22122.63      21615.99       338.37 o                         
  -9   5   4      10472.92      10066.94       197.71 o                         
  -7   5   4         10.89         -7.07        47.60 o                         
  -5   5   4      19070.95      19528.66       266.20 o                         
  -3   5   4      73621.90      75215.89       863.91 o                         
  -1   5   4      12959.39      17737.23       261.97 o                         
   1   5   4      12748.49      13858.90       276.88 o                         
   3   5   4      33955.86      33044.86       407.71 o                         
   5   5   4      31773.09      31842.80       399.33 o                         
   7   5   4        111.78        360.65        63.63 o                         
   9   5   4          6.17        155.78        64.76 o                         
  11   5   4       2352.44       3023.31       119.98 o                         
  13   5   4      48257.54      45007.41       622.26 o                         
  15   5   4      43572.96      41262.68       667.91 o                         
  17   5   4        129.40        207.79       121.66 o                         
  19   5   4       1458.57       1728.69       171.16 o                         
  21   5   4      18374.21      18776.52       439.37 o                         
  23   5   4      12219.71      12964.56       396.94 o                         
  25   5   4         52.17        131.25       267.25 o                         
  27   5   4       6590.71       5701.72       539.69 o                         
  29   5   4       8038.80       8072.41       527.26 o                         
 -30   6   4       1060.12       1400.31       403.29 o                         
 -28   6   4        882.12        904.98       350.83 o                         
 -26   6   4        230.87        312.06       326.59 o                         
 -24   6   4       3585.62       4075.97       303.02 o                         
 -22   6   4       8865.42       8972.19       332.70 o                         
 -20   6   4       1257.50       1374.80       177.95 o                         
 -18   6   4       6668.60       6675.64       299.52 o                         
 -16   6   4       1803.36       2038.84       159.12 o                         
 -14   6   4      19104.34      20196.62       350.58 o                         
 -12   6   4      55663.58      52346.32       706.26 o                         
 -10   6   4      47257.39      44492.54       605.52 o                         
  -8   6   4       3583.20       3569.47       111.43 o                         
  -6   6   4       1038.63       1606.89       203.11 o                         
  -4   6   4        511.48        493.31        68.44 o                         
  -2   6   4     117612.26     113191.27      1281.27 o                         
   0   6   4      90267.65      96142.26      1176.47 o                         
   2   6   4     101081.82      97068.98      1106.98 o                         
   4   6   4      24438.15      29948.00       383.74 o                         
   6   6   4      90326.98      92292.05      1064.58 o                         
   8   6   4     168100.80     171539.42      1929.79 o                         
  10   6   4        279.37        345.62        76.04 o                         
  12   6   4        172.21        196.11        78.42 o                         
  14   6   4       2168.48       2352.75       209.78 o                         
  16   6   4       1003.69       1393.93       148.41 o                         
  18   6   4      15288.28      13009.66       349.11 o                         
  20   6   4       4134.61       3508.68       259.48 o                         
  22   6   4       4759.21       4985.27       265.34 o                         
  24   6   4       1191.20        750.04       203.12 o                         
  26   6   4       1327.91       1281.70       289.09 o                         
  28   6   4         18.21       -164.22       339.02 o                         
 -29   7   4        539.13        467.61       366.07 o                         
 -27   7   4         87.75        107.62       242.68 o                         
 -25   7   4        103.38        414.26       245.30 o                         
 -23   7   4       2373.76       2013.12       228.14 o                         
 -21   7   4       7777.59       6851.90       298.88 o                         
 -19   7   4          0.48        -23.65       152.02 o                         
 -17   7   4      16191.82      16032.15       420.45 o                         
 -15   7   4       6410.70       6017.04       230.40 o                         
 -13   7   4      27659.81      28959.36       450.23 o                         
 -11   7   4       6292.04       6669.87       188.91 o                         
  -9   7   4        748.44       1315.76        92.35 o                         
  -7   7   4      74455.85      73687.47       872.64 o                         
  -5   7   4     121391.27     119122.23      1359.65 o                         
  -3   7   4      77892.57      80460.77       936.33 o                         
  -1   7   4      16061.78      16008.75       264.02 o                         
   1   7   4       1199.08       1317.96        86.05 o                         
   3   7   4       7863.31       7175.47       146.02 o                         
   5   7   4       1959.09       2661.47       103.26 o                         
   7   7   4      61653.98      61985.31       747.40 o                         
   9   7   4      68186.59      70204.48       842.33 o                         
  11   7   4      11583.75      13270.79       265.35 o                         
  13   7   4       3035.86       2956.96       184.20 o                         
  15   7   4       7940.48       7478.95       318.74 o                         
  17   7   4       1265.81       1847.59       177.62 o                         
  19   7   4       7860.77       7420.12       382.81 o                         
  21   7   4        248.53        387.29       177.71 o                         
  23   7   4         23.64        112.72       187.49 o                         
  25   7   4        950.84        966.34       258.79 o                         
  27   7   4        159.41        322.13       332.33 o                         
  29   7   4       4323.98       4678.96       643.51 o                         
 -28   8   4       1137.85       1027.08       282.92 o                         
 -26   8   4        235.09        344.56       265.31 o                         
 -24   8   4       4540.76       3990.59       288.53 o                         
 -22   8   4       2874.13       3110.99       252.27 o                         
 -20   8   4         41.38        337.10       173.47 o                         
 -18   8   4       5033.93       5330.54       253.30 o                         
 -16   8   4       3993.46       3904.41       217.65 o                         
 -14   8   4         54.38         55.81       121.79 o                         
 -12   8   4      23471.00      22564.82       392.20 o                         
 -10   8   4      10641.35      10373.45       235.39 o                         
  -8   8   4      24075.66      22641.63       350.27 o                         
  -6   8   4        551.31        721.57        75.11 o                         
  -4   8   4      49700.00      51542.75       634.19 o                         
  -2   8   4      41247.62      39186.49       804.79 o                         
   0   8   4        626.78        664.03        79.95 o                         
   2   8   4       2068.90       2469.61       111.43 o                         
   4   8   4       8836.61      10672.08       196.34 o                         
   6   8   4      33819.94      30685.10       416.45 o                         
   8   8   4      23186.94      22170.07       330.27 o                         
  10   8   4      12313.20      11798.50       256.14 o                         
  12   8   4        451.53        514.70       126.89 o                         
  14   8   4      14289.47      13062.24       333.35 o                         
  16   8   4      33084.00      33419.48       809.66 o                         
  18   8   4      34996.57      36860.46       660.94 o                         
  20   8   4      22619.36      22492.91       603.84 o                         
  22   8   4          3.81        136.31       190.13 o                         
  24   8   4       6862.91       6297.95       401.23 o                         
  26   8   4       7664.30       6707.27       404.09 o                         
  28   8   4       7440.89       7877.69       808.54 o                         
 -27   9   4         36.00        149.45       282.96 o                         
 -25   9   4         44.53        129.35       227.20 o                         
 -23   9   4        381.40        381.32       215.09 o                         
 -21   9   4          8.69       -102.01       190.77 o                         
 -19   9   4       1539.13       1426.76       198.84 o                         
 -17   9   4        777.94        620.76       171.46 o                         
 -15   9   4      15739.83      14746.83       372.93 o                         
 -13   9   4      10823.56      11011.43       316.34 o                         
 -11   9   4      21709.30      22062.04       555.40 o                         
  -9   9   4        318.64        603.63        90.18 o                         
  -7   9   4       9795.62      10385.57       209.83 o                         
  -5   9   4       9703.95      10287.97       200.63 o                         
  -3   9   4      12158.87      10694.74       228.10 o                         
  -1   9   4       1849.80       1528.80       129.89 o                         
   1   9   4        207.84         78.40        76.75 o                         
   3   9   4        287.47        208.92        81.68 o                         
   5   9   4      20857.11      20791.85       318.22 o                         
   7   9   4      30187.76      30144.54       422.72 o                         
   9   9   4      20800.92      21681.09       372.55 o                         
  11   9   4      12845.98      12681.72       318.11 o                         
  13   9   4         39.11       -123.43       123.43 o                         
  15   9   4       1377.06       2153.37       185.14 o                         
  17   9   4      14139.71      14314.97       394.63 o                         
  19   9   4       1004.96       1428.23       199.83 o                         
  21   9   4       2520.85       2898.84       253.33 o                         
  23   9   4       5883.25       6343.51       374.80 o                         
  25   9   4       4520.50       4624.22       341.16 o                         
  27   9   4        239.75       1009.11       307.31 o                         
 -26  10   4       2673.31       2527.85       337.01 o                         
 -24  10   4       3368.30       3663.48       330.48 o                         
 -22  10   4       3262.29       2885.80       300.63 o                         
 -20  10   4       4120.32       4181.90       300.08 o                         
 -18  10   4       1788.22       2383.04       245.95 o                         
 -16  10   4       3804.92       4479.05       289.17 o                         
 -14  10   4       8199.34       8433.57       325.93 o                         
 -12  10   4       9053.43       8186.71       304.57 o                         
 -10  10   4       3951.43       3804.03       184.87 o                         
  -8  10   4       8921.36       8258.83       224.99 o                         
  -6  10   4       1178.71       1527.80       119.49 o                         
  -4  10   4       9804.89      10165.78       239.98 o                         
  -2  10   4      38455.51      37228.24       543.45 o                         
   0  10   4      30553.02      32561.25       460.34 o                         
   2  10   4      12381.50      12583.97       265.28 o                         
   4  10   4       6201.98       6385.87       244.60 o                         
   6  10   4       2256.19       2730.22       170.25 o                         
   8  10   4      10838.11      11771.42       324.35 o                         
  10  10   4      14794.42      15100.55       392.14 o                         
  12  10   4      14182.33      13381.14       385.55 o                         
  14  10   4        772.75        580.55       181.21 o                         
  16  10   4        139.99        444.57       190.60 o                         
  18  10   4        189.96        705.03       208.32 o                         
  20  10   4       1344.67       2059.11       250.00 o                         
  22  10   4         67.73        121.71       234.50 o                         
  24  10   4        966.72        780.97       265.52 o                         
  26  10   4        221.63        671.05       291.86 o                         
 -25  11   4        591.61        948.33       390.81 o                         
 -23  11   4       1513.17       1403.34       289.18 o                         
 -21  11   4         39.97        -81.17       232.91 o                         
 -19  11   4        236.63        421.07       223.98 o                         
 -17  11   4         80.61        -10.83       214.88 o                         
 -15  11   4       7613.99       7147.02       328.97 o                         
 -13  11   4       5171.31       5904.40       289.00 o                         
 -11  11   4       1652.22       1753.00       194.65 o                         
  -9  11   4         96.64        531.40       132.63 o                         
  -7  11   4        579.59        897.81       123.66 o                         
  -5  11   4        390.90        390.69       109.55 o                         
  -3  11   4         13.93         38.24       105.24 o                         
  -1  11   4       2859.54       2780.80       216.31 o                         
   1  11   4         27.96        -98.09        98.09 o                         
   3  11   4       9659.13       9993.23       376.03 o                         
   5  11   4      22393.49      20861.78       437.01 o                         
   7  11   4       6717.36       6449.58       317.14 o                         
   9  11   4       6781.43       6851.75       286.80 o                         
  11  11   4         30.15        172.22       159.00 o                         
  13  11   4        178.36        272.62       171.73 o                         
  15  11   4        527.43        688.67       254.54 o                         
  17  11   4          5.14         94.96       202.90 o                         
  19  11   4       1997.66       2012.51       262.87 o                         
  21  11   4       7029.71       7909.13       400.15 o                         
  23  11   4       3643.33       3024.82       367.66 o                         
  25  11   4         66.69        -76.76       307.31 o                         
 -24  12   4       1007.86        736.27       325.25 o                         
 -22  12   4       1586.59       1737.33       328.35 o                         
 -20  12   4       1577.30       1603.09       309.85 o                         
 -18  12   4       1366.35       1212.80       287.88 o                         
 -16  12   4        854.94        525.60       250.52 o                         
 -14  12   4       3119.05       2555.89       342.74 o                         
 -12  12   4       1682.58       2002.36       249.41 o                         
 -10  12   4       1565.24       1392.67       222.25 o                         
  -8  12   4       8914.73       9002.20       320.64 o                         
  -6  12   4          5.56        -90.72       122.23 o                         
  -4  12   4       2604.88       2472.40       321.94 o                         
  -2  12   4       2867.51       3263.47       391.99 o                         
   0  12   4       4487.01       4552.40       264.77 o                         
   2  12   4       4120.89       4738.78       222.80 o                         
   4  12   4        934.53        907.80       146.48 o                         
   6  12   4        573.18        892.64       177.28 o                         
   8  12   4       9331.56      10055.50       486.97 o                         
  10  12   4       3782.67       3484.06       275.29 o                         
  12  12   4       8406.82       6873.08       371.33 o                         
  14  12   4        453.22        609.02       240.45 o                         
  16  12   4       5731.98       5625.93       607.93 o                         
  18  12   4       2076.01       2636.95       404.77 o                         
  20  12   4       1079.88       1325.75       304.38 o                         
  22  12   4          0.96        -51.77       298.30 o                         
  24  12   4        181.78        273.47       328.93 o                         
 -23  13   4        171.84        134.49       314.23 o                         
 -21  13   4       1147.83       1065.89       335.23 o                         
 -19  13   4       6083.45       5815.69       428.06 o                         
 -17  13   4       4649.27       4218.88       666.86 o                         
 -15  13   4        723.16        539.61       258.81 o                         
 -13  13   4        852.40       1351.68       266.39 o                         
 -11  13   4        266.86        759.40       230.70 o                         
  -9  13   4       2552.68       3163.05       570.36 o                         
  -7  13   4      10244.89      10872.20       505.58 o                         
  -5  13   4      12561.20      13359.49       641.48 o                         
  -3  13   4       2138.46       1954.12       182.87 o                         
  -1  13   4        810.98        427.30       222.21 o                         
   1  13   4          7.82       -130.08       130.08 o                         
   3  13   4       1477.43        663.69       229.84 o                         
   5  13   4      12883.85       9538.93       730.41 o                         
   7  13   4       6600.95       5513.86       530.39 o                         
   9  13   4       9020.99       8695.27       409.55 o                         
  11  13   4       2854.02       2894.34       298.19 o                         
  13  13   4        267.66        237.05       240.08 o                         
  15  13   4       4438.09       4682.42       370.62 o                         
  17  13   4       4446.20       4544.95       409.42 o                         
  19  13   4       5546.50       5913.16       442.06 o                         
  21  13   4       1591.08       2098.57       366.58 o                         
  23  13   4        366.57        247.13       773.61 o                         
 -20  14   4        950.97        846.76       348.62 o                         
 -18  14   4        101.10       -102.41       406.32 o                         
 -16  14   4        369.04        282.35       285.02 o                         
 -14  14   4        258.99        137.59       264.62 o                         
 -12  14   4          7.40         55.69       253.57 o                         
 -10  14   4          0.96       -226.42       226.42 o                         
  -8  14   4        744.31        601.44       254.34 o                         
  -6  14   4        111.50        143.31       324.13 o                         
  -4  14   4       2704.86       3237.39       291.20 o                         
  -2  14   4       2164.46       2541.29       210.60 o                         
   0  14   4         43.89       -153.15       153.15 o                         
   2  14   4        524.77        272.34       166.99 o                         
   4  14   4       2150.98       2313.62       244.07 o                         
   6  14   4         26.47        103.56       226.00 o                         
   8  14   4         20.26        -65.27       228.22 o                         
  10  14   4         67.03       -183.30       356.51 o                         
  12  14   4         18.46        247.13       259.92 o                         
  14  14   4         36.98        642.26       285.58 o                         
  16  14   4         38.62        580.03       300.19 o                         
  18  14   4       4578.38       5498.23       445.09 o                         
  20  14   4       2210.22       2705.68       391.37 o                         
 -19  15   4          1.09        -95.60       332.63 o                         
 -17  15   4          0.83       -473.72       473.72 o                         
 -15  15   4       3958.88       3459.10       393.14 o                         
 -13  15   4       4975.59       4861.11       488.52 o                         
 -11  15   4        141.39        178.79       275.39 o                         
  -9  15   4       1960.31       1381.21       287.26 o                         
  -7  15   4        604.52        424.13       252.25 o                         
  -5  15   4        715.06        617.98       245.14 o                         
  -3  15   4         52.01        -95.18       172.42 o                         
  -1  15   4       1125.93        643.90       192.05 o                         
   1  15   4        484.95        481.66       187.61 o                         
   3  15   4        595.07        103.42       206.61 o                         
   5  15   4        611.59        613.99       263.32 o                         
   7  15   4        292.95        353.55       259.23 o                         
   9  15   4       1926.93       2243.20       367.55 o                         
  11  15   4       1021.30        754.37       289.01 o                         
  13  15   4       7709.59       7865.85       476.49 o                         
  15  15   4       1924.32       2087.82       368.06 o                         
  17  15   4        723.33       2169.14       481.95 o                         
  19  15   4        748.17        914.80       360.56 o                         
 -16  16   4         49.64         75.75       333.66 o                         
 -14  16   4        127.88        173.13       326.62 o                         
 -12  16   4       5274.99       4241.99       475.50 o                         
 -10  16   4       7064.92       7426.79       665.31 o                         
  -8  16   4       8429.09       8330.51       459.30 o                         
  -6  16   4        182.63       -261.99       261.99 o                         
  -4  16   4        821.06        134.45       265.48 o                         
  -2  16   4       3463.77       3697.02       268.16 o                         
   0  16   4       1799.56       1388.68       329.95 o                         
   2  16   4        336.03          3.96       225.54 o                         
   4  16   4       1101.02        598.97       281.21 o                         
   6  16   4        223.35        230.23       274.22 o                         
   8  16   4         50.76       -194.96       281.11 o                         
  10  16   4        315.62       -210.61       294.52 o                         
  12  16   4        250.51        128.61       524.19 o                         
  14  16   4       2778.41       2626.15       395.58 o                         
  16  16   4       1398.08       1042.95       476.32 o                         
 -13  17   4        187.96       -322.06       322.06 o                         
 -11  17   4        310.90        162.34       326.72 o                         
  -9  17   4       1470.05       1734.52       351.01 o                         
  -7  17   4        255.01         52.36       298.42 o                         
  -5  17   4        497.87        186.77       300.46 o                         
  -3  17   4        246.89        258.80       305.52 o                         
  -1  17   4        143.02        388.24       252.12 o                         
   1  17   4         80.76        -90.42       251.09 o                         
   3  17   4       1236.70        585.16       485.41 o                         
   5  17   4        269.85       -293.56       293.56 o                         
   7  17   4         49.03       -460.48       460.48 o                         
   9  17   4       1115.75        426.98       337.65 o                         
  11  17   4       1979.82       1657.03       375.21 o                         
  13  17   4        119.43        136.12       347.65 o                         
 -10  18   4         49.48        -32.81       332.06 o                         
  -8  18   4         51.25         45.77       429.58 o                         
  -6  18   4        462.92        -18.26       356.69 o                         
  -4  18   4        425.21        260.03       392.36 o                         
  -2  18   4        401.94       -147.06       385.82 o                         
   0  18   4       1106.59        417.83       286.99 o                         
   2  18   4         19.11       -113.92       304.14 o                         
   4  18   4       1658.58       1597.80       355.32 o                         
   6  18   4       1178.51        994.48       353.23 o                         
   8  18   4        404.90        446.27       354.37 o                         
  10  18   4         75.98       -330.81       330.81 o                         
  -3  19   4        312.03       -446.46       446.46 o                         
  -1  19   4        126.86       -413.53       413.53 o                         
   1  19   4          3.03       -455.83       455.83 o                         
   3  19   4        544.81        263.42       352.99 o                         
 -31   1   5       3139.73       3275.77       432.82 o                         
 -29   1   5        829.73       1080.18       353.93 o                         
 -27   1   5         12.09       -157.41       274.40 o                         
 -25   1   5          2.77         72.60       246.16 o                         
 -23   1   5       2667.20       2630.34       232.29 o                         
 -21   1   5       4775.74       4143.44       210.82 o                         
 -19   1   5       1714.68       1488.35       147.36 o                         
 -17   1   5        499.43        710.05        99.05 o                         
 -15   1   5      17127.79      18700.22       284.38 o                         
 -13   1   5     133759.70     140803.48      1594.57 o                         
 -11   1   5      74878.10      76380.65       886.05 o                         
  -9   1   5       5702.39       7907.80       138.77 o                         
  -7   1   5      31114.29      36759.38       437.96 o                         
  -5   1   5      98747.40     111596.77      1496.19 o                         
  -3   1   5      18490.13      23173.76       349.47 o                         
  -1   1   5      78706.30      80457.59       891.72 o                         
   1   1   5       1516.18        668.49        33.32 o                         
   3   1   5      39501.51      37091.09       431.34 o                         
   5   1   5       5178.90       4064.59        88.03 o                         
   7   1   5      15905.88      20301.33       283.47 o                         
   9   1   5       9952.41       9071.61       153.47 o                         
  11   1   5      12299.49      13178.37       206.49 o                         
  13   1   5      20228.41      19718.05       299.50 o                         
  15   1   5      12516.05      11538.49       254.32 o                         
  17   1   5         45.36        264.59        89.22 o                         
  19   1   5       7684.96       8088.45       257.11 o                         
  21   1   5       4587.80       4587.73       302.53 o                         
  23   1   5         15.31        121.91       217.68 o                         
  25   1   5        768.53        639.29       272.43 o                         
  27   1   5       1973.40       1885.54       340.70 o                         
  29   1   5       3594.81       3436.66       410.75 o                         
  31   1   5       1090.89        592.51       390.05 o                         
 -30   2   5       2392.31       2739.01       413.67 o                         
 -28   2   5          5.88        525.41       383.06 o                         
 -26   2   5       1747.47       1192.24       301.48 o                         
 -24   2   5       5990.92       6187.06       544.93 o                         
 -22   2   5      13527.15      12767.05       401.34 o                         
 -20   2   5        111.70        226.01       151.14 o                         
 -18   2   5        152.49        271.59        99.52 o                         
 -16   2   5        114.78         91.83        77.59 o                         
 -14   2   5       6553.87       5958.94       168.37 o                         
 -12   2   5       9961.70      10506.29       205.34 o                         
 -10   2   5     211921.17     210896.00      2509.06 o                         
  -8   2   5      20066.40      18727.97       327.74 o                         
  -6   2   5     287266.97     297021.69      3255.49 o                         
  -4   2   5     172760.50     186024.44      2046.54 o                         
  -2   2   5      52067.50      54782.13       620.01 o                         
   0   2   5     112603.13     116173.14      1290.11 o                         
   2   2   5         28.24         31.69        29.07 o                         
   4   2   5      41638.58      41514.11       483.29 o                         
   6   2   5      26245.52      27072.47       362.98 o                         
   8   2   5         63.89        164.34        48.47 o                         
  10   2   5      30319.20      30503.92       389.71 o                         
  12   2   5      42997.22      41449.48       516.87 o                         
  14   2   5       7999.89       8651.15       210.50 o                         
  16   2   5      19115.55      18969.44       333.04 o                         
  18   2   5       8426.62       9607.77       277.58 o                         
  20   2   5       3343.45       2537.81       176.40 o                         
  22   2   5       4909.75       4386.71       316.59 o                         
  24   2   5       1514.93       1662.11       307.67 o                         
  26   2   5        783.71        949.06       347.92 o                         
  28   2   5        389.78        461.73       327.21 o                         
  30   2   5       2624.44       3094.21       426.27 o                         
 -31   3   5       1498.13       1679.52       408.69 o                         
 -29   3   5       2505.10       2680.61       387.81 o                         
 -27   3   5        892.69       1136.29       315.68 o                         
 -25   3   5       1871.94       1147.77       230.80 o                         
 -23   3   5        524.67        353.72       191.23 o                         
 -21   3   5       7067.90       6865.79       299.22 o                         
 -19   3   5       3871.59       3735.24       178.50 o                         
 -17   3   5       6910.73       6860.22       279.16 o                         
 -15   3   5       2223.64       2020.79       141.04 o                         
 -13   3   5      22499.86      24108.79       368.89 o                         
 -11   3   5      18233.09      17111.01       276.48 o                         
  -9   3   5       2934.34       4041.77       154.05 o                         
  -7   3   5      47769.54      44865.54       574.14 o                         
  -5   3   5      65961.96      59531.99       683.96 o                         
  -3   3   5      20005.02      23414.05       289.64 o                         
  -1   3   5      19238.78      16889.64       290.71 o                         
   1   3   5        936.97        755.74        53.30 o                         
   3   3   5      20502.40      20121.81       256.26 o                         
   5   3   5       4170.61       5839.04       131.24 o                         
   7   3   5       7656.39       7373.86       137.43 o                         
   9   3   5       1017.82        580.88        63.91 o                         
  11   3   5      12289.74      14636.08       250.00 o                         
  13   3   5        676.00        888.85        82.19 o                         
  15   3   5        474.77        969.61        93.89 o                         
  17   3   5      11820.65      12586.25       314.08 o                         
  19   3   5      28188.47      26608.89       597.44 o                         
  21   3   5        863.50        778.65       156.60 o                         
  23   3   5       6596.33       6287.25       373.91 o                         
  25   3   5       2021.63       2357.32       316.93 o                         
  27   3   5        230.50        458.99       307.84 o                         
  29   3   5         26.26        528.05       343.80 o                         
 -30   4   5         14.16        -44.96       351.00 o                         
 -28   4   5       3006.25       3355.49       519.53 o                         
 -26   4   5        493.98        623.09       240.30 o                         
 -24   4   5        270.65        417.79       213.35 o                         
 -22   4   5       6406.58       7021.97       315.82 o                         
 -20   4   5       9153.38       9028.58       300.26 o                         
 -18   4   5      13946.57      12987.88       438.52 o                         
 -16   4   5       8999.11       8888.84       353.34 o                         
 -14   4   5       2225.86       2200.72       126.24 o                         
 -12   4   5      53661.59      52896.93       700.25 o                         
 -10   4   5      12780.52       9681.10       193.78 o                         
  -8   4   5      31604.37      30460.95       469.36 o                         
  -6   4   5      61446.25      53812.12       631.14 o                         
  -4   4   5      31742.77      30254.11       399.11 o                         
  -2   4   5       3676.56       7016.87       151.53 o                         
   0   4   5       1001.96       1319.87        64.02 o                         
   2   4   5       1521.47       1199.23        53.41 o                         
   4   4   5      11588.30      11677.51       181.23 o                         
   6   4   5      34903.61      37767.85       558.29 o                         
   8   4   5      51384.52      48028.91       627.70 o                         
  10   4   5      28417.63      28652.98       578.85 o                         
  12   4   5       2637.18       2459.56       109.31 o                         
  14   4   5      11828.10      11126.16       233.37 o                         
  16   4   5      37298.12      35763.08       590.48 o                         
  18   4   5      86862.20      81743.84      1178.21 o                         
  20   4   5      26215.29      25831.99       507.74 o                         
  22   4   5       3281.07       3675.57       225.47 o                         
  24   4   5       2016.23       1968.22       297.24 o                         
  26   4   5       6844.69       6671.14       483.86 o                         
  28   4   5       1768.94       1964.61       373.62 o                         
  30   4   5        463.82       1340.16       393.60 o                         
 -29   5   5        253.56       -338.42       338.42 o                         
 -27   5   5       2291.92       2495.07       299.69 o                         
 -25   5   5       9798.13       9360.70       405.78 o                         
 -23   5   5       4181.91       4261.56       285.11 o                         
 -21   5   5       3761.26       4313.11       390.82 o                         
 -19   5   5       1330.53       1402.84       160.21 o                         
 -17   5   5         37.40         61.78       119.86 o                         
 -15   5   5        699.09        637.51        98.78 o                         
 -13   5   5       2600.58       3201.70       135.16 o                         
 -11   5   5      20297.90      21074.81       334.09 o                         
  -9   5   5         88.40        121.19        66.15 o                         
  -7   5   5       5479.72       5673.77       125.89 o                         
  -5   5   5      15938.53      14234.80       211.67 o                         
  -3   5   5       1862.32       3627.82        95.38 o                         
  -1   5   5      24203.92      27286.95       372.84 o                         
   1   5   5       4827.67       3962.77       106.50 o                         
   3   5   5       1971.12       2105.24        73.96 o                         
   5   5   5      34671.36      36467.64       449.74 o                         
   7   5   5       7131.38       8704.86       197.90 o                         
   9   5   5       2446.16       1833.53        95.98 o                         
  11   5   5       8060.92       7413.48       178.81 o                         
  13   5   5       4905.51       5162.26       207.82 o                         
  15   5   5      14619.13      13424.03       314.92 o                         
  17   5   5       3638.11       3128.97       184.51 o                         
  19   5   5       9213.03       9204.11       407.84 o                         
  21   5   5       1987.38       1911.46       192.45 o                         
  23   5   5        652.32        415.64       179.16 o                         
  25   5   5        784.41        950.89       291.06 o                         
  27   5   5        991.73       1315.84       336.73 o                         
  29   5   5       3290.02       3881.60       437.48 o                         
 -30   6   5        182.54        286.05       371.15 o                         
 -28   6   5       6974.49       8022.61       487.09 o                         
 -26   6   5      11854.95      11941.31       480.64 o                         
 -24   6   5       2348.93       2514.77       275.63 o                         
 -22   6   5        364.33        645.87       181.14 o                         
 -20   6   5        749.34        850.11       170.64 o                         
 -18   6   5        324.87        331.34       139.37 o                         
 -16   6   5       1704.79       1946.47       224.49 o                         
 -14   6   5      18669.12      18670.04       332.33 o                         
 -12   6   5      44919.76      45308.70       701.27 o                         
 -10   6   5      84094.34      78897.05      1003.30 o                         
  -8   6   5      48989.11      48814.49       598.82 o                         
  -6   6   5       7704.81       7488.16       159.90 o                         
  -4   6   5       9135.37       7916.62       150.79 o                         
  -2   6   5     120748.85     116542.54      1414.91 o                         
   0   6   5      18382.65      18816.72       295.04 o                         
   2   6   5       5667.52       5491.92       134.36 o                         
   4   6   5      13622.54      12788.72       200.99 o                         
   6   6   5       7525.87       6965.40       136.81 o                         
   8   6   5      18806.15      16997.73       325.86 o                         
  10   6   5       6410.80       6141.60       171.00 o                         
  12   6   5       3110.46       3305.63       205.52 o                         
  14   6   5      12386.47      11650.33       300.32 o                         
  16   6   5       5396.84       4740.34       332.65 o                         
  18   6   5        143.27         29.38       136.92 o                         
  20   6   5       2076.54       1627.12       186.83 o                         
  22   6   5       3296.84       2646.50       224.53 o                         
  24   6   5        545.88        417.67       194.79 o                         
  26   6   5       1899.65       1777.97       294.80 o                         
  28   6   5       2155.27       3068.66       541.24 o                         
 -29   7   5       4995.93       5782.72       420.00 o                         
 -27   7   5        623.93        858.10       290.95 o                         
 -25   7   5       4799.96       4215.33       326.22 o                         
 -23   7   5      12177.98      10984.60       386.15 o                         
 -21   7   5       1392.95       1244.82       192.71 o                         
 -19   7   5      14491.51      14427.76       386.72 o                         
 -17   7   5       3356.08       4187.76       218.93 o                         
 -15   7   5         10.07          9.29       119.90 o                         
 -13   7   5       2173.28       2519.62       226.53 o                         
 -11   7   5       2907.31       3627.95       146.38 o                         
  -9   7   5          7.72        104.00        64.75 o                         
  -7   7   5      18846.76      18327.20       276.70 o                         
  -5   7   5      78101.54      86157.43      1002.39 o                         
  -3   7   5      56864.17      55825.97       669.04 o                         
  -1   7   5      17277.91      17224.73       278.37 o                         
   1   7   5       2069.83       1880.47        97.14 o                         
   3   7   5       2949.69       3282.74       145.18 o                         
   5   7   5       1042.89       1229.35        71.59 o                         
   7   7   5       1746.32       1429.15        82.22 o                         
   9   7   5      44908.06      44696.57       617.50 o                         
  11   7   5      65723.59      62708.46       836.19 o                         
  13   7   5       9778.58       9950.49       279.39 o                         
  15   7   5       8269.24       7958.77       332.35 o                         
  17   7   5       2206.90       2921.39       203.42 o                         
  19   7   5       9874.25      11009.83       347.57 o                         
  21   7   5       2428.36       2229.61       212.32 o                         
  23   7   5        518.46        509.49       201.04 o                         
  25   7   5       2046.99       2313.15       292.56 o                         
  27   7   5        154.40         -6.35       318.67 o                         
  29   7   5         14.95        279.57       422.10 o                         
 -28   8   5        430.31        679.37       272.02 o                         
 -26   8   5       5943.80       5680.76       377.34 o                         
 -24   8   5       5563.45       5711.15       336.30 o                         
 -22   8   5         44.97          7.42       189.94 o                         
 -20   8   5      12822.29      12797.75       397.53 o                         
 -18   8   5       5070.77       6234.35       271.96 o                         
 -16   8   5       8625.71       9006.89       295.97 o                         
 -14   8   5       3010.03       2967.00       177.94 o                         
 -12   8   5      14026.18      13348.95       278.11 o                         
 -10   8   5      14057.95      13751.78       272.06 o                         
  -8   8   5       1171.09       1661.53        96.81 o                         
  -6   8   5       1757.03       1557.85        90.96 o                         
  -4   8   5      50710.40      53993.61       659.79 o                         
  -2   8   5      10472.96       8489.53       192.93 o                         
   0   8   5       3053.01       3506.60       131.75 o                         
   2   8   5      12296.53      11173.62       220.73 o                         
   4   8   5      32770.96      32404.54       428.46 o                         
   6   8   5      61341.93      61736.03       751.56 o                         
   8   8   5       8093.77       7522.63       180.72 o                         
  10   8   5       1359.56       1622.04       120.77 o                         
  12   8   5      19957.70      17331.04       370.52 o                         
  14   8   5        866.29        909.94       185.50 o                         
  16   8   5       4591.88       5168.83       240.16 o                         
  18   8   5       2090.22       2582.32       209.66 o                         
  20   8   5       2169.61       2487.70       241.86 o                         
  22   8   5        116.16        -57.00       188.52 o                         
  24   8   5       1047.85        881.56       248.26 o                         
  26   8   5       5912.85       6022.35       386.66 o                         
  28   8   5       8501.73       8437.32       543.23 o                         
 -27   9   5        123.96       -294.08       294.08 o                         
 -25   9   5        347.46        424.36       244.69 o                         
 -23   9   5       1381.14        843.12       229.53 o                         
 -21   9   5       1788.66       1595.82       224.81 o                         
 -19   9   5      13139.05      13572.36       400.88 o                         
 -17   9   5      21791.13      21106.29       775.01 o                         
 -15   9   5      16867.68      17102.97       399.76 o                         
 -13   9   5       1277.88       1296.60       152.55 o                         
 -11   9   5       3740.95       3908.86       167.44 o                         
  -9   9   5       9287.15       9230.55       228.31 o                         
  -7   9   5        395.13        664.17        85.21 o                         
  -5   9   5       3889.87       3948.97       150.14 o                         
  -3   9   5      16664.15      14491.18       272.24 o                         
  -1   9   5      54309.64      55567.75       742.89 o                         
   1   9   5      20617.44      18464.33       315.78 o                         
   3   9   5         58.15        100.41        75.77 o                         
   5   9   5        516.12        390.94        89.75 o                         
   7   9   5         46.05        -49.41        77.67 o                         
   9   9   5       1255.63       1496.06       130.19 o                         
  11   9   5       8945.05       9254.17       276.96 o                         
  13   9   5        827.77        733.04       144.20 o                         
  15   9   5      21868.21      22512.12       470.31 o                         
  17   9   5      12830.13      12601.76       561.16 o                         
  19   9   5       4851.95       5628.22       286.36 o                         
  21   9   5         11.33         87.97       194.61 o                         
  23   9   5      11320.39      10801.80       405.85 o                         
  25   9   5      14561.42      14443.56       650.29 o                         
  27   9   5       7480.28       7931.32       450.72 o                         
 -26  10   5       6375.32       7206.49       498.86 o                         
 -24  10   5       4098.60       4118.77       345.31 o                         
 -22  10   5        408.21        501.90       245.46 o                         
 -20  10   5      12915.88      13514.35       476.25 o                         
 -18  10   5       7946.74       7803.95       343.79 o                         
 -16  10   5        105.01        161.08       182.91 o                         
 -14  10   5        122.10        203.40       164.04 o                         
 -12  10   5         32.64        343.52       151.79 o                         
 -10  10   5       4259.87       4562.44       276.29 o                         
  -8  10   5       1936.14       2425.80       141.42 o                         
  -6  10   5      13888.89      14820.66       293.49 o                         
  -4  10   5      37773.85      38595.96       560.90 o                         
  -2  10   5      20719.58      21333.00       366.03 o                         
   0  10   5        652.01        424.61       100.62 o                         
   2  10   5       2551.46       2236.55       131.78 o                         
   4  10   5      19088.45      20115.02       355.36 o                         
   6  10   5      43018.71      41477.15       686.35 o                         
   8  10   5      20899.89      21273.00       417.94 o                         
  10  10   5       4720.63       3897.22       226.00 o                         
  12  10   5       5199.49       5038.06       258.00 o                         
  14  10   5       1272.89       1433.50       199.82 o                         
  16  10   5      16137.24      15680.18       458.05 o                         
  18  10   5      10578.57      10542.93       397.30 o                         
  20  10   5      14425.51      15525.73       506.72 o                         
  22  10   5       1264.40       1821.45       282.89 o                         
  24  10   5       2283.27       2123.14       303.29 o                         
  26  10   5      10211.15       9157.58       657.89 o                         
 -25  11   5       3356.29       4137.55       369.17 o                         
 -23  11   5       4844.97       4798.55       398.20 o                         
 -21  11   5       1261.25       1169.93       263.32 o                         
 -19  11   5        825.14        414.09       223.44 o                         
 -17  11   5       1049.93       1053.07       224.30 o                         
 -15  11   5       1114.35       1259.77       208.31 o                         
 -13  11   5      13223.35      12953.47       398.43 o                         
 -11  11   5       4291.50       5106.51       260.06 o                         
  -9  11   5         84.80        131.95       124.33 o                         
  -7  11   5      14847.68      14662.21       391.89 o                         
  -5  11   5      22557.13      23971.90       453.10 o                         
  -3  11   5       7694.75       7174.35       221.91 o                         
  -1  11   5       4825.91       4745.75       181.76 o                         
   1  11   5       8318.74       8243.20       232.62 o                         
   3  11   5       4640.12       4059.12       172.02 o                         
   5  11   5       7064.27       7177.70       225.57 o                         
   7  11   5        187.16       -121.78       121.78 o                         
   9  11   5       3202.74       2695.13       206.56 o                         
  11  11   5       5273.87       5486.53       301.53 o                         
  13  11   5      10552.42      11275.70       399.23 o                         
  15  11   5        617.76        411.68       194.02 o                         
  17  11   5       3257.79       3112.94       274.49 o                         
  19  11   5       4532.99       4219.02       314.04 o                         
  21  11   5       2130.08       2923.89       306.58 o                         
  23  11   5        835.88        470.30       270.14 o                         
  25  11   5       2425.28       2339.27       362.19 o                         
 -24  12   5       6404.95       6059.88       455.14 o                         
 -22  12   5       2883.86       2659.29       358.86 o                         
 -20  12   5       1174.52        845.34       297.41 o                         
 -18  12   5        222.59        104.24       252.60 o                         
 -16  12   5        100.37       -188.61       231.45 o                         
 -14  12   5        283.91        -69.85       218.90 o                         
 -12  12   5      16424.87      16540.85       525.09 o                         
 -10  12   5      22595.85      23928.39       618.39 o                         
  -8  12   5       8265.90       8744.91       316.63 o                         
  -6  12   5       9945.40       9815.45       297.70 o                         
  -4  12   5      34076.73      36003.95       808.86 o                         
  -2  12   5      75645.16      76258.19      1249.54 o                         
   0  12   5      21619.31      23391.79       957.82 o                         
   2  12   5       3608.12       3353.13       195.26 o                         
   4  12   5      14496.10      12806.66       438.74 o                         
   6  12   5       4787.87       4375.34       243.87 o                         
   8  12   5       1337.75       1489.49       269.85 o                         
  10  12   5       3822.08       3772.91       289.56 o                         
  12  12   5        688.33       1235.63       234.83 o                         
  14  12   5        279.61        702.77       238.15 o                         
  16  12   5        124.76       -233.97       233.97 o                         
  18  12   5         23.35        441.12       268.60 o                         
  20  12   5       2339.24       2420.01       331.38 o                         
  22  12   5        437.08        317.51       306.08 o                         
  24  12   5        708.67        500.31       337.34 o                         
 -23  13   5        875.22       1079.33       358.88 o                         
 -21  13   5       1808.30       1453.34       344.58 o                         
 -19  13   5       1133.53       1151.68       318.49 o                         
 -17  13   5       2619.58       2807.06       348.23 o                         
 -15  13   5        254.69        -17.41       247.31 o                         
 -13  13   5       2222.51       2556.60       295.63 o                         
 -11  13   5      10560.17      10379.79       448.74 o                         
  -9  13   5       3493.30       3616.74       294.66 o                         
  -7  13   5        202.92        101.06       160.91 o                         
  -5  13   5       1306.28       1016.53       169.60 o                         
  -3  13   5       1224.86       1021.33       168.10 o                         
  -1  13   5         88.97        124.44       186.60 o                         
   1  13   5       1589.46       1373.79       173.04 o                         
   3  13   5       1355.00        816.30       181.84 o                         
   5  13   5          0.12       -166.96       166.96 o                         
   7  13   5        200.10       -169.44       203.79 o                         
   9  13   5       4719.81       4984.04       335.05 o                         
  11  13   5       1797.90       2025.78       274.12 o                         
  13  13   5        240.24         66.32       263.64 o                         
  15  13   5       4416.57       3953.05       488.52 o                         
  17  13   5      11528.18      12884.84       560.84 o                         
  19  13   5      10491.24      12068.80       559.62 o                         
  21  13   5        249.29        616.81       329.46 o                         
 -20  14   5       1340.29       1055.18       354.12 o                         
 -18  14   5       5618.03       6167.16       445.91 o                         
 -16  14   5       3130.45       3127.48       356.55 o                         
 -14  14   5         92.30       -205.24       254.86 o                         
 -12  14   5        332.33        305.91       254.71 o                         
 -10  14   5       3207.55       4004.29       332.39 o                         
  -8  14   5       4833.92       4278.77       323.52 o                         
  -6  14   5      21311.09      19436.45       580.52 o                         
  -4  14   5      12570.80      12602.08       372.93 o                         
  -2  14   5      16255.71      16136.13       419.64 o                         
   0  14   5       6844.71       7521.16       297.70 o                         
   2  14   5       7072.09       6834.35       349.17 o                         
   4  14   5       9277.24      10332.97       393.86 o                         
   6  14   5      19385.89      19333.18       681.58 o                         
   8  14   5      10325.63      11418.25       485.94 o                         
  10  14   5       4422.31       4768.52       357.11 o                         
  12  14   5        189.95        319.23       408.77 o                         
  14  14   5       5522.43       5106.82       394.30 o                         
  16  14   5      11667.76      12301.07       601.73 o                         
  18  14   5      17192.91      18685.23      1234.35 o                         
  20  14   5      11260.26      11264.85       578.06 o                         
 -19  15   5         83.86       -343.61       343.61 o                         
 -17  15   5       1759.18       2013.82       426.48 o                         
 -15  15   5       1298.64       1041.69       324.91 o                         
 -13  15   5        371.83        365.18       300.86 o                         
 -11  15   5         21.99        218.68       269.10 o                         
  -9  15   5         30.25        297.85       258.14 o                         
  -7  15   5        151.02       -163.24       278.55 o                         
  -5  15   5        140.56       -181.43       226.28 o                         
  -3  15   5       8539.09       8434.81       547.78 o                         
  -1  15   5       1954.50       1662.40       208.69 o                         
   1  15   5       3036.53       2937.59       229.77 o                         
   3  15   5        169.66       -196.08       196.08 o                         
   5  15   5       1528.99       1207.96       272.05 o                         
   7  15   5       1482.40       1050.77       282.12 o                         
   9  15   5         69.58       -142.39       260.14 o                         
  11  15   5         58.24       -167.49       269.11 o                         
  13  15   5         11.42         56.05       279.25 o                         
  15  15   5       1686.68       1940.82       356.72 o                         
  17  15   5       3750.79       3780.64       420.31 o                         
  19  15   5       3202.54       3666.45       663.76 o                         
 -16  16   5       1068.85       1134.34       360.94 o                         
 -14  16   5        359.53        291.38       317.26 o                         
 -12  16   5       1647.37       1400.97       340.80 o                         
 -10  16   5       5705.61       6469.79       443.03 o                         
  -8  16   5       2271.37       2554.43       339.79 o                         
  -6  16   5       1502.62       1010.44       294.89 o                         
  -4  16   5       7221.25       6560.36       403.13 o                         
  -2  16   5       9347.37       9526.39       399.02 o                         
   0  16   5       1559.28       1600.60       261.79 o                         
   2  16   5         79.67       -220.33       220.33 o                         
   4  16   5       3191.06       3723.29       356.42 o                         
   6  16   5       5227.09       6107.17       519.53 o                         
   8  16   5       4803.17       3957.34       385.16 o                         
  10  16   5         33.84         83.47       296.53 o                         
  12  16   5        767.00        302.19       320.88 o                         
  14  16   5         81.95         44.64       321.60 o                         
  16  16   5        480.79        418.42       392.18 o                         
 -13  17   5        380.10         19.43       331.10 o                         
 -11  17   5       1506.71        953.87       347.92 o                         
  -9  17   5        261.46       -269.28       306.54 o                         
  -7  17   5       1513.03       1366.05       370.65 o                         
  -5  17   5       3143.56       3254.33       384.24 o                         
  -3  17   5       4155.61       4864.46       390.21 o                         
  -1  17   5        438.32        632.30       264.34 o                         
   1  17   5        187.70       -243.01       243.01 o                         
   3  17   5         11.64       -272.06       272.06 o                         
   5  17   5          3.16       -297.76       297.76 o                         
   7  17   5         27.28       -261.83       297.22 o                         
   9  17   5        694.44        141.64       322.39 o                         
  11  17   5       2364.11       2650.52       401.23 o                         
  13  17   5       3503.08       3420.02       433.83 o                         
 -10  18   5       1568.74       1055.27       373.20 o                         
  -8  18   5        155.45       -319.93       319.93 o                         
  -6  18   5        130.77       -303.18       303.18 o                         
  -4  18   5       2199.12       1902.58       355.26 o                         
  -2  18   5       5482.50       5064.60       511.88 o                         
   0  18   5         70.38       -262.40       262.40 o                         
   2  18   5        926.84        525.83       331.56 o                         
   4  18   5       8873.44       8312.93       504.91 o                         
   6  18   5       5556.46       5467.80       457.41 o                         
   8  18   5        662.26        141.22       349.34 o                         
  10  18   5         14.89       -346.16       346.16 o                         
  -3  19   5          7.21       -206.36       411.17 o                         
  -1  19   5         47.70       -409.05       409.05 o                         
   1  19   5         17.29       -203.67       512.46 o                         
   3  19   5        225.81        -43.91       527.66 o                         
 -30   0   6        337.23        -41.28       503.14 o                         
 -28   0   6       1192.21       1456.75      1208.76 o                         
 -26   0   6        856.03       1013.31       416.00 o                         
 -24   0   6       1597.23       2688.81       580.21 o                         
 -22   0   6       6391.22       5105.20       329.85 o                         
 -20   0   6      12283.99      11863.23       450.64 o                         
 -18   0   6        201.05        618.03       160.82 o                         
 -16   0   6       3943.72       3871.12       254.34 o                         
 -14   0   6     130919.47     132414.47      2210.41 o                         
 -12   0   6      84932.27      88356.98      1444.47 o                         
 -10   0   6       3707.98       3011.27       293.11 o                         
  -8   0   6       4001.92       4608.83       151.81 o                         
  -6   0   6       5290.71       7454.53       191.67 o                         
  -4   0   6      79387.91      75983.55      1943.21 o                         
  -2   0   6      10293.64      10041.74       184.26 o                         
   0   0   6      69061.88     102944.29      1861.01 o                         
   2   0   6      35921.36      37080.64       610.83 o                         
   4   0   6         72.76       1245.14        68.52 o                         
   6   0   6     103334.67     108390.23      1718.74 o                         
   8   0   6       3249.64       4876.13       252.69 o                         
  10   0   6      10150.59      10742.22       251.01 o                         
  12   0   6       3395.17       4310.93       198.51 o                         
  14   0   6      13782.26      14070.04       331.50 o                         
  16   0   6      42161.61      41541.91       767.65 o                         
  18   0   6        623.22        477.01       257.32 o                         
  20   0   6      15903.11      14619.81      3164.27 o                         
  22   0   6      15891.79      16839.81       811.21 o                         
  24   0   6       4850.74       6169.12       961.64 o                         
  26   0   6         39.68        233.90       391.58 o                         
  28   0   6        428.94       -211.82       580.21 o                         
  30   0   6        813.29        746.27       539.56 o                         
 -31   1   6        331.47        464.13       377.85 o                         
 -29   1   6       1737.78       1509.70       358.71 o                         
 -27   1   6       2861.87       2184.07       336.56 o                         
 -25   1   6       1537.32       2132.97       287.09 o                         
 -23   1   6       7060.15       6288.09       306.47 o                         
 -21   1   6        700.02        949.35       173.79 o                         
 -19   1   6        558.38        532.28       125.57 o                         
 -17   1   6      46850.69      46164.32       645.08 o                         
 -15   1   6      73011.31      71701.83       857.08 o                         
 -13   1   6      29238.93      29135.92       386.72 o                         
 -11   1   6      15762.48      15816.36       220.77 o                         
  -9   1   6       7725.50       8232.68       165.71 o                         
  -7   1   6      14890.66      17640.70       298.67 o                         
  -5   1   6      10993.58      12728.47       171.92 o                         
  -3   1   6        212.84        301.43        31.54 o                         
  -1   1   6     111384.30     105783.01      1167.13 o                         
   1   1   6       2061.23       1632.05        47.89 o                         
   3   1   6      11721.82      13122.17       176.27 o                         
   5   1   6      13988.11      18563.71       239.76 o                         
   7   1   6     372817.53     361705.16      4244.88 o                         
   9   1   6     112258.17     108117.11      1227.38 o                         
  11   1   6       9532.92       9890.02       173.67 o                         
  13   1   6      10955.47      10493.79       188.99 o                         
  15   1   6      34989.09      32634.72       440.46 o                         
  17   1   6        475.53        667.24       119.88 o                         
  19   1   6       4553.06       4095.89       192.63 o                         
  21   1   6        662.77        599.53       208.48 o                         
  23   1   6       1857.78       2098.25       274.49 o                         
  25   1   6       2257.43       2633.45       323.10 o                         
  27   1   6       9494.92       8750.27       493.96 o                         
  29   1   6       4752.97       4332.20       437.54 o                         
  31   1   6       2254.81       2195.33       502.25 o                         
 -30   2   6       8028.61       7438.79       509.59 o                         
 -28   2   6      11006.28      10690.66       536.70 o                         
 -26   2   6       3208.79       2584.43       329.44 o                         
 -24   2   6         38.15        156.19       197.20 o                         
 -22   2   6       1840.42       2995.22       245.80 o                         
 -20   2   6       2574.43       3255.31       186.60 o                         
 -18   2   6       5810.32       6255.08       199.39 o                         
 -16   2   6      34931.17      35535.84       484.73 o                         
 -14   2   6     149453.81     143901.03      1756.97 o                         
 -12   2   6     131397.70     126810.81      1545.90 o                         
 -10   2   6       1376.01        898.43        86.49 o                         
  -8   2   6     162859.03     156302.61      1740.16 o                         
  -6   2   6     137085.27     126551.65      1411.13 o                         
  -4   2   6       7532.78       7202.35       127.42 o                         
  -2   2   6     122720.03     130700.02      1443.48 o                         
   0   2   6      89085.79      91629.12      1701.41 o                         
   2   2   6      41382.85      39706.16       461.34 o                         
   4   2   6        680.44       1512.10        53.19 o                         
   6   2   6      26881.61      29464.08       392.74 o                         
   8   2   6      92937.59      90370.71      1109.53 o                         
  10   2   6     127980.70     124807.85      1412.99 o                         
  12   2   6      40612.65      39805.31       501.68 o                         
  14   2   6       5758.21       5037.32       135.31 o                         
  16   2   6      54356.94      52880.16       845.06 o                         
  18   2   6     118801.96     109035.61      1508.49 o                         
  20   2   6        416.62        489.99       136.53 o                         
  22   2   6       8283.68       7456.72       629.64 o                         
  24   2   6       5661.25       5718.69       377.72 o                         
  26   2   6        984.63       1502.49       316.59 o                         
  28   2   6       4883.44       5288.38       442.53 o                         
  30   2   6       3155.19       3881.63       531.94 o                         
 -31   3   6       1093.26       1008.05       385.88 o                         
 -29   3   6       2011.60       2219.43       406.32 o                         
 -27   3   6       3305.13       3405.34       371.16 o                         
 -25   3   6        476.38        417.20       215.35 o                         
 -23   3   6       1641.83       1434.25       217.93 o                         
 -21   3   6       7285.96       7065.49       327.27 o                         
 -19   3   6      14382.23      14699.06       320.40 o                         
 -17   3   6      22845.11      22763.32       385.17 o                         
 -15   3   6      31358.47      35147.85       510.49 o                         
 -13   3   6      22189.97      21405.75       458.22 o                         
 -11   3   6     154643.72     152072.72      1837.78 o                         
  -9   3   6     332392.28     334796.50      3942.66 o                         
  -7   3   6       8484.95       8787.50       169.55 o                         
  -5   3   6       1849.60       2710.81        75.25 o                         
  -3   3   6     143113.05     167733.45      1853.25 o                         
  -1   3   6      94371.37      97106.88      1084.85 o                         
   1   3   6      19204.57      20883.42       261.53 o                         
   3   3   6        366.88       1054.02        58.79 o                         
   5   3   6      11951.26       9766.86       166.91 o                         
   7   3   6     125354.24     119686.82      1447.27 o                         
   9   3   6     153859.70     150419.44      1813.81 o                         
  11   3   6      23521.47      24681.33       369.51 o                         
  13   3   6      84468.42      82461.23      1048.94 o                         
  15   3   6     178239.89     169155.83      2065.15 o                         
  17   3   6      91196.16      84605.07      1203.50 o                         
  19   3   6      14608.14      14379.52       454.57 o                         
  21   3   6        708.45        655.27       152.63 o                         
  23   3   6       4244.27       4120.83       441.99 o                         
  25   3   6       7381.81       7228.49       533.49 o                         
  27   3   6      12398.98      11215.95       547.45 o                         
  29   3   6       9598.56       8489.36       541.21 o                         
 -30   4   6       5961.97       5355.35       479.55 o                         
 -28   4   6      15440.25      15514.26       649.63 o                         
 -26   4   6      11883.83      11731.22       454.98 o                         
 -24   4   6       3337.41       2415.36       333.94 o                         
 -22   4   6        170.22        520.72       187.65 o                         
 -20   4   6       8058.89       7723.10       299.18 o                         
 -18   4   6       8380.14       7657.06       295.28 o                         
 -16   4   6       9517.83       9155.55       231.02 o                         
 -14   4   6      44481.36      41598.84       582.74 o                         
 -12   4   6      28636.04      30180.68       541.46 o                         
 -10   4   6         69.82         84.73        64.76 o                         
  -8   4   6      44609.85      40615.69       526.53 o                         
  -6   4   6      84708.66      85907.92       980.74 o                         
  -4   4   6      65433.14      69106.91       850.08 o                         
  -2   4   6         13.87        393.29        51.27 o                         
   0   4   6      13576.45      11645.54       228.00 o                         
   2   4   6        159.96        233.32        39.71 o                         
   4   4   6      12379.22      16624.67       242.65 o                         
   6   4   6       2140.96       1086.05        70.02 o                         
   8   4   6      17121.95      16094.29       280.80 o                         
  10   4   6       3648.78       3012.90       115.56 o                         
  12   4   6      18009.55      18720.18       309.84 o                         
  14   4   6      40424.07      39189.74       558.31 o                         
  16   4   6      21711.62      20974.30       683.13 o                         
  18   4   6      17319.55      17588.78       387.58 o                         
  20   4   6        700.04        642.25       152.40 o                         
  22   4   6      12731.16      11603.79       478.91 o                         
  24   4   6       9850.61       9866.99       617.24 o                         
  26   4   6       1395.23       1344.27       322.15 o                         
  28   4   6       1023.23        964.64       351.73 o                         
  30   4   6       1051.02       1236.79       392.34 o                         
 -29   5   6          6.74        155.79       435.79 o                         
 -27   5   6        850.27       1402.34       284.56 o                         
 -25   5   6       2346.96       2254.56       268.64 o                         
 -23   5   6      19279.67      18346.54       510.96 o                         
 -21   5   6      18904.38      18839.84       557.51 o                         
 -19   5   6        477.77        943.22       153.51 o                         
 -17   5   6       6680.11       5721.83       225.77 o                         
 -15   5   6      50753.11      46817.64       655.53 o                         
 -13   5   6      81032.48      79516.03      1019.92 o                         
 -11   5   6        699.78        702.77        83.36 o                         
  -9   5   6       1261.50       1392.50       109.54 o                         
  -7   5   6      59210.38      58698.27       728.01 o                         
  -5   5   6      45973.75      44448.57       537.50 o                         
  -3   5   6      79073.16      78957.26       905.65 o                         
  -1   5   6       1114.31       1110.69        68.49 o                         
   1   5   6      16355.68      14447.23       227.00 o                         
   3   5   6       1914.30       3080.85        89.13 o                         
   5   5   6      11966.35      12428.71       192.07 o                         
   7   5   6      36963.36      34754.75       478.07 o                         
   9   5   6        839.41       1187.68       106.24 o                         
  11   5   6         16.00        114.19        68.85 o                         
  13   5   6      17922.62      16118.60       294.14 o                         
  15   5   6      22317.26      19259.08       388.62 o                         
  17   5   6       1589.83       1642.59       155.88 o                         
  19   5   6       8963.65       7986.88       333.96 o                         
  21   5   6       3736.50       3521.46       225.04 o                         
  23   5   6          5.59         35.48       172.77 o                         
  25   5   6       1053.71        985.25       296.78 o                         
  27   5   6         10.73        -41.14       311.96 o                         
  29   5   6        431.85        451.65       366.70 o                         
 -30   6   6       1685.64       1091.78       390.85 o                         
 -28   6   6       5734.49       5410.94       441.17 o                         
 -26   6   6       1451.58       1718.99       283.39 o                         
 -24   6   6       8953.72       9380.70       398.98 o                         
 -22   6   6       4620.93       4764.28       262.91 o                         
 -20   6   6      15630.46      16386.98       411.59 o                         
 -18   6   6       1703.74       1806.81       170.68 o                         
 -16   6   6       1696.30       1614.08       150.95 o                         
 -14   6   6       4594.38       4447.34       166.81 o                         
 -12   6   6        584.94        864.05       101.15 o                         
 -10   6   6       1622.74       1322.57        96.07 o                         
  -8   6   6       4390.69       5852.53       139.05 o                         
  -6   6   6      20357.45      21983.54       304.67 o                         
  -4   6   6      40509.41      39747.98       491.63 o                         
  -2   6   6       2892.66       3961.56       135.17 o                         
   0   6   6      19813.01      20263.81       303.66 o                         
   2   6   6       9751.47      11754.77       207.01 o                         
   4   6   6       2052.64       2127.30        88.34 o                         
   6   6   6      33283.64      33607.05       431.03 o                         
   8   6   6       5741.30       5994.01       198.73 o                         
  10   6   6       1721.68       1785.05       106.86 o                         
  12   6   6      10247.88      11689.53       247.80 o                         
  14   6   6       4790.94       5474.68       214.56 o                         
  16   6   6       3865.31       4655.37       229.49 o                         
  18   6   6       3976.43       3975.11       219.02 o                         
  20   6   6        954.28        994.46       174.76 o                         
  22   6   6       4261.94       4011.07       252.51 o                         
  24   6   6       4214.77       4662.08       343.57 o                         
  26   6   6       1531.59       1589.22       300.85 o                         
  28   6   6         36.37       -264.92       335.27 o                         
 -29   7   6       2053.07       1784.95       338.71 o                         
 -27   7   6       3802.84       4401.80       368.77 o                         
 -25   7   6        531.04        682.68       246.34 o                         
 -23   7   6       3671.33       3798.11       265.63 o                         
 -21   7   6        851.71        690.26       181.96 o                         
 -19   7   6       5805.89       5697.28       258.77 o                         
 -17   7   6      16120.71      15148.63       372.96 o                         
 -15   7   6         22.37        247.60       124.34 o                         
 -13   7   6       4337.05       4382.43       169.74 o                         
 -11   7   6      33411.34      32043.70       477.58 o                         
  -9   7   6      21378.63      21352.25       347.97 o                         
  -7   7   6      33850.22      32930.04       437.77 o                         
  -5   7   6      18768.85      17045.47       257.19 o                         
  -3   7   6      34826.77      38294.39       522.90 o                         
  -1   7   6       7183.30       6333.75       182.07 o                         
   1   7   6        325.87        384.29        68.39 o                         
   3   7   6         43.63        158.39        52.26 o                         
   5   7   6      13785.39      13103.40       215.76 o                         
   7   7   6      94248.48      92637.46      1082.76 o                         
   9   7   6      36022.48      36749.52       528.57 o                         
  11   7   6        224.26        580.70       125.92 o                         
  13   7   6      60384.50      59253.83       885.76 o                         
  15   7   6      41045.37      40382.09       670.01 o                         
  17   7   6      29398.48      28359.63       538.11 o                         
  19   7   6      25610.07      26631.00       536.98 o                         
  21   7   6       1745.10       1758.11       209.33 o                         
  23   7   6        897.07        882.89       205.29 o                         
  25   7   6       7941.09       8552.29       602.98 o                         
  27   7   6       1860.34       1610.80       427.78 o                         
 -28   8   6       2080.53       1552.33       329.99 o                         
 -26   8   6        108.67       -247.31       247.31 o                         
 -24   8   6        838.09        809.45       231.27 o                         
 -22   8   6       1105.86       1144.37       210.78 o                         
 -20   8   6       1521.50       1950.26       211.11 o                         
 -18   8   6      10545.00      10528.35       342.49 o                         
 -16   8   6      24438.02      23218.07       524.56 o                         
 -14   8   6       8608.67       8517.60       330.33 o                         
 -12   8   6       3565.64       3685.23       212.38 o                         
 -10   8   6       8218.26       8958.03       282.78 o                         
  -8   8   6      28251.39      28610.69       397.94 o                         
  -6   8   6      51530.05      49182.67       613.75 o                         
  -4   8   6      27203.48      25882.82       393.25 o                         
  -2   8   6      10357.31       9418.44       250.92 o                         
   0   8   6      10878.44      12161.05       242.40 o                         
   2   8   6        143.67        368.86        81.88 o                         
   4   8   6       3269.95       4075.41       125.00 o                         
   6   8   6      19127.72      19386.85       295.96 o                         
   8   8   6      44930.66      43915.43       617.01 o                         
  10   8   6      46592.73      45071.34       639.54 o                         
  12   8   6       7260.39       6623.50       240.72 o                         
  14   8   6       2689.13       2696.88       187.41 o                         
  16   8   6      18877.98      16868.08       403.52 o                         
  18   8   6      24891.71      22005.73       487.45 o                         
  20   8   6        697.49        564.40       186.01 o                         
  22   8   6        342.40        239.93       192.65 o                         
  24   8   6       3354.23       3075.19       276.07 o                         
  26   8   6       1690.34       2226.14       315.46 o                         
  28   8   6         26.89        730.34       367.20 o                         
 -27   9   6          3.51        -21.55       317.27 o                         
 -25   9   6        184.94         80.15       253.74 o                         
 -23   9   6         91.84         24.08       208.47 o                         
 -21   9   6         69.89        298.76       195.23 o                         
 -19   9   6        876.29        983.99       190.67 o                         
 -17   9   6       4550.76       6353.56       324.87 o                         
 -15   9   6       9342.41       8999.36       297.96 o                         
 -13   9   6       7170.22       5894.46       232.74 o                         
 -11   9   6       5453.16       6383.60       217.37 o                         
  -9   9   6       9312.51       9706.72       234.19 o                         
  -7   9   6        271.03        236.64       113.41 o                         
  -5   9   6       4641.32       5169.80       168.27 o                         
  -3   9   6       2542.30       2618.74       128.80 o                         
  -1   9   6         88.43        121.75        96.92 o                         
   1   9   6        285.84         77.96       102.30 o                         
   3   9   6        931.76       1227.86       120.21 o                         
   5   9   6       6418.65       7057.74       231.48 o                         
   7   9   6       5252.96       6144.00       438.07 o                         
   9   9   6       8204.11       9372.49       241.33 o                         
  11   9   6       7710.83       8108.51       291.51 o                         
  13   9   6        202.56        224.91       135.75 o                         
  15   9   6       3163.27       3211.72       208.84 o                         
  17   9   6      10612.41      11760.20       522.92 o                         
  19   9   6       1496.84       1402.63       214.70 o                         
  21   9   6        142.06        588.98       204.84 o                         
  23   9   6        241.92        697.42       227.62 o                         
  25   9   6       2908.58       3439.03       305.34 o                         
  27   9   6       3234.63       4310.94       648.94 o                         
 -26  10   6        985.90        879.12       294.71 o                         
 -24  10   6        190.79        656.21       268.27 o                         
 -22  10   6        214.13         66.66       235.52 o                         
 -20  10   6         32.97        367.39       218.38 o                         
 -18  10   6       1752.51       1946.85       236.67 o                         
 -16  10   6        732.09        769.28       199.67 o                         
 -14  10   6       6580.74       6926.80       298.02 o                         
 -12  10   6       5444.90       5282.79       255.79 o                         
 -10  10   6       3544.40       3568.77       214.63 o                         
  -8  10   6        340.40        475.68       106.96 o                         
  -6  10   6      12146.01      13263.64       276.07 o                         
  -4  10   6       8735.35       8606.21       240.64 o                         
  -2  10   6       5798.41       6656.40       262.87 o                         
   0  10   6        174.73        211.12       125.73 o                         
   2  10   6       9745.01      10333.64       268.35 o                         
   4  10   6      10707.48       9900.44       377.51 o                         
   6  10   6       5221.43       5626.48       189.79 o                         
   8  10   6       1667.72       2357.71       163.53 o                         
  10  10   6      15352.24      15080.35       398.67 o                         
  12  10   6       1110.87        854.57       172.94 o                         
  14  10   6        271.62        257.36       175.94 o                         
  16  10   6        514.62        355.22       193.00 o                         
  18  10   6        387.43        258.52       201.79 o                         
  20  10   6       1393.66       1701.85       256.66 o                         
  22  10   6       3605.54       4014.25       325.87 o                         
  24  10   6       2420.15       3033.00       327.26 o                         
  26  10   6         70.69        418.90       292.72 o                         
 -25  11   6         96.10        446.10       287.32 o                         
 -23  11   6        194.01        286.60       266.06 o                         
 -21  11   6       2706.27       3212.97       307.12 o                         
 -19  11   6       8323.94       8776.18       398.10 o                         
 -17  11   6        191.10       -134.03       200.52 o                         
 -15  11   6      16292.02      16409.29       475.36 o                         
 -13  11   6      12844.89      12417.18       398.42 o                         
 -11  11   6        949.36       1411.95       183.81 o                         
  -9  11   6       5406.37       5234.87       222.48 o                         
  -7  11   6        372.21        367.13       115.89 o                         
  -5  11   6         99.70        154.70       108.95 o                         
  -3  11   6      18672.61      18759.15       535.82 o                         
  -1  11   6         59.70         50.80       104.79 o                         
   1  11   6       3657.29       3465.36       155.04 o                         
   3  11   6       8710.86       7955.02       237.89 o                         
   5  11   6         95.65        136.55       105.48 o                         
   7  11   6        608.50        238.88       130.88 o                         
   9  11   6         87.36        120.78       179.69 o                         
  11  11   6       7958.40       8895.75       449.20 o                         
  13  11   6      10853.29      11381.78       384.63 o                         
  15  11   6        209.78        237.09       210.66 o                         
  17  11   6        105.43        338.77       209.14 o                         
  19  11   6       1209.06       1368.87       254.60 o                         
  21  11   6        475.43        557.04       249.12 o                         
  23  11   6         16.04       -252.89       252.89 o                         
  25  11   6        573.12        754.96       332.84 o                         
 -24  12   6        228.88        962.88       334.32 o                         
 -22  12   6        700.67        661.48       317.92 o                         
 -20  12   6       2986.62       3197.83       350.20 o                         
 -18  12   6        565.66        553.28       273.52 o                         
 -16  12   6       1826.31       2126.85       287.67 o                         
 -14  12   6         15.25        216.86       227.97 o                         
 -12  12   6       2884.85       3602.06       284.37 o                         
 -10  12   6        128.51        289.14       194.35 o                         
  -8  12   6       8189.03       8346.83       317.89 o                         
  -6  12   6       1667.93       2077.95       176.36 o                         
  -4  12   6         46.36        176.77       130.81 o                         
  -2  12   6          5.32         91.92       130.45 o                         
   0  12   6        243.64         -0.89       201.01 o                         
   2  12   6        193.45        178.69       131.89 o                         
   4  12   6       9061.24       8780.47       484.52 o                         
   6  12   6        696.32        604.14       174.11 o                         
   8  12   6       2189.96       2084.48       262.10 o                         
  10  12   6        523.08        522.16       235.73 o                         
  12  12   6        146.71        285.63       214.92 o                         
  14  12   6       1673.89       1943.06       277.51 o                         
  16  12   6         95.64        319.08       252.86 o                         
  18  12   6        671.89        940.14       287.24 o                         
  20  12   6        758.58        660.17       294.54 o                         
  22  12   6        114.32       -203.36       294.89 o                         
  24  12   6         36.71       -161.26       317.28 o                         
 -23  13   6         90.03        106.64       318.11 o                         
 -21  13   6        162.74        373.76       309.28 o                         
 -19  13   6        150.07       -281.82       281.82 o                         
 -17  13   6         36.22        112.72       299.31 o                         
 -15  13   6        832.37        685.74       256.28 o                         
 -13  13   6       5088.29       5179.33       351.32 o                         
 -11  13   6       5581.18       5561.05       403.22 o                         
  -9  13   6       4589.28       4653.23       316.38 o                         
  -7  13   6        328.87        472.96       169.64 o                         
  -5  13   6       1192.87        889.31       149.71 o                         
  -3  13   6       2595.77       2130.58       277.57 o                         
  -1  13   6       8904.31       9145.77       307.62 o                         
   1  13   6       3642.11       3053.36       226.93 o                         
   3  13   6        122.33       -139.34       139.34 o                         
   5  13   6         56.58         71.46       174.44 o                         
   7  13   6       1104.58       1063.84       345.96 o                         
   9  13   6       4892.78       5726.03       434.24 o                         
  11  13   6          2.38       -217.28       217.28 o                         
  13  13   6        267.37        729.56       321.33 o                         
  15  13   6       8344.67       9278.98       471.00 o                         
  17  13   6       6822.70       8146.69       772.99 o                         
  19  13   6       5134.25       5352.07       420.31 o                         
  21  13   6        119.30        313.86       322.64 o                         
 -20  14   6        283.94       -322.52       322.52 o                         
 -18  14   6       1056.74       1129.66       365.57 o                         
 -16  14   6         79.17        163.79       291.07 o                         
 -14  14   6       1815.00       1584.51       299.65 o                         
 -12  14   6       1487.82       1646.40       285.56 o                         
 -10  14   6          7.69       -222.07       224.28 o                         
  -8  14   6        127.08       -171.93       212.46 o                         
  -6  14   6       2299.35       2283.45       274.55 o                         
  -4  14   6       4292.29       5416.29       399.63 o                         
  -2  14   6       8384.85       7991.56       727.53 o                         
   0  14   6       2052.25       1599.14       196.74 o                         
   2  14   6        559.73        900.14       176.50 o                         
   4  14   6       1726.00       1586.67       233.68 o                         
   6  14   6       4461.84       4211.59       316.94 o                         
   8  14   6       2249.00       2052.96       286.47 o                         
  10  14   6       1027.31        742.36       418.73 o                         
  12  14   6        126.72        -35.09       258.17 o                         
  14  14   6       5618.30       5717.02       403.56 o                         
  16  14   6       4710.25       4906.68       414.14 o                         
  18  14   6       1011.77       1323.57       346.06 o                         
  20  14   6         82.11        572.21       347.58 o                         
 -19  15   6         11.85       -508.68       508.68 o                         
 -17  15   6          8.91        -90.13       319.17 o                         
 -15  15   6         88.33       -115.22       302.43 o                         
 -13  15   6       2775.66       2700.21       351.09 o                         
 -11  15   6       7883.02       8159.83       446.37 o                         
  -9  15   6       3778.21       3088.47       326.33 o                         
  -7  15   6        808.11        464.87       253.00 o                         
  -5  15   6       3507.97       3528.02       278.49 o                         
  -3  15   6       1507.41       1868.20       216.18 o                         
  -1  15   6       2571.38       2455.42       253.96 o                         
   1  15   6       1333.09       1271.94       241.98 o                         
   3  15   6       3884.77       3422.05       285.76 o                         
   5  15   6       3600.73       3841.86       306.15 o                         
   7  15   6       2875.76       3009.60       333.35 o                         
   9  15   6       2407.75       3196.13       343.64 o                         
  11  15   6        577.31        320.87       398.14 o                         
  13  15   6        564.44        467.69       301.40 o                         
  15  15   6       4083.56       3988.49       462.15 o                         
  17  15   6        248.94        102.78       418.93 o                         
  19  15   6       1670.21       2768.81       459.05 o                         
 -16  16   6        770.44         68.91       330.53 o                         
 -14  16   6       3752.88       2273.80       745.96 o                         
 -12  16   6       2454.25       1586.86       340.28 o                         
 -10  16   6         43.49        -67.89       288.50 o                         
  -8  16   6        434.92       -225.79       279.51 o                         
  -6  16   6       1460.46        393.37       285.36 o                         
  -4  16   6         91.84       -247.88       247.88 o                         
  -2  16   6        367.64        720.25       207.56 o                         
   0  16   6         93.50        373.91       270.55 o                         
   2  16   6        720.84        762.11       243.28 o                         
   4  16   6        180.91       -214.88       262.65 o                         
   6  16   6        196.09        864.20       299.50 o                         
   8  16   6       5244.94       6589.50       471.46 o                         
  10  16   6       5314.94       5756.47       448.19 o                         
  12  16   6       3174.15       3274.18       399.78 o                         
  14  16   6        201.30        -59.99       325.88 o                         
  16  16   6        258.23       -238.90       345.61 o                         
 -13  17   6          6.35        185.77       331.37 o                         
 -11  17   6        325.67       -216.78       320.81 o                         
  -9  17   6       1190.61        934.07       367.55 o                         
  -7  17   6         92.46       -282.31       418.73 o                         
  -5  17   6       2477.70       2076.03       356.69 o                         
  -3  17   6        896.42        -21.69       342.74 o                         
  -1  17   6        403.12       -297.27       297.27 o                         
   1  17   6         17.24       -246.75       246.75 o                         
   3  17   6         75.40       -340.56       344.29 o                         
   5  17   6         60.47       -200.55       293.56 o                         
   7  17   6        308.70       -149.97       328.78 o                         
   9  17   6         23.42       -233.54       314.24 o                         
  11  17   6         93.89       -330.16       330.16 o                         
  13  17   6        349.32        623.18       412.53 o                         
 -10  18   6       1681.79       1721.69       376.96 o                         
  -8  18   6        209.47       -154.55       318.23 o                         
  -6  18   6        137.07         27.58       316.05 o                         
  -4  18   6        427.86        -97.11       313.71 o                         
  -2  18   6         75.57       -376.30       376.30 o                         
   0  18   6          1.85       -260.35       260.35 o                         
   2  18   6         67.28       -345.84       345.84 o                         
   4  18   6        114.97       -311.38       311.38 o                         
   6  18   6        257.32       -112.07       327.88 o                         
   8  18   6         46.41       -333.70       333.70 o                         
  10  18   6        348.77       -429.78       709.14 o                         
  -1  19   6        777.81        439.98       440.18 o                         
   1  19   6         62.88       -257.10       381.06 o                         
 -31   1   7         10.21        367.45       367.41 o                         
 -29   1   7        106.16         94.19       332.39 o                         
 -27   1   7        160.31        698.79       307.07 o                         
 -25   1   7       1130.83       1240.29       275.47 o                         
 -23   1   7      23084.36      22283.05       542.56 o                         
 -21   1   7      33564.46      34325.85       601.61 o                         
 -19   1   7      11308.53      12370.58       310.14 o                         
 -17   1   7         29.48        123.33        91.13 o                         
 -15   1   7        286.44        376.84        71.29 o                         
 -13   1   7         14.04        147.69        58.02 o                         
 -11   1   7      86211.24      90452.41      1041.48 o                         
  -9   1   7       7840.96       8939.38       234.01 o                         
  -7   1   7       3083.40       3824.01        89.35 o                         
  -5   1   7     122040.36     125443.25      1392.69 o                         
  -3   1   7      78150.23      90343.42      1008.03 o                         
  -1   1   7     135071.36     141034.83      1662.11 o                         
   1   1   7      10441.79      10563.74       149.07 o                         
   3   1   7      30396.75      35558.20       420.40 o                         
   5   1   7      37164.23      42055.42       497.66 o                         
   7   1   7      33103.55      31352.96       387.09 o                         
   9   1   7      37446.32      42751.38       521.83 o                         
  11   1   7      23038.97      18989.57       272.14 o                         
  13   1   7        378.72        429.13        62.98 o                         
  15   1   7      27212.64      26316.89       373.78 o                         
  17   1   7      24273.49      25082.36       423.34 o                         
  19   1   7      21300.49      18798.33       444.26 o                         
  21   1   7         16.76        221.93       200.74 o                         
  23   1   7       4050.93       4775.57       344.05 o                         
  25   1   7        177.48        534.21       268.39 o                         
  27   1   7          7.49         81.01       303.20 o                         
  29   1   7         98.55        372.89       349.13 o                         
 -30   2   7         80.43        367.22       341.09 o                         
 -28   2   7       3002.73       4490.95       423.30 o                         
 -26   2   7        517.15        603.52       281.85 o                         
 -24   2   7        640.26        884.75       212.33 o                         
 -22   2   7        791.04        902.62       185.46 o                         
 -20   2   7       8859.37       8931.60       281.86 o                         
 -18   2   7       1647.68       1908.95       132.15 o                         
 -16   2   7       8471.22       8676.91       214.55 o                         
 -14   2   7       1602.50       1352.27        98.30 o                         
 -12   2   7       9799.08       9085.03       166.87 o                         
 -10   2   7       1787.17       1620.08        72.71 o                         
  -8   2   7      90916.03      96657.61      1095.25 o                         
  -6   2   7      90537.09      86885.24       983.24 o                         
  -4   2   7        192.45        332.13        37.53 o                         
  -2   2   7        394.34        595.01        37.96 o                         
   0   2   7       5991.34       7658.51       120.16 o                         
   2   2   7       2086.80       1375.12        70.56 o                         
   4   2   7       8949.86       9188.15       141.84 o                         
   6   2   7      10295.47      11106.77       167.57 o                         
   8   2   7       1600.57       2290.61        92.00 o                         
  10   2   7       5745.11       5711.29       125.28 o                         
  12   2   7        693.03        947.28        65.67 o                         
  14   2   7      16641.15      17581.23       273.20 o                         
  16   2   7       1111.11       1173.40       105.20 o                         
  18   2   7       3012.64       2536.11       161.46 o                         
  20   2   7       6698.30       6503.12       251.50 o                         
  22   2   7       1938.60       2527.44       268.90 o                         
  24   2   7         67.12        375.58       376.86 o                         
  26   2   7       2473.46       2849.61       349.10 o                         
  28   2   7       6035.96       5800.51       453.73 o                         
  30   2   7       5164.04       5016.95       472.84 o                         
 -31   3   7         10.10        286.25       365.28 o                         
 -29   3   7       1187.29       1634.28       372.65 o                         
 -27   3   7       1431.49       2108.03       337.30 o                         
 -25   3   7       2909.49       3543.27       287.65 o                         
 -23   3   7       1495.87       1465.03       292.63 o                         
 -21   3   7       4557.57       5150.25       266.73 o                         
 -19   3   7      11006.92       9583.74       258.08 o                         
 -17   3   7       7989.76       7812.36       221.98 o                         
 -15   3   7       8733.10       8959.18       217.40 o                         
 -13   3   7      16547.37      15752.90       275.33 o                         
 -11   3   7       4105.46       4647.81       186.38 o                         
  -9   3   7       3971.98       4594.87       283.28 o                         
  -7   3   7       5834.59       5467.60       112.19 o                         
  -5   3   7      84682.88      96563.69      1088.21 o                         
  -3   3   7      39796.64      33362.30       434.23 o                         
  -1   3   7       7874.00       8269.85       161.10 o                         
   1   3   7       7059.24      10402.94       151.25 o                         
   3   3   7        486.63        536.28        41.43 o                         
   5   3   7        521.46        362.89        41.32 o                         
   7   3   7      26853.73      23650.19       338.22 o                         
   9   3   7       1360.15       1307.32        80.39 o                         
  11   3   7       6648.90       6509.12       188.74 o                         
  13   3   7       6664.48       6667.32       181.43 o                         
  15   3   7      20941.50      23619.13       444.74 o                         
  17   3   7       1288.38       1822.15       148.96 o                         
  19   3   7       5351.48       5286.88       248.35 o                         
  21   3   7       8066.70       8207.22       291.47 o                         
  23   3   7        623.81        669.56       245.44 o                         
  25   3   7       3548.13       4025.93       357.37 o                         
  27   3   7       1851.40       2231.70       357.37 o                         
  29   3   7        510.74       1302.66       372.21 o                         
 -30   4   7       4001.64       4216.32       511.78 o                         
 -28   4   7       1236.84       1510.46       441.99 o                         
 -26   4   7       4984.94       5892.09       349.75 o                         
 -24   4   7       1968.94       2044.50       248.87 o                         
 -22   4   7      12919.20      12235.10       415.33 o                         
 -20   4   7         46.78       -108.22       154.68 o                         
 -18   4   7       5998.97       6566.97       216.43 o                         
 -16   4   7      28673.34      29339.64       470.38 o                         
 -14   4   7      35163.75      33421.45       490.57 o                         
 -12   4   7      40348.51      37153.70       520.27 o                         
 -10   4   7       4649.60       3657.65       126.27 o                         
  -8   4   7        104.30        200.35        48.73 o                         
  -6   4   7        935.29        900.72        58.14 o                         
  -4   4   7      63193.51      59956.42       696.73 o                         
  -2   4   7      23249.25      19645.12       257.58 o                         
   0   4   7     267272.59     266996.31      3143.23 o                         
   2   4   7        101.92        134.80        64.52 o                         
   4   4   7        112.28        119.38        38.63 o                         
   6   4   7      19079.21      18445.17       281.08 o                         
   8   4   7      65486.80      64070.84       816.36 o                         
  10   4   7      71080.91      73297.71       933.33 o                         
  12   4   7       3308.69       2303.90       112.36 o                         
  14   4   7       2072.23       2277.40       120.76 o                         
  16   4   7       6103.42       6577.43       248.80 o                         
  18   4   7      28023.19      26758.87       499.85 o                         
  20   4   7         43.31       -136.47       136.47 o                         
  22   4   7        654.76        675.91       168.85 o                         
  24   4   7       2502.49       3410.29       338.20 o                         
  26   4   7       4096.46       4783.42       407.95 o                         
  28   4   7        169.61        245.02       327.23 o                         
  30   4   7       2504.50       3399.98       446.50 o                         
 -29   5   7        936.57        824.25       581.57 o                         
 -27   5   7      10849.53      10108.31       450.91 o                         
 -25   5   7       4190.34       4486.72       320.08 o                         
 -23   5   7       1978.97       2191.36       216.55 o                         
 -21   5   7       2760.95       2999.07       246.66 o                         
 -19   5   7       6307.82       5144.48       230.71 o                         
 -17   5   7      11101.52      11298.92       301.80 o                         
 -15   5   7       1146.84       1212.80       115.47 o                         
 -13   5   7       2758.13       2818.26       132.10 o                         
 -11   5   7       1034.18        878.82        86.99 o                         
  -9   5   7        385.41        726.15        69.12 o                         
  -7   5   7        161.60        638.16        73.71 o                         
  -5   5   7       2449.77       1295.06        69.02 o                         
  -3   5   7      25805.01      27650.23       352.11 o                         
  -1   5   7      63362.26      64334.20       805.14 o                         
   1   5   7       5500.78       7364.31       148.68 o                         
   3   5   7       9353.01       8296.61       146.76 o                         
   5   5   7      87405.05      86034.17       990.56 o                         
   7   5   7      18157.46      20763.38       321.12 o                         
   9   5   7       8965.25      10052.55       271.20 o                         
  11   5   7      10799.27      11412.38       230.81 o                         
  13   5   7       3170.70       4357.47       156.56 o                         
  15   5   7       2181.51       2349.68       156.84 o                         
  17   5   7      15183.65      12721.45       326.80 o                         
  19   5   7       1577.77       1482.56       170.90 o                         
  21   5   7        515.56        428.85       164.32 o                         
  23   5   7       3467.04       3717.87       247.99 o                         
  25   5   7       4523.63       4610.89       382.01 o                         
  27   5   7       3737.06       4600.08       416.69 o                         
  29   5   7       1265.81        852.27       364.69 o                         
 -30   6   7        475.71        196.78       364.95 o                         
 -28   6   7       1546.51       1552.76       392.70 o                         
 -26   6   7       2541.28       2394.13       301.10 o                         
 -24   6   7       9697.02       9354.20       402.81 o                         
 -22   6   7        546.82        650.70       184.21 o                         
 -20   6   7       6160.46       5970.50       264.39 o                         
 -18   6   7       2073.47       1951.13       177.41 o                         
 -16   6   7       4696.32       4575.37       204.95 o                         
 -14   6   7       6356.57       6593.57       199.92 o                         
 -12   6   7        243.15        199.45        88.11 o                         
 -10   6   7       6226.85       5414.82       135.23 o                         
  -8   6   7       5115.40       6507.97       175.33 o                         
  -6   6   7      34662.55      33687.88       432.46 o                         
  -4   6   7      61566.20      61088.51       723.95 o                         
  -2   6   7      11808.41      13982.39       268.61 o                         
   0   6   7       4259.53       3400.48       145.70 o                         
   2   6   7      70011.45      68883.23       868.87 o                         
   4   6   7        354.25       1167.39        68.15 o                         
   6   6   7      28318.54      27225.82       363.56 o                         
   8   6   7        386.25        126.45        77.22 o                         
  10   6   7       3203.78       2884.12       163.10 o                         
  12   6   7      52625.98      48216.07       669.06 o                         
  14   6   7       5520.34       5407.83       240.26 o                         
  16   6   7       2336.98       1976.28       196.21 o                         
  18   6   7       1553.22       1540.41       170.58 o                         
  20   6   7         63.89        284.00       156.76 o                         
  22   6   7         56.70        240.21       173.79 o                         
  24   6   7        168.73        164.10       193.83 o                         
  26   6   7        597.64        932.70       282.93 o                         
  28   6   7        623.87        594.53       419.76 o                         
 -29   7   7          8.12         19.23       294.20 o                         
 -27   7   7       1703.10       1930.33       311.54 o                         
 -25   7   7       5349.29       4928.92       372.55 o                         
 -23   7   7        907.40       1165.41       212.26 o                         
 -21   7   7        850.44        693.47       180.93 o                         
 -19   7   7       2248.77       2046.27       196.02 o                         
 -17   7   7       3554.85       3322.91       201.01 o                         
 -15   7   7      22188.68      21916.45       434.61 o                         
 -13   7   7      18536.53      18132.07       334.49 o                         
 -11   7   7      42579.57      41699.87       589.15 o                         
  -9   7   7       9030.43      10276.25       197.63 o                         
  -7   7   7       9317.81      11200.85       201.77 o                         
  -5   7   7       3849.35       3590.21       165.49 o                         
  -3   7   7      33719.89      32305.54       456.24 o                         
  -1   7   7       9333.35      11601.08       217.89 o                         
   1   7   7      10676.39       9450.77       192.40 o                         
   3   7   7      72588.09      67440.91       798.29 o                         
   5   7   7      53513.41      57805.19       699.47 o                         
   7   7   7       8076.67       8007.82       159.42 o                         
   9   7   7      18027.04      18189.87       318.50 o                         
  11   7   7      26760.19      27602.49       436.76 o                         
  13   7   7        166.19        336.33       123.64 o                         
  15   7   7      24111.70      24516.53       474.79 o                         
  17   7   7       2882.29       3197.49       205.76 o                         
  19   7   7       9489.86       9276.50       326.57 o                         
  21   7   7       2231.65       2647.82       225.97 o                         
  23   7   7        638.43        499.64       204.53 o                         
  25   7   7        128.89        216.80       217.60 o                         
  27   7   7       1167.13       1526.24       340.55 o                         
 -28   8   7         71.30         61.93       291.48 o                         
 -26   8   7       2898.55       2812.06       322.53 o                         
 -24   8   7       2423.11       2530.88       263.48 o                         
 -22   8   7       4177.90       3961.23       272.53 o                         
 -20   8   7       2129.62       1854.11       212.57 o                         
 -18   8   7      14081.05      13991.85       406.39 o                         
 -16   8   7      11058.63      10757.60       325.95 o                         
 -14   8   7       3760.55       3918.27       198.53 o                         
 -12   8   7       1059.05        899.40       116.20 o                         
 -10   8   7       9952.24       9038.79       270.86 o                         
  -8   8   7       4227.90       4219.56       138.75 o                         
  -6   8   7      11189.80      11114.88       207.69 o                         
  -4   8   7      12475.33      12494.50       241.83 o                         
  -2   8   7       2848.96       2184.38       110.71 o                         
   0   8   7      36719.00      36434.67       511.94 o                         
   2   8   7      15696.08      14251.33       259.48 o                         
   4   8   7       1592.95       1962.44        91.60 o                         
   6   8   7        430.84        587.92        89.12 o                         
   8   8   7       1227.02       1327.51       109.64 o                         
  10   8   7         62.07        137.71        92.45 o                         
  12   8   7         17.93         30.60       119.63 o                         
  14   8   7       3210.03       3521.08       222.30 o                         
  16   8   7        550.22        607.47       157.50 o                         
  18   8   7         84.68        513.12       169.21 o                         
  20   8   7        466.72        526.84       184.77 o                         
  22   8   7       3772.48       2944.33       251.58 o                         
  24   8   7      12561.65      12583.43       567.00 o                         
  26   8   7      10987.42      12275.95       514.43 o                         
  28   8   7       3342.19       4775.80       543.50 o                         
 -27   9   7       2038.26       2145.49       360.49 o                         
 -25   9   7       1350.84       1344.88       284.44 o                         
 -23   9   7        281.30        408.06       238.51 o                         
 -21   9   7      19763.48      20227.17       579.82 o                         
 -19   9   7      41143.80      39331.53       710.19 o                         
 -17   9   7      13405.82      13856.58       389.12 o                         
 -15   9   7      15261.84      14667.36       368.83 o                         
 -13   9   7       7904.15       8069.11       365.98 o                         
 -11   9   7      20749.42      20793.17       405.50 o                         
  -9   9   7        526.34        559.48       115.43 o                         
  -7   9   7       8820.28       8749.91       216.59 o                         
  -5   9   7      24116.67      21258.44       355.76 o                         
  -3   9   7      29508.93      29388.00       443.13 o                         
  -1   9   7       3424.54       2803.46       132.78 o                         
   1   9   7       7505.64       6715.40       187.70 o                         
   3   9   7      97943.45      94821.65      1200.59 o                         
   5   9   7     143690.03     140701.62      1733.69 o                         
   7   9   7      56001.58      59172.40       949.01 o                         
   9   9   7      24813.53      24023.25       446.87 o                         
  11   9   7       2813.19       3067.69       183.38 o                         
  13   9   7      23539.02      21455.93       658.96 o                         
  15   9   7      27465.74      25551.49       513.53 o                         
  17   9   7      17624.31      18279.36       443.75 o                         
  19   9   7       4580.61       4732.60       272.53 o                         
  21   9   7       1724.61       2178.37       242.76 o                         
  23   9   7         10.60        562.51       222.52 o                         
  25   9   7       2808.23       3178.63       319.92 o                         
  27   9   7       8474.28       9181.99       794.12 o                         
 -26  10   7        306.52         30.01       307.85 o                         
 -24  10   7       4412.33       4253.82       345.78 o                         
 -22  10   7       1614.17       2090.88       284.50 o                         
 -20  10   7        562.32        824.44       242.54 o                         
 -18  10   7       4163.34       3994.49       278.62 o                         
 -16  10   7      11208.44      10950.67       595.05 o                         
 -14  10   7       1596.25       1976.00       207.02 o                         
 -12  10   7       7455.35       6609.28       276.77 o                         
 -10  10   7        514.41        460.92       127.50 o                         
  -8  10   7       2058.63       1496.10       125.34 o                         
  -6  10   7       1841.83       1965.85       145.98 o                         
  -4  10   7       2761.85       2565.71       140.79 o                         
  -2  10   7       6847.22       7876.80       227.91 o                         
   0  10   7      55425.23      55623.89       758.46 o                         
   2  10   7       1941.96       2030.77       140.38 o                         
   4  10   7        847.24        980.74       122.85 o                         
   6  10   7       6473.58       6787.79       238.16 o                         
   8  10   7        881.94       1121.32       141.16 o                         
  10  10   7       9381.21       8657.24       401.06 o                         
  12  10   7        306.25        475.69       166.83 o                         
  14  10   7        829.92        912.36       195.56 o                         
  16  10   7        540.45        368.50       193.52 o                         
  18  10   7       5965.94       5989.60       328.20 o                         
  20  10   7       2721.50       2956.55       283.13 o                         
  22  10   7         81.90        102.36       241.73 o                         
  24  10   7       5244.44       5669.06       601.55 o                         
  26  10   7       7819.97       9511.11       496.62 o                         
 -25  11   7       6341.58       7073.16       465.99 o                         
 -23  11   7       4666.10       4880.51       363.34 o                         
 -21  11   7         71.99       -135.88       231.90 o                         
 -19  11   7        579.05        794.05       240.56 o                         
 -17  11   7       1662.78       1601.79       264.40 o                         
 -15  11   7       1857.29       2401.45       240.14 o                         
 -13  11   7       3002.06       2996.28       236.17 o                         
 -11  11   7       3662.42       3742.29       237.82 o                         
  -9  11   7         69.86         49.24       140.15 o                         
  -7  11   7      10163.39       9247.30       252.82 o                         
  -5  11   7      33819.05      35142.20       539.92 o                         
  -3  11   7      32614.76      30870.76       489.62 o                         
  -1  11   7      15733.67      15892.95       318.92 o                         
   1  11   7       3483.64       3373.58       162.97 o                         
   3  11   7      20836.01      19595.73       365.11 o                         
   5  11   7      33411.20      33398.77       580.69 o                         
   7  11   7        528.38        571.42       143.01 o                         
   9  11   7        436.23        582.11       166.54 o                         
  11  11   7      11256.80      11641.43       387.14 o                         
  13  11   7      17284.91      17850.55       653.96 o                         
  15  11   7       1514.97       1864.90       228.86 o                         
  17  11   7         12.77        -66.18       204.53 o                         
  19  11   7       1108.46       1270.06       253.36 o                         
  21  11   7        505.64        401.10       247.68 o                         
  23  11   7         62.60        108.99       260.62 o                         
  25  11   7       4376.79       3896.79       534.35 o                         
 -24  12   7       3727.46       4486.79       460.33 o                         
 -22  12   7       1359.25       1110.70       323.28 o                         
 -20  12   7       1891.08       1767.10       317.47 o                         
 -18  12   7       2698.97       2829.16       352.04 o                         
 -16  12   7       1293.29       1209.39       240.68 o                         
 -14  12   7       1977.12       2103.68       239.82 o                         
 -12  12   7       5458.61       6217.44       386.44 o                         
 -10  12   7       1903.18       1333.12       201.37 o                         
  -8  12   7         32.20         -7.09       149.04 o                         
  -6  12   7       8170.62       8378.19       275.61 o                         
  -4  12   7       8545.88       8208.18       274.45 o                         
  -2  12   7       3030.75       2955.22       187.10 o                         
   0  12   7         20.91        -28.97       114.15 o                         
   2  12   7       7954.89       7968.00       272.56 o                         
   4  12   7         98.58         57.35       154.23 o                         
   6  12   7        626.93        612.95       175.26 o                         
   8  12   7        562.38        359.04       171.49 o                         
  10  12   7        291.52        525.46       214.16 o                         
  12  12   7       4769.48       5361.13       696.33 o                         
  14  12   7       1053.15        728.87       271.91 o                         
  16  12   7       1211.08        711.12       262.74 o                         
  18  12   7       5132.74       4700.33       431.13 o                         
  20  12   7       7016.70       7144.70       452.45 o                         
  22  12   7        177.28        247.03       304.30 o                         
 -23  13   7       2527.36       2245.46       371.87 o                         
 -21  13   7        638.40        491.59       320.72 o                         
 -19  13   7        172.66        -38.12       297.29 o                         
 -17  13   7        855.59       1046.48       291.36 o                         
 -15  13   7         33.49       -398.17       441.99 o                         
 -13  13   7          6.03         32.35       223.51 o                         
 -11  13   7        346.60        399.82       228.87 o                         
  -9  13   7       1051.90       1085.71       254.34 o                         
  -7  13   7      13265.32      14043.52       407.66 o                         
  -5  13   7      13287.92      13967.13       368.94 o                         
  -3  13   7      12846.79      14058.93       338.63 o                         
  -1  13   7       8485.92       7846.48       426.85 o                         
   1  13   7       5007.97       5017.72       240.60 o                         
   3  13   7       9343.71       9839.14       439.16 o                         
   5  13   7      28312.50      26587.27       589.48 o                         
   7  13   7       2831.61       3475.74       259.47 o                         
   9  13   7       3472.73       3532.99       373.75 o                         
  11  13   7       6809.65       7231.46       488.52 o                         
  13  13   7       3318.19       3096.38       316.55 o                         
  15  13   7       1630.89       1957.91       311.25 o                         
  17  13   7       1259.75       1337.04       304.09 o                         
  19  13   7       1631.97       1904.79       355.71 o                         
  21  13   7        979.96        185.57       330.34 o                         
 -20  14   7         49.53       -249.83       320.61 o                         
 -18  14   7       9696.31      10121.24       523.29 o                         
 -16  14   7      11871.07      12858.90       564.62 o                         
 -14  14   7       8270.70       8541.34       457.72 o                         
 -12  14   7          2.28         39.65       247.89 o                         
 -10  14   7         82.31        -99.40       227.38 o                         
  -8  14   7       1604.65       1628.38       310.17 o                         
  -6  14   7        107.06        -78.67       175.55 o                         
  -4  14   7       4679.81       4540.09       249.97 o                         
  -2  14   7       2626.63       2670.35       213.37 o                         
   0  14   7       4392.24       4437.25       278.70 o                         
   2  14   7       6981.04       7291.44       338.23 o                         
   4  14   7        150.03        305.36       198.98 o                         
   6  14   7         39.51       -140.53       214.98 o                         
   8  14   7       9584.58       9848.36       500.92 o                         
  10  14   7       6961.32       7864.79       538.14 o                         
  12  14   7       2942.60       3295.13       339.29 o                         
  14  14   7       4036.42       4181.94       378.50 o                         
  16  14   7       3267.78       3587.72       418.45 o                         
  18  14   7       5183.51       4934.99       437.36 o                         
  20  14   7        877.72       1861.19       388.13 o                         
 -19  15   7       4193.22       3359.67       451.87 o                         
 -17  15   7       5571.66       5964.92       458.47 o                         
 -15  15   7         18.35         32.59       298.94 o                         
 -13  15   7       1451.76       1529.17       397.02 o                         
 -11  15   7        919.64        788.53       297.76 o                         
  -9  15   7       1194.69        799.43       303.97 o                         
  -7  15   7       1645.33       1509.65       275.98 o                         
  -5  15   7       3624.51       3590.02       281.59 o                         
  -3  15   7       9071.00       8289.42       329.54 o                         
  -1  15   7       1610.24       2074.05       270.74 o                         
   1  15   7       1470.02        944.18       248.07 o                         
   3  15   7       5220.35       5170.29       401.63 o                         
   5  15   7      15303.25      15084.88       500.93 o                         
   7  15   7      20466.43      21535.17       670.05 o                         
   9  15   7       4641.20       4687.21       376.21 o                         
  11  15   7        334.48        -58.50       282.35 o                         
  13  15   7       9579.45      10656.31       660.66 o                         
  15  15   7       6744.81       7505.77       587.97 o                         
  17  15   7       4507.02       5268.71       462.17 o                         
 -16  16   7       1098.44        790.13       457.38 o                         
 -14  16   7         29.71        255.21       315.34 o                         
 -12  16   7         53.71       -178.85       306.78 o                         
 -10  16   7       1546.64       1549.08       334.87 o                         
  -8  16   7         23.06       -330.33       330.33 o                         
  -6  16   7       1105.63        742.80       282.82 o                         
  -4  16   7          6.67         32.20       218.87 o                         
  -2  16   7       1162.01        970.79       215.99 o                         
   0  16   7        916.65       1045.91       251.99 o                         
   2  16   7         89.78         47.28       242.77 o                         
   4  16   7        730.33        498.10       253.83 o                         
   6  16   7        950.56       1252.15       457.62 o                         
   8  16   7        920.66       1151.92       314.20 o                         
  10  16   7         32.27        -65.80       302.56 o                         
  12  16   7        394.25        150.43       407.87 o                         
  14  16   7       2348.44       3047.16       403.32 o                         
  16  16   7         18.94       -291.59       347.40 o                         
 -13  17   7       2247.90       2744.21       409.91 o                         
 -11  17   7       2497.73       2430.61       386.08 o                         
  -9  17   7       1693.21       1597.77       354.60 o                         
  -7  17   7        199.04        -46.83       321.02 o                         
  -5  17   7       2975.76       2495.67       343.05 o                         
  -3  17   7       4887.95       4478.84       392.25 o                         
  -1  17   7        342.87       -248.27       249.29 o                         
   1  17   7       3106.56       1873.05       345.63 o                         
   3  17   7       1644.57       1906.11       350.49 o                         
   5  17   7       3118.76       3684.16       441.99 o                         
   7  17   7          9.26        -96.25       304.66 o                         
   9  17   7        136.07       -323.26       323.26 o                         
  11  17   7       2267.04       2267.90       393.66 o                         
  13  17   7         61.95        -67.36       347.58 o                         
 -10  18   7       1815.76        814.42       801.79 o                         
  -8  18   7        539.08        171.15       330.17 o                         
  -6  18   7        117.39       -298.75       298.75 o                         
  -4  18   7        178.14       -310.21       310.21 o                         
  -2  18   7        256.01       -396.79       396.79 o                         
   0  18   7         77.58       -271.16       271.16 o                         
   2  18   7        223.28       -184.39       330.33 o                         
   4  18   7        551.44        494.37       452.85 o                         
   6  18   7        166.43         27.29       342.74 o                         
   8  18   7        281.54       -226.03       353.35 o                         
 -30   0   8       8874.11       8876.30       755.66 o                         
 -28   0   8       6079.67       6313.31       634.44 o                         
 -26   0   8      11521.89      13369.55       800.87 o                         
 -24   0   8      13583.18       9906.39      1090.57 o                         
 -22   0   8      36353.36      32630.48       840.69 o                         
 -20   0   8      19096.68      17699.54       543.93 o                         
 -18   0   8         22.39        280.14       306.25 o                         
 -16   0   8      94330.97      95335.70      1585.13 o                         
 -14   0   8     251751.44     263023.34      4140.40 o                         
 -12   0   8      83030.56      85444.09      1402.94 o                         
 -10   0   8       6894.91       8195.39       393.91 o                         
  -8   0   8      13771.30      16485.56       359.22 o                         
  -6   0   8      18140.90      21084.53       573.81 o                         
  -4   0   8      33469.60      34074.71       566.37 o                         
  -2   0   8       6787.94       6313.91       137.64 o                         
   0   0   8      87853.12     100415.91      1821.54 o                         
   2   0   8        866.79       2953.78       141.13 o                         
   4   0   8      10918.90      13172.61       260.76 o                         
   6   0   8       4469.94       5803.02       159.79 o                         
   8   0   8        750.17       1524.52       134.92 o                         
  10   0   8      81286.13      79939.54      1316.32 o                         
  12   0   8        304.69        473.10        84.73 o                         
  14   0   8       2306.73       2235.69       181.45 o                         
  16   0   8        163.19        254.09       108.56 o                         
  18   0   8       6257.08       6695.17       324.66 o                         
  20   0   8       5524.45       6396.05       479.87 o                         
  22   0   8       7046.19       8056.72       573.12 o                         
  24   0   8       6778.02       8916.60       649.81 o                         
  26   0   8       1467.24       1232.47       967.01 o                         
  28   0   8         51.80       -310.77       467.39 o                         
  30   0   8        970.95       1281.08      1450.52 o                         
 -31   1   8       2492.97       2510.85       416.68 o                         
 -29   1   8      19774.65      18868.33       736.03 o                         
 -27   1   8      15484.16      14085.43       607.88 o                         
 -25   1   8       2888.05       3340.06       321.45 o                         
 -23   1   8        719.88        792.57       196.95 o                         
 -21   1   8       5702.49       5120.08       231.37 o                         
 -19   1   8       5541.37       4730.88       204.08 o                         
 -17   1   8      20448.61      19611.66       342.42 o                         
 -15   1   8      40674.33      36044.61       474.98 o                         
 -13   1   8      50784.36      47221.73       584.66 o                         
 -11   1   8        542.01        746.73        67.01 o                         
  -9   1   8      67502.99      63858.92       745.74 o                         
  -7   1   8      78874.10      76657.23       875.02 o                         
  -5   1   8       8447.32      10181.46       161.43 o                         
  -3   1   8      68178.73      75153.49       847.48 o                         
  -1   1   8     255273.11     254500.28      2980.22 o                         
   1   1   8     175831.72     170769.42      1878.92 o                         
   3   1   8      13306.91      15124.78       201.55 o                         
   5   1   8         84.09        305.96        41.85 o                         
   7   1   8      87451.13      87875.10      1003.39 o                         
   9   1   8       1578.77       1240.97        71.58 o                         
  11   1   8        339.23        687.70        62.17 o                         
  13   1   8       2800.64       2653.93       108.64 o                         
  15   1   8       6303.87       5828.31       153.54 o                         
  17   1   8      32484.07      31363.81       565.20 o                         
  19   1   8      18502.78      17725.12       482.77 o                         
  21   1   8        855.36        514.16       210.79 o                         
  23   1   8       3223.74       2896.35       300.93 o                         
  25   1   8       3581.38       3509.47       342.72 o                         
  27   1   8        650.66       1023.11       435.79 o                         
  29   1   8         46.11        180.40       442.89 o                         
 -30   2   8       2365.71       3303.42       421.00 o                         
 -28   2   8       6372.88       6687.16       452.40 o                         
 -26   2   8       3166.19       3400.88       347.88 o                         
 -24   2   8       2093.92       2070.32       239.98 o                         
 -22   2   8       2618.10       2640.35       223.88 o                         
 -20   2   8       1455.86       1665.77       159.82 o                         
 -18   2   8       3870.86       4142.13       171.37 o                         
 -16   2   8      14780.31      15469.52       292.44 o                         
 -14   2   8       1085.04        843.93        97.24 o                         
 -12   2   8      44660.32      40308.34       505.31 o                         
 -10   2   8      80173.36      83077.34       959.33 o                         
  -8   2   8      91006.38      87403.04       996.94 o                         
  -6   2   8      11820.47      12128.54       192.50 o                         
  -4   2   8      59340.90      56109.93       668.89 o                         
  -2   2   8      25179.80      22819.05       281.56 o                         
   0   2   8      58675.29      66207.51       748.69 o                         
   2   2   8        355.81        248.63        34.65 o                         
   4   2   8      97279.70     113032.43      1267.21 o                         
   6   2   8      73627.12      70104.43       809.10 o                         
   8   2   8      82180.94      78210.12       902.74 o                         
  10   2   8      19137.23      19404.79       274.78 o                         
  12   2   8      36748.17      35167.78       455.53 o                         
  14   2   8     119192.05     112728.27      1408.30 o                         
  16   2   8      81313.94      78497.77      1025.06 o                         
  18   2   8      23903.79      23053.47       445.41 o                         
  20   2   8       2089.96       1922.56       210.38 o                         
  22   2   8      11166.80      11402.93       519.53 o                         
  24   2   8      16945.11      16617.01       649.96 o                         
  26   2   8       5803.72       5691.88       417.79 o                         
  28   2   8       5239.22       5492.70       448.59 o                         
  30   2   8       2693.94       3146.23       437.43 o                         
 -31   3   8       7564.53       7478.86       534.23 o                         
 -29   3   8      17912.62      17776.13       718.56 o                         
 -27   3   8      14998.64      14648.70       606.11 o                         
 -25   3   8       8540.89       8612.34       379.71 o                         
 -23   3   8        291.44        443.65       194.45 o                         
 -21   3   8      49070.36      47491.70       858.66 o                         
 -19   3   8       8129.50       7228.13       230.28 o                         
 -17   3   8      75633.22      71901.98       951.34 o                         
 -15   3   8      49126.10      49247.65       723.99 o                         
 -13   3   8      35019.50      35575.26       505.28 o                         
 -11   3   8       3657.56       4376.94       138.12 o                         
  -9   3   8     138309.58     126489.37      1428.52 o                         
  -7   3   8     216223.11     217638.22      2410.23 o                         
  -5   3   8     248511.92     247845.72      2729.35 o                         
  -3   3   8      84513.16      90640.23      1021.72 o                         
  -1   3   8     145301.77     144129.16      1607.67 o                         
   1   3   8      68931.69      70133.68       798.44 o                         
   3   3   8       3252.36       4999.46       139.42 o                         
   5   3   8        983.60       1205.10        56.24 o                         
   7   3   8      65701.38      63954.23       807.15 o                         
   9   3   8      87432.13      83501.63      1042.56 o                         
  11   3   8       4759.00       4385.62       148.62 o                         
  13   3   8       1993.45       2085.02       111.86 o                         
  15   3   8       7710.84       9629.36       227.84 o                         
  17   3   8      37010.34      38620.47       645.62 o                         
  19   3   8      32039.82      30588.46       565.21 o                         
  21   3   8        172.87        214.43       146.66 o                         
  23   3   8      13531.34      14478.63       660.66 o                         
  25   3   8      13105.97      14510.10       728.90 o                         
  27   3   8        956.03       1488.84       424.93 o                         
  29   3   8       4477.65       4881.72       462.17 o                         
 -30   4   8         49.03         69.16       363.24 o                         
 -28   4   8        866.42       1482.72       348.25 o                         
 -26   4   8         40.58        370.13       240.95 o                         
 -24   4   8       4155.88       3998.82       283.95 o                         
 -22   4   8       4766.80       5257.72       287.93 o                         
 -20   4   8       2797.08       3334.25       217.83 o                         
 -18   4   8        102.66        139.12       111.88 o                         
 -16   4   8       5676.02       6314.87       200.22 o                         
 -14   4   8      35763.07      34659.96       505.06 o                         
 -12   4   8        631.13        880.33        93.41 o                         
 -10   4   8      37658.00      32019.94       450.42 o                         
  -8   4   8     145774.05     149836.78      1969.11 o                         
  -6   4   8       5215.44       3941.27       119.80 o                         
  -4   4   8      17596.20      17764.67       243.09 o                         
  -2   4   8      14124.97      14918.66       207.66 o                         
   0   4   8      26352.37      30830.62       378.69 o                         
   2   4   8      26179.27      24799.55       316.38 o                         
   4   4   8       9771.53      14311.76       208.27 o                         
   6   4   8       2206.36       2274.79        98.20 o                         
   8   4   8        804.56        480.20        67.26 o                         
  10   4   8       5181.79       4658.30       179.50 o                         
  12   4   8       2928.00       2588.91       120.27 o                         
  14   4   8      16115.26      16169.95       298.08 o                         
  16   4   8      41387.47      42527.72       679.03 o                         
  18   4   8      11358.81      11138.30       315.79 o                         
  20   4   8        373.07        392.94       145.90 o                         
  22   4   8      16437.74      15128.08       377.85 o                         
  24   4   8       5672.87       5657.21       386.30 o                         
  26   4   8         33.54        119.13       302.87 o                         
  28   4   8         13.14       -246.32       319.41 o                         
  30   4   8        191.57        349.93       431.62 o                         
 -29   5   8       7594.88       8961.80       546.16 o                         
 -27   5   8      13487.68      14060.02       654.96 o                         
 -25   5   8      11107.92      11079.61       504.12 o                         
 -23   5   8       1481.91       1681.99       209.00 o                         
 -21   5   8       1587.86       1170.96       180.40 o                         
 -19   5   8        241.95        145.70       140.98 o                         
 -17   5   8       3668.61       3161.08       161.98 o                         
 -15   5   8      14994.82      14698.14       293.08 o                         
 -13   5   8        158.79        262.04        87.73 o                         
 -11   5   8       6569.14       5695.80       165.23 o                         
  -9   5   8       1278.09       1580.55        77.57 o                         
  -7   5   8     103924.22      95877.59      1100.33 o                         
  -5   5   8      89517.26      91139.75      1044.26 o                         
  -3   5   8        777.11        645.47        74.77 o                         
  -1   5   8      69015.91      66924.84       837.56 o                         
   1   5   8     110161.62     109834.32      1334.24 o                         
   3   5   8      28907.63      32818.67       410.69 o                         
   5   5   8       4128.78       4042.88       126.40 o                         
   7   5   8      24041.69      22150.91       338.60 o                         
   9   5   8       2089.35       2125.44       172.60 o                         
  11   5   8       1466.83       1765.81       106.55 o                         
  13   5   8         49.19         56.74        81.03 o                         
  15   5   8         46.16        105.59       110.27 o                         
  17   5   8        488.78        281.66       128.39 o                         
  19   5   8       4693.97       4197.92       230.65 o                         
  21   5   8        356.15        559.91       164.45 o                         
  23   5   8      10723.79      10264.49       363.67 o                         
  25   5   8      20943.47      21353.89       701.80 o                         
  27   5   8       7140.92       7083.11       471.08 o                         
  29   5   8        383.73        345.35       355.41 o                         
 -30   6   8        939.60       1049.62       399.43 o                         
 -28   6   8       3287.57       3673.70       353.66 o                         
 -26   6   8        244.12        352.44       266.25 o                         
 -24   6   8      17074.93      16322.37       518.19 o                         
 -22   6   8      29793.67      27890.55       572.34 o                         
 -20   6   8      15659.33      16557.19       408.87 o                         
 -18   6   8        154.68        219.23       141.69 o                         
 -16   6   8       7895.99       8681.95       257.57 o                         
 -14   6   8      11994.44      12171.58       285.86 o                         
 -12   6   8      22174.15      22055.49       364.27 o                         
 -10   6   8       8447.72       6819.38       153.68 o                         
  -8   6   8      45132.09      46019.97       570.49 o                         
  -6   6   8      83003.30      85125.09       989.63 o                         
  -4   6   8       1261.01       1112.30        67.27 o                         
  -2   6   8       1222.89       1450.22       105.92 o                         
   0   6   8      12429.37      10697.04       197.76 o                         
   2   6   8      38233.70      41448.03       553.02 o                         
   4   6   8      20994.12      20872.09       290.86 o                         
   6   6   8       9309.72      10107.74       170.99 o                         
   8   6   8       1240.73       1079.52        90.86 o                         
  10   6   8        186.41        271.84       106.97 o                         
  12   6   8       4718.17       5339.43       179.03 o                         
  14   6   8       4449.44       5228.62       320.13 o                         
  16   6   8         64.08        -58.70       122.13 o                         
  18   6   8        703.33        913.90       159.97 o                         
  20   6   8        160.98        107.69       158.19 o                         
  22   6   8       1651.98       1550.31       204.06 o                         
  24   6   8        565.30        697.07       207.11 o                         
  26   6   8        802.63       1291.77       344.87 o                         
  28   6   8       1440.88       2074.33       388.74 o                         
 -29   7   8      13581.74      14802.86       639.43 o                         
 -27   7   8       8984.82       8697.71       445.49 o                         
 -25   7   8         85.68        322.87       246.92 o                         
 -23   7   8         26.25        155.65       192.86 o                         
 -21   7   8       2259.06       2024.94       214.11 o                         
 -19   7   8      10982.99      10995.42       452.48 o                         
 -17   7   8      56513.75      52629.21      1282.17 o                         
 -15   7   8      22128.44      22550.99       401.30 o                         
 -13   7   8        157.05        398.92       103.78 o                         
 -11   7   8       6450.26       5792.13       183.18 o                         
  -9   7   8      40735.61      41226.51       530.33 o                         
  -7   7   8      59538.86      59486.61       721.78 o                         
  -5   7   8      82097.93      79937.42       938.13 o                         
  -3   7   8      65458.35      66641.88       853.68 o                         
  -1   7   8       3073.55       3068.02       118.43 o                         
   1   7   8      21211.15      20150.00       317.20 o                         
   3   7   8       7124.57       5543.52       129.86 o                         
   5   7   8       8064.92       7661.09       159.85 o                         
   7   7   8      24669.83      22699.94       364.29 o                         
   9   7   8      57615.40      56427.17       759.83 o                         
  11   7   8      30668.10      31502.92       500.05 o                         
  13   7   8       2208.27       2539.71       178.59 o                         
  15   7   8       1389.35       1524.83       160.92 o                         
  17   7   8      11024.16      10472.84       345.17 o                         
  19   7   8       2697.87       2852.42       219.67 o                         
  21   7   8        454.39        402.01       180.48 o                         
  23   7   8       1935.54       2053.57       236.24 o                         
  25   7   8        434.21        655.59       227.23 o                         
  27   7   8        759.75        738.39       306.75 o                         
 -28   8   8       2897.40       3152.73       364.51 o                         
 -26   8   8       2138.74       2309.98       312.23 o                         
 -24   8   8         69.71        421.25       219.51 o                         
 -22   8   8        487.38        529.76       203.28 o                         
 -20   8   8         63.11        615.03       189.78 o                         
 -18   8   8       5917.71       5921.74       394.82 o                         
 -16   8   8         28.39        327.36       144.79 o                         
 -14   8   8      17409.01      16143.33       368.71 o                         
 -12   8   8      11561.11      11752.52       267.64 o                         
 -10   8   8       7835.96       7475.32       210.41 o                         
  -8   8   8       2639.89       2751.17       117.24 o                         
  -6   8   8       1009.33       1226.13       106.45 o                         
  -4   8   8       2032.50       1703.31       107.99 o                         
  -2   8   8      20820.62      20687.84       334.98 o                         
   0   8   8      17207.77      16464.37       331.08 o                         
   2   8   8       8826.47      10173.60       216.17 o                         
   4   8   8       5629.17       5141.39       141.64 o                         
   6   8   8      28828.50      29268.63       403.22 o                         
   8   8   8      45471.06      44390.85       625.00 o                         
  10   8   8        168.65         69.90        94.53 o                         
  12   8   8      11655.13      11259.70       373.20 o                         
  14   8   8      35010.77      33497.75       805.66 o                         
  16   8   8      33266.31      31536.99       825.68 o                         
  18   8   8      15453.87      15960.13       422.34 o                         
  20   8   8         13.16       -165.70       172.74 o                         
  22   8   8       2845.79       3024.55       258.73 o                         
  24   8   8       4789.35       4871.99       310.78 o                         
  26   8   8       3969.69       4175.03       414.76 o                         
 -27   9   8       2637.61       2888.69       387.01 o                         
 -25   9   8        120.66       -244.39       244.39 o                         
 -23   9   8       3679.95       3832.59       455.25 o                         
 -21   9   8       1811.63       2319.51       260.99 o                         
 -19   9   8       6589.02       6563.43       327.56 o                         
 -17   9   8       2638.65       3230.36       244.23 o                         
 -15   9   8       4234.87       4275.20       351.46 o                         
 -13   9   8       2914.12       3426.77       215.59 o                         
 -11   9   8       1172.93       1001.94       132.67 o                         
  -9   9   8       4716.28       5059.66       393.07 o                         
  -7   9   8       5736.65       6797.59       304.76 o                         
  -5   9   8      15973.86      15815.47       397.32 o                         
  -3   9   8      11342.41      11669.12       250.42 o                         
  -1   9   8        418.82        329.74       137.43 o                         
   1   9   8       4767.33       4622.86       163.35 o                         
   3   9   8       9777.79       9203.51       221.54 o                         
   5   9   8       8665.57       8326.69       214.28 o                         
   7   9   8       3705.56       4334.86       185.51 o                         
   9   9   8        552.35        522.76       123.11 o                         
  11   9   8       1406.84       1441.31       179.59 o                         
  13   9   8         67.82        309.56       191.71 o                         
  15   9   8       5407.57       6596.83       317.94 o                         
  17   9   8       8097.94       8931.48       327.25 o                         
  19   9   8       2737.94       2688.30       234.39 o                         
  21   9   8        644.94        398.31       205.65 o                         
  23   9   8       2044.63       2262.71       287.21 o                         
  25   9   8        670.31        803.52       269.11 o                         
  27   9   8         32.25       1191.36       502.94 o                         
 -26  10   8        235.08       -295.78       295.78 o                         
 -24  10   8        819.27        630.21       282.21 o                         
 -22  10   8       4613.40       4862.37       339.51 o                         
 -20  10   8       9546.15      11257.24       432.74 o                         
 -18  10   8        365.34        777.97       209.29 o                         
 -16  10   8      12571.85      13078.52       512.75 o                         
 -14  10   8      60941.80      61500.12      1227.21 o                         
 -12  10   8      23805.47      25121.37       536.88 o                         
 -10  10   8      16919.68      15259.16       347.68 o                         
  -8  10   8         45.55        231.95       104.86 o                         
  -6  10   8        541.28        433.07       105.68 o                         
  -4  10   8       3414.24       3034.62       151.08 o                         
  -2  10   8       3434.63       2992.65       150.42 o                         
   0  10   8       1527.47       1695.21       124.55 o                         
   2  10   8       3298.96       2917.51       146.67 o                         
   4  10   8        796.65       1229.45       117.47 o                         
   6  10   8        136.71        257.66       119.13 o                         
   8  10   8       2447.12       2600.54       171.25 o                         
  10  10   8        585.81        660.05       163.73 o                         
  12  10   8      13685.38      13464.35       398.40 o                         
  14  10   8       2660.23       3162.61       243.69 o                         
  16  10   8        194.17        154.41       190.76 o                         
  18  10   8         32.16         74.73       201.24 o                         
  20  10   8        747.43        658.17       287.16 o                         
  22  10   8        656.33        568.98       253.26 o                         
  24  10   8       1827.79       1628.86       296.56 o                         
  26  10   8         59.72        256.46       309.49 o                         
 -25  11   8       1021.45       1192.99       306.66 o                         
 -23  11   8        188.55        149.32       272.55 o                         
 -21  11   8       2900.68       2346.30       289.06 o                         
 -19  11   8       3187.41       3250.03       291.27 o                         
 -17  11   8          3.57       -158.82       201.75 o                         
 -15  11   8          1.93         -5.24       191.60 o                         
 -13  11   8        667.01        519.87       188.48 o                         
 -11  11   8        748.10        785.46       175.80 o                         
  -9  11   8       5081.86       5503.56       317.94 o                         
  -7  11   8       4967.50       4975.27       193.00 o                         
  -5  11   8        211.94        165.88       110.68 o                         
  -3  11   8       7050.33       6753.06       341.20 o                         
  -1  11   8       3197.74       2905.27       166.31 o                         
   1  11   8       4698.72       4940.86       222.36 o                         
   3  11   8       5504.48       4842.46       217.01 o                         
   5  11   8          8.25         55.31       187.96 o                         
   7  11   8      10386.46      10412.76       309.66 o                         
   9  11   8      24821.77      25513.78       643.89 o                         
  11  11   8       2631.24       3017.56       281.34 o                         
  13  11   8       1864.51       2026.86       227.75 o                         
  15  11   8        531.68        382.67       201.67 o                         
  17  11   8         26.85        -92.33       207.71 o                         
  19  11   8        860.10       1314.10       262.74 o                         
  21  11   8         61.40        211.41       241.99 o                         
  23  11   8        480.91        535.89       272.32 o                         
  25  11   8       1239.61       1009.99       784.35 o                         
 -24  12   8        552.31        818.38       331.08 o                         
 -22  12   8        835.94        611.82       314.49 o                         
 -20  12   8         39.14         -2.74       248.00 o                         
 -18  12   8       1009.52        863.69       258.52 o                         
 -16  12   8       1728.61       1389.97       307.98 o                         
 -14  12   8       2607.51       2767.29       254.75 o                         
 -12  12   8        125.21        371.94       189.52 o                         
 -10  12   8         22.17       -168.08       168.08 o                         
  -8  12   8        238.75        442.87       151.36 o                         
  -6  12   8        582.38        466.47       127.54 o                         
  -4  12   8       3552.73       3498.29       194.73 o                         
  -2  12   8         68.78       -212.90       212.90 o                         
   0  12   8       7087.79       6479.12       347.18 o                         
   2  12   8        224.99        141.21       121.54 o                         
   4  12   8       8835.53       8299.89       291.51 o                         
   6  12   8       2772.34       3020.43       207.06 o                         
   8  12   8       3400.94       3977.39       349.46 o                         
  10  12   8        979.52       1267.49       209.07 o                         
  12  12   8         66.01        398.42       196.62 o                         
  14  12   8       1057.40        866.34       214.67 o                         
  16  12   8       2949.80       3460.14       334.21 o                         
  18  12   8        275.83        149.39       294.66 o                         
  20  12   8         60.55       -187.11       281.38 o                         
  22  12   8        520.04        402.75       316.38 o                         
 -23  13   8         10.89       -367.55       367.55 o                         
 -21  13   8       2830.56       2012.46       460.60 o                         
 -19  13   8       8856.83       9576.72       835.31 o                         
 -17  13   8       5940.80       5750.33       546.47 o                         
 -15  13   8       2215.17       1886.91       290.39 o                         
 -13  13   8        560.60        507.60       243.45 o                         
 -11  13   8       1418.81       1633.59       310.17 o                         
  -9  13   8       5606.66       4548.59       308.96 o                         
  -7  13   8       3615.52       4054.03       414.00 o                         
  -5  13   8       6968.59       8197.10       294.09 o                         
  -3  13   8       1184.37       1332.81       189.80 o                         
  -1  13   8       3184.80       2917.06       185.10 o                         
   1  13   8          2.85         17.36       139.10 o                         
   3  13   8        423.16        347.84       181.10 o                         
   5  13   8       6549.18       5759.81       420.18 o                         
   7  13   8       2660.80       3444.29       491.63 o                         
   9  13   8       5254.57       5597.32       365.33 o                         
  11  13   8       4989.85       5314.42       367.00 o                         
  13  13   8        261.13        132.75       251.49 o                         
  15  13   8       4502.78       4436.20       422.21 o                         
  17  13   8       3408.21       3068.75       355.47 o                         
  19  13   8        337.71         19.31       303.13 o                         
  21  13   8        102.17         59.02       322.42 o                         
 -20  14   8        389.34        303.08       332.41 o                         
 -18  14   8       1552.52       1411.37       341.98 o                         
 -16  14   8        136.03        276.25       290.43 o                         
 -14  14   8       2541.48       2584.79       322.10 o                         
 -12  14   8       1032.67        543.22       268.86 o                         
 -10  14   8        467.26         85.56       239.86 o                         
  -8  14   8        781.21        831.12       370.65 o                         
  -6  14   8       4814.51       5626.16       325.16 o                         
  -4  14   8          7.23        -13.47       156.60 o                         
  -2  14   8        861.22        734.20       175.51 o                         
   0  14   8         12.07       -189.80       189.80 o                         
   2  14   8         62.53       -183.43       183.43 o                         
   4  14   8       1472.27       2000.33       240.63 o                         
   6  14   8         84.74         42.27       281.44 o                         
   8  14   8          7.75       -139.24       338.08 o                         
  10  14   8         29.91        227.50       255.93 o                         
  12  14   8          0.55        193.92       269.92 o                         
  14  14   8       1161.88       1169.61       307.89 o                         
  16  14   8        365.47        381.35       303.43 o                         
  18  14   8       1162.36       1385.05       347.59 o                         
  20  14   8       1339.73       1679.56       373.01 o                         
 -19  15   8        646.68        674.78       355.03 o                         
 -17  15   8        458.31        903.54       330.01 o                         
 -15  15   8       1536.15       2375.58       375.60 o                         
 -13  15   8       1580.00       1602.29       324.34 o                         
 -11  15   8          8.80        -58.18       271.85 o                         
  -9  15   8       3170.24       3733.94       349.33 o                         
  -7  15   8       2942.46       2747.09       309.70 o                         
  -5  15   8        768.48        732.37       322.86 o                         
  -3  15   8          6.17        -63.93       176.08 o                         
  -1  15   8        322.32         88.37       229.04 o                         
   1  15   8       1364.09       1257.18       238.66 o                         
   3  15   8       1601.83       1410.35       251.06 o                         
   5  15   8         21.93        -32.17       272.92 o                         
   7  15   8       2247.49       2195.97       324.50 o                         
   9  15   8       1758.57       2355.20       535.04 o                         
  11  15   8       2612.28       3008.74       355.11 o                         
  13  15   8       1346.57       1486.21       338.74 o                         
  15  15   8        474.19        603.26       328.09 o                         
  17  15   8        331.37        347.62       341.32 o                         
 -16  16   8        131.71       -282.94       320.11 o                         
 -14  16   8       1291.81       1097.72       344.62 o                         
 -12  16   8       4808.59       5505.97       429.71 o                         
 -10  16   8       4349.36       5330.90       531.94 o                         
  -8  16   8         15.93       -269.22       269.22 o                         
  -6  16   8       4379.73       4882.48       798.69 o                         
  -4  16   8       2923.98       3382.16       427.40 o                         
  -2  16   8       1239.61        687.28       215.32 o                         
   0  16   8       1118.73       1021.74       252.78 o                         
   2  16   8        510.31        222.19       289.76 o                         
   4  16   8       3330.74       3452.59       325.69 o                         
   6  16   8       3235.85       4019.02       493.33 o                         
   8  16   8       3843.23       3816.22       383.15 o                         
  10  16   8        646.58        397.88       358.25 o                         
  12  16   8        628.54        146.41       323.26 o                         
  14  16   8       3272.22       3632.00       420.22 o                         
  16  16   8       3681.08       3186.26       430.55 o                         
 -13  17   8       1020.10       1019.05       356.98 o                         
 -11  17   8        112.69       -307.34       307.34 o                         
  -9  17   8         42.51       -239.16       300.73 o                         
  -7  17   8          7.70       -274.32       274.32 o                         
  -5  17   8        451.75        404.14       298.87 o                         
  -3  17   8       1207.63        795.48       268.18 o                         
  -1  17   8          5.53       -245.48       245.48 o                         
   1  17   8        244.86        -99.88       255.57 o                         
   3  17   8        452.78        138.88       298.24 o                         
   5  17   8        102.65         93.34       298.71 o                         
   7  17   8         17.61       -215.54       306.25 o                         
   9  17   8         29.06       -322.80       322.80 o                         
  11  17   8         33.02       -160.22       334.61 o                         
  13  17   8        434.29         40.40       351.19 o                         
 -10  18   8         11.52       -120.40       482.13 o                         
  -8  18   8        205.31        411.17       419.56 o                         
  -6  18   8         90.14       -311.72       311.72 o                         
  -4  18   8         43.21       -375.40       375.40 o                         
  -2  18   8        490.28       -132.52       399.29 o                         
   0  18   8        269.30       -276.38       276.38 o                         
   2  18   8         65.69       -205.65       309.06 o                         
   4  18   8        269.87       -328.78       328.78 o                         
   6  18   8        107.79       -322.13       330.16 o                         
   8  18   8          1.02       -407.87       407.87 o                         
 -31   1   9        614.51        870.40       379.57 o                         
 -29   1   9        568.17       1268.94       359.00 o                         
 -27   1   9        135.95        862.40       303.54 o                         
 -25   1   9       1124.91       1072.74       330.83 o                         
 -23   1   9       3301.62       4281.90       269.19 o                         
 -21   1   9       3550.20       3181.44       203.42 o                         
 -19   1   9       6980.86       6591.86       235.41 o                         
 -17   1   9         53.86        306.49        96.68 o                         
 -15   1   9       2234.76       2518.22       126.78 o                         
 -13   1   9      29839.52      27911.09       378.09 o                         
 -11   1   9      53595.66      52277.83       630.24 o                         
  -9   1   9       1892.89       2725.35       121.83 o                         
  -7   1   9      55729.61      53267.99       623.27 o                         
  -5   1   9      27291.34      29846.45       363.43 o                         
  -3   1   9     151437.16     146357.14      1618.19 o                         
  -1   1   9      24418.97      30271.22       416.30 o                         
   1   1   9      22207.21      26065.94       315.18 o                         
   3   1   9      56432.31      55027.09       678.40 o                         
   5   1   9       1698.31       2362.69       111.07 o                         
   7   1   9       2109.59       2546.68       125.36 o                         
   9   1   9       6130.21       6776.05       147.57 o                         
  11   1   9       7603.54       6938.02       147.02 o                         
  13   1   9       1142.21       1365.06        83.67 o                         
  15   1   9      22365.45      21175.85       321.98 o                         
  17   1   9        202.48        361.32        98.14 o                         
  19   1   9        158.07        250.40       230.68 o                         
  21   1   9       1032.74       1298.87       224.89 o                         
  23   1   9       3787.24       3664.16       372.28 o                         
  25   1   9       2103.68       2343.85       316.24 o                         
  27   1   9       3609.68       3814.34       393.30 o                         
  29   1   9       4678.02       5228.08       466.83 o                         
 -30   2   9       1171.47       1112.43       377.32 o                         
 -28   2   9        702.97       1198.53       333.31 o                         
 -26   2   9       2926.56       3024.33       336.45 o                         
 -24   2   9      13690.94      12995.25       450.76 o                         
 -22   2   9      19932.39      19559.82       498.20 o                         
 -20   2   9       3556.85       3159.23       190.94 o                         
 -18   2   9       3197.80       3302.36       157.76 o                         
 -16   2   9       6958.35       7522.55       208.46 o                         
 -14   2   9        834.94        640.02        73.74 o                         
 -12   2   9      17744.73      17566.73       264.10 o                         
 -10   2   9       7363.19       7134.38       142.84 o                         
  -8   2   9       5883.42       5263.21       169.04 o                         
  -6   2   9      34674.08      36678.20       443.56 o                         
  -4   2   9     102597.03     107247.66      1281.47 o                         
  -2   2   9      72504.53      80024.90       902.02 o                         
   0   2   9       4672.26       6213.83       114.88 o                         
   2   2   9        739.19        596.76        54.40 o                         
   4   2   9       3417.77       3572.10        89.26 o                         
   6   2   9       5455.51       5161.73       129.95 o                         
   8   2   9      50205.23      50162.92       602.30 o                         
  10   2   9      27266.93      27983.87       369.62 o                         
  12   2   9         92.61        174.12        55.10 o                         
  14   2   9       1035.66       1565.74       112.97 o                         
  16   2   9      25549.31      24098.38       463.81 o                         
  18   2   9      18723.46      18759.71       590.98 o                         
  20   2   9        482.29        875.84       173.82 o                         
  22   2   9        517.24       1463.31       252.44 o                         
  24   2   9          5.35       -271.40       271.40 o                         
  26   2   9       3382.76       3652.02       379.31 o                         
  28   2   9       2506.65       2995.45       451.30 o                         
  30   2   9         34.61        -86.86       349.85 o                         
 -31   3   9        558.43       1204.57       397.71 o                         
 -29   3   9        946.38        687.42       559.85 o                         
 -27   3   9        237.44        441.49       304.35 o                         
 -25   3   9        176.05        -49.00       213.46 o                         
 -23   3   9       1665.61       1690.31       281.85 o                         
 -21   3   9        266.55        514.86       174.90 o                         
 -19   3   9        131.47        421.82       120.39 o                         
 -17   3   9      37450.20      35727.14       537.99 o                         
 -15   3   9      59640.56      58029.24       778.01 o                         
 -13   3   9        585.80        885.71        90.98 o                         
 -11   3   9        868.11        729.50        63.77 o                         
  -9   3   9       1162.90        897.19        79.27 o                         
  -7   3   9       7381.92       8337.45       185.29 o                         
  -5   3   9      36250.21      32464.97       398.39 o                         
  -3   3   9        162.89        697.80        57.93 o                         
  -1   3   9      16599.97      15139.61       206.53 o                         
   1   3   9      75404.56      93344.66      1052.51 o                         
   3   3   9       3474.20       2575.19        76.79 o                         
   5   3   9        962.99       1388.55        63.94 o                         
   7   3   9      12933.26      10552.76       193.16 o                         
   9   3   9      46885.41      49731.89       654.70 o                         
  11   3   9      16460.11      14057.31       255.22 o                         
  13   3   9         44.32        243.96        77.19 o                         
  15   3   9       1641.07       1930.45       122.66 o                         
  17   3   9         22.22        107.88       113.29 o                         
  19   3   9       5002.93       5009.92       257.51 o                         
  21   3   9       1115.25        879.36       191.16 o                         
  23   3   9       1204.13       1188.07       265.48 o                         
  25   3   9        579.38        386.53       283.71 o                         
  27   3   9         16.31        104.83       308.17 o                         
  29   3   9          0.56       -335.13       338.87 o                         
 -30   4   9       1527.36       1567.94       389.75 o                         
 -28   4   9       2197.29       2807.18       390.12 o                         
 -26   4   9       1608.75       1768.48       350.51 o                         
 -24   4   9        106.70        342.86       211.99 o                         
 -22   4   9      10200.76       9458.08       372.72 o                         
 -20   4   9      33942.33      36656.24       635.71 o                         
 -18   4   9      25834.28      25193.37       431.73 o                         
 -16   4   9       3486.41       3378.73       156.61 o                         
 -14   4   9      46203.25      44816.79       676.70 o                         
 -12   4   9      22565.24      24146.40       374.59 o                         
 -10   4   9      21439.36      21015.65       338.34 o                         
  -8   4   9      15020.59      13739.68       225.05 o                         
  -6   4   9      40396.96      40173.09       490.38 o                         
  -4   4   9       6322.79       5073.77       112.19 o                         
  -2   4   9        445.04        342.43        55.33 o                         
   0   4   9      94098.78     105245.45      1186.32 o                         
   2   4   9        539.93        449.32        46.13 o                         
   4   4   9     204726.95     197492.23      2193.17 o                         
   6   4   9     156917.03     155141.53      1740.42 o                         
   8   4   9      27990.16      27573.77       421.54 o                         
  10   4   9        180.22         98.08        61.37 o                         
  12   4   9      29251.91      29733.82       445.10 o                         
  14   4   9      31397.81      30094.09       461.55 o                         
  16   4   9       8528.82       7875.91       321.14 o                         
  18   4   9       1619.34       1708.35       203.42 o                         
  20   4   9        589.25        414.53       149.13 o                         
  22   4   9       5124.82       5193.34       273.94 o                         
  24   4   9       3114.00       2885.30       329.13 o                         
  26   4   9       1713.34       1139.93       334.98 o                         
  28   4   9       1187.01        980.88       352.19 o                         
 -29   5   9         22.02       -273.96       338.95 o                         
 -27   5   9         31.80        393.20       259.44 o                         
 -25   5   9       2620.00       2240.15       275.43 o                         
 -23   5   9      10817.75      10044.85       394.47 o                         
 -21   5   9       2324.71       2459.97       204.45 o                         
 -19   5   9       8175.11       8472.32       292.28 o                         
 -17   5   9       9442.02       8598.02       293.40 o                         
 -15   5   9      20085.59      18825.43       341.15 o                         
 -13   5   9         65.93         62.44        85.80 o                         
 -11   5   9        842.05       1616.96       102.88 o                         
  -9   5   9        742.96        686.72        64.85 o                         
  -7   5   9       2053.75       1977.90        83.53 o                         
  -5   5   9        639.36       1067.30        65.21 o                         
  -3   5   9        182.73         28.11        43.01 o                         
  -1   5   9       1823.75       2690.62        99.27 o                         
   1   5   9       9139.59       8414.13       165.47 o                         
   3   5   9      33023.60      33700.79       422.00 o                         
   5   5   9       6244.92       6622.87       154.72 o                         
   7   5   9      52403.80      53141.31       697.41 o                         
   9   5   9      20112.85      18779.84       308.69 o                         
  11   5   9        111.14        115.29        78.56 o                         
  13   5   9      11975.96      12501.25       324.91 o                         
  15   5   9        454.59        411.14       120.17 o                         
  17   5   9       1637.33       1446.82       156.99 o                         
  19   5   9       3735.29       3186.27       206.84 o                         
  21   5   9       2190.20       1954.57       196.82 o                         
  23   5   9       3794.72       3827.83       317.76 o                         
  25   5   9       4366.48       4119.51       377.83 o                         
  27   5   9        493.88        445.44       334.98 o                         
  29   5   9       1133.10        911.70       380.94 o                         
 -30   6   9       1163.68       1092.00       495.31 o                         
 -28   6   9        758.06        856.36       295.39 o                         
 -26   6   9       4578.80       4458.19       346.78 o                         
 -24   6   9       6291.35       6523.25       351.19 o                         
 -22   6   9       3978.94       3878.37       251.24 o                         
 -20   6   9        563.24        502.90       167.04 o                         
 -18   6   9       3719.16       3751.56       210.36 o                         
 -16   6   9       7636.97       7526.76       315.52 o                         
 -14   6   9        937.75        908.44       114.90 o                         
 -12   6   9      16714.96      17324.74       332.90 o                         
 -10   6   9       3977.18       3936.09       122.44 o                         
  -8   6   9        770.76       1258.04        80.00 o                         
  -6   6   9       2443.83       3134.30       104.80 o                         
  -4   6   9       4769.71       5158.55       156.57 o                         
  -2   6   9       2899.30       3205.66       143.09 o                         
   0   6   9       2766.81       2758.06       108.19 o                         
   2   6   9      31683.67      30607.73       428.75 o                         
   4   6   9      26823.99      26205.68       350.21 o                         
   6   6   9      20370.52      21341.00       303.66 o                         
   8   6   9      46020.45      45165.79       616.03 o                         
  10   6   9      65128.40      62088.24       824.23 o                         
  12   6   9      19441.64      19153.94       342.22 o                         
  14   6   9       8769.95       8517.85       385.21 o                         
  16   6   9       6448.82       6592.63       321.14 o                         
  18   6   9        921.51        524.58       154.29 o                         
  20   6   9         43.29        169.20       173.79 o                         
  22   6   9         66.65        281.53       181.85 o                         
  24   6   9        789.27       1168.35       258.66 o                         
  26   6   9       6445.04       5789.25       491.02 o                         
  28   6   9       6314.17       6282.15       490.40 o                         
 -29   7   9        383.58        979.12       319.94 o                         
 -27   7   9        193.23        555.08       286.74 o                         
 -25   7   9       1998.06       1498.55       478.70 o                         
 -23   7   9        619.76        159.97       198.03 o                         
 -21   7   9        200.11         45.72       177.24 o                         
 -19   7   9       7224.66       6982.34       344.37 o                         
 -17   7   9        857.94        907.97       155.20 o                         
 -15   7   9       5933.95       5430.84       202.35 o                         
 -13   7   9      10708.61      10761.54       254.48 o                         
 -11   7   9      51152.39      51935.43       710.44 o                         
  -9   7   9      45627.45      45431.47       576.35 o                         
  -7   7   9        179.08        239.76        70.56 o                         
  -5   7   9      14491.62      15123.35       311.14 o                         
  -3   7   9      24912.32      26621.10       393.39 o                         
  -1   7   9       8458.77       9963.84       201.22 o                         
   1   7   9       8337.60       7930.02       221.92 o                         
   3   7   9       3010.19       3523.24       128.75 o                         
   5   7   9        195.00        301.33        62.41 o                         
   7   7   9       2656.69       3067.28       145.72 o                         
   9   7   9        962.36        618.36       105.56 o                         
  11   7   9      19715.18      19923.58       355.49 o                         
  13   7   9      32453.02      33228.38       713.56 o                         
  15   7   9      14432.17      14807.33       364.38 o                         
  17   7   9         48.36         37.13       141.46 o                         
  19   7   9        746.56        583.64       173.42 o                         
  21   7   9        284.51        308.76       178.99 o                         
  23   7   9         38.89        139.98       195.21 o                         
  25   7   9        581.22        293.05       264.82 o                         
  27   7   9        128.83        -97.38       315.96 o                         
 -28   8   9         78.96       1000.39       341.06 o                         
 -26   8   9       1007.29       1301.88       294.39 o                         
 -24   8   9         60.80        156.75       222.62 o                         
 -22   8   9        194.15        426.29       203.63 o                         
 -20   8   9       6289.37       6525.80       332.93 o                         
 -18   8   9      29772.30      30262.67       578.77 o                         
 -16   8   9      16727.06      17967.18       407.92 o                         
 -14   8   9        776.50        611.41       120.29 o                         
 -12   8   9       5875.04       5390.86       194.43 o                         
 -10   8   9       3138.16       2996.51       146.56 o                         
  -8   8   9       1195.52       1284.72        96.16 o                         
  -6   8   9         89.33        229.99        73.34 o                         
  -4   8   9      17342.67      17933.92       307.06 o                         
  -2   8   9      24386.93      23925.49       374.15 o                         
   0   8   9        180.65        377.32        91.56 o                         
   2   8   9      65594.50      65775.36       856.49 o                         
   4   8   9      39244.75      38455.76       543.26 o                         
   6   8   9      32191.82      33967.61       457.23 o                         
   8   8   9          6.09         11.39        82.29 o                         
  10   8   9      18734.37      20056.54       458.49 o                         
  12   8   9       6813.84       7418.53       258.28 o                         
  14   8   9      13574.30      15638.35       391.62 o                         
  16   8   9       6365.11       7181.80       284.76 o                         
  18   8   9        174.01        149.93       162.92 o                         
  20   8   9          7.01        -57.45       174.81 o                         
  22   8   9        890.57        357.74       202.65 o                         
  24   8   9        664.39        718.16       229.15 o                         
  26   8   9       1432.80       1375.53       353.36 o                         
 -27   9   9       2947.80       3711.32       398.60 o                         
 -25   9   9       6139.32       6804.55       402.98 o                         
 -23   9   9       2559.75       2111.45       281.94 o                         
 -21   9   9       2978.07       2521.23       272.51 o                         
 -19   9   9       3485.26       3845.01       276.23 o                         
 -17   9   9      42409.96      42285.96       795.79 o                         
 -15   9   9      39062.67      37959.54       757.39 o                         
 -13   9   9      21636.31      20552.66       421.65 o                         
 -11   9   9       1761.92       2463.01       162.03 o                         
  -9   9   9      36924.67      36742.74       595.40 o                         
  -7   9   9      13539.76      12953.12       268.20 o                         
  -5   9   9       2051.59       2173.39       128.88 o                         
  -3   9   9       1153.96       1707.66       155.99 o                         
  -1   9   9      79160.39      79845.21      1028.99 o                         
   1   9   9      39137.64      38288.02       568.06 o                         
   3   9   9       7590.54       6445.35       188.85 o                         
   5   9   9        124.83        300.84       118.43 o                         
   7   9   9       2707.04       2811.13       180.41 o                         
   9   9   9       8894.48       8524.02       267.41 o                         
  11   9   9      16198.72      15550.20       415.53 o                         
  13   9   9        905.46        925.03       176.37 o                         
  15   9   9       1230.01       1246.15       199.14 o                         
  17   9   9         32.42       -145.34       176.14 o                         
  19   9   9        249.58       -191.15       191.15 o                         
  21   9   9        486.54        482.30       271.72 o                         
  23   9   9       3644.21       3679.62       315.94 o                         
  25   9   9      10493.14      10812.05       473.78 o                         
 -26  10   9       2209.41       2305.42       374.05 o                         
 -24  10   9       1482.23       1314.62       293.34 o                         
 -22  10   9        345.22        556.64       249.32 o                         
 -20  10   9      14771.20      14027.70       479.63 o                         
 -18  10   9      15046.81      15841.53       489.97 o                         
 -16  10   9      14064.68      14652.92       449.42 o                         
 -14  10   9      11349.67      11852.25       383.75 o                         
 -12  10   9       2624.84       2599.90       183.81 o                         
 -10  10   9       6546.53       6048.77       232.95 o                         
  -8  10   9       2929.30       3123.89       176.27 o                         
  -6  10   9       1359.31       1377.53       126.43 o                         
  -4  10   9      12514.79      13365.31       315.25 o                         
  -2  10   9      14635.18      14350.66       292.95 o                         
   0  10   9         51.07         41.07        94.09 o                         
   2  10   9      18279.80      17942.88       333.09 o                         
   4  10   9      70883.21      71861.27       953.04 o                         
   6  10   9      34423.11      34041.90       537.44 o                         
   8  10   9       1554.57       1262.96       150.17 o                         
  10  10   9       6243.11       5555.00       239.68 o                         
  12  10   9      33292.02      35290.97       787.00 o                         
  14  10   9      28499.22      28726.48       624.59 o                         
  16  10   9       8633.74       8563.04       367.28 o                         
  18  10   9       1064.10        942.71       227.47 o                         
  20  10   9         92.48         60.10       224.66 o                         
  22  10   9         23.48       -228.60       228.60 o                         
  24  10   9        498.23        440.02       273.74 o                         
 -25  11   9        756.91        747.71       296.45 o                         
 -23  11   9       2012.68       1844.18       346.36 o                         
 -21  11   9         28.42        180.96       244.10 o                         
 -19  11   9       7287.32       7023.09       367.71 o                         
 -17  11   9       8520.31       8829.84       487.58 o                         
 -15  11   9       4718.21       5062.68       291.71 o                         
 -13  11   9         16.36        246.49       176.17 o                         
 -11  11   9       3598.36       3337.19       205.29 o                         
  -9  11   9       8027.60       8491.62       277.57 o                         
  -7  11   9       2288.56       1913.23       147.62 o                         
  -5  11   9         29.92       -109.57       109.57 o                         
  -3  11   9       2877.93       3531.75       216.00 o                         
  -1  11   9         16.11       -103.81       103.81 o                         
   1  11   9       2085.48       1824.79       181.83 o                         
   3  11   9       1090.95        620.16       120.07 o                         
   5  11   9       4824.47       4205.23       261.88 o                         
   7  11   9      27107.68      25770.38       575.01 o                         
   9  11   9       4581.09       5315.89       239.89 o                         
  11  11   9         47.24        105.60       169.41 o                         
  13  11   9       8687.49       8584.44       355.54 o                         
  15  11   9       2930.12       3217.12       268.63 o                         
  17  11   9        370.69         10.68       213.38 o                         
  19  11   9       2956.80       2600.12       285.50 o                         
  21  11   9        388.29        580.31       252.99 o                         
  23  11   9        214.16       -255.39       258.38 o                         
 -24  12   9      12485.69      12658.56       736.65 o                         
 -22  12   9       4358.23       4488.64       366.43 o                         
 -20  12   9         46.36        203.03       253.21 o                         
 -18  12   9       1041.19        885.89       253.71 o                         
 -16  12   9       2696.34       2164.59       262.49 o                         
 -14  12   9         58.79         14.36       192.99 o                         
 -12  12   9       2198.01       2195.60       290.47 o                         
 -10  12   9        742.31        422.85       181.13 o                         
  -8  12   9       3425.81       3418.59       206.22 o                         
  -6  12   9       9700.72      10486.70       287.47 o                         
  -4  12   9       2294.37       2219.19       186.40 o                         
  -2  12   9        957.85       1246.91       144.19 o                         
   0  12   9        866.47       1186.37       142.36 o                         
   2  12   9       5692.20       5334.43       249.70 o                         
   4  12   9       9177.58       8053.83       329.95 o                         
   6  12   9       2305.58       1953.75       221.84 o                         
   8  12   9      18788.70      18517.12       436.90 o                         
  10  12   9      27520.04      27178.23       606.34 o                         
  12  12   9       9902.33      10175.23       398.70 o                         
  14  12   9        816.77        776.15       225.21 o                         
  16  12   9       6872.42       6351.07       357.63 o                         
  18  12   9       5330.39       4863.35       342.41 o                         
  20  12   9        145.31        411.37       300.56 o                         
  22  12   9        706.00        454.16       319.81 o                         
 -23  13   9         61.22        218.50       366.35 o                         
 -21  13   9       1148.50       1045.35       334.94 o                         
 -19  13   9      11913.37      15132.53      1104.20 o                         
 -17  13   9      15239.79      16760.12       810.68 o                         
 -15  13   9       4249.15       4054.22       358.25 o                         
 -13  13   9       1048.56       1596.93       341.19 o                         
 -11  13   9       8059.73       7818.39       584.67 o                         
  -9  13   9       4946.55       5112.45       327.70 o                         
  -7  13   9         41.42       -111.20       169.29 o                         
  -5  13   9         15.79         13.30       147.48 o                         
  -3  13   9        793.06        685.82       175.39 o                         
  -1  13   9       9299.16       9184.46       531.28 o                         
   1  13   9         62.10        110.03       145.39 o                         
   3  13   9        941.55       1027.60       196.79 o                         
   5  13   9        170.03         24.50       176.12 o                         
   7  13   9       9043.62       9743.20       389.82 o                         
   9  13   9      14158.52      15503.50       576.91 o                         
  11  13   9       1006.61       1442.27       356.69 o                         
  13  13   9         82.77        487.48       255.78 o                         
  15  13   9        357.30        343.49       282.82 o                         
  17  13   9       1415.18       1206.66       312.63 o                         
  19  13   9       3314.74       3175.28       386.24 o                         
  21  13   9         38.20       -306.69       306.69 o                         
 -20  14   9       4509.23       4890.56       436.27 o                         
 -18  14   9      11468.45      12620.24       580.72 o                         
 -16  14   9       2550.34       2601.37       352.97 o                         
 -14  14   9       2329.46       2638.64       329.04 o                         
 -12  14   9       6173.97       7441.73       417.73 o                         
 -10  14   9      11148.28      11649.14       490.98 o                         
  -8  14   9      13839.95      13176.37       507.34 o                         
  -6  14   9      11993.91      11751.79       402.66 o                         
  -4  14   9       8827.05       9197.15       324.77 o                         
  -2  14   9       1695.08       1314.45       189.07 o                         
   0  14   9         59.67        -98.20       174.01 o                         
   2  14   9       6772.59       6597.08       503.91 o                         
   4  14   9      42060.77      44836.25       862.45 o                         
   6  14   9      32556.90      33975.36      1044.27 o                         
   8  14   9       7584.32       7307.86       412.89 o                         
  10  14   9       1904.22       1604.25       299.19 o                         
  12  14   9       9281.78       9867.04       492.41 o                         
  14  14   9       6947.88       6286.79       643.60 o                         
  16  14   9       1954.21       1929.45       361.35 o                         
  18  14   9       1082.31        917.01       342.01 o                         
  20  14   9          4.61       -276.37       340.98 o                         
 -19  15   9        695.44        376.07       441.99 o                         
 -17  15   9       7012.59       7169.71       489.02 o                         
 -15  15   9       7292.85       7385.87       581.57 o                         
 -13  15   9       2932.11       3051.94       561.54 o                         
 -11  15   9        788.04        862.70       285.29 o                         
  -9  15   9       3044.18       2888.72       330.39 o                         
  -7  15   9       1362.28       1123.72       268.73 o                         
  -5  15   9        509.33        224.58       226.82 o                         
  -3  15   9       1846.03       1694.58       213.16 o                         
  -1  15   9         29.72       -120.17       176.57 o                         
   1  15   9       1029.70        611.40       254.54 o                         
   3  15   9         50.07       -232.89       232.89 o                         
   5  15   9        883.83        873.73       247.19 o                         
   7  15   9       7897.06       7424.15       508.68 o                         
   9  15   9       2883.51       2502.46       337.88 o                         
  11  15   9         11.12       -269.13       269.13 o                         
  13  15   9          5.09       -300.93       300.93 o                         
  15  15   9          1.50        -57.95       315.16 o                         
  17  15   9        357.84         42.17       344.34 o                         
 -16  16   9       3550.88       4653.08       457.36 o                         
 -14  16   9         39.52        237.78       333.78 o                         
 -12  16   9          2.39       -209.65       295.23 o                         
 -10  16   9        256.79         -1.85       303.97 o                         
  -8  16   9       1021.29        600.82       300.11 o                         
  -6  16   9       1297.05       1217.15       301.10 o                         
  -4  16   9       3757.70       3439.81       292.67 o                         
  -2  16   9        372.22        430.32       206.78 o                         
   0  16   9       3035.40       3124.95       298.70 o                         
   2  16   9       7222.97       7467.79       498.58 o                         
   4  16   9      13100.49      13793.64       685.26 o                         
   6  16   9       4136.88       4016.50       376.98 o                         
   8  16   9         14.82       -292.80       292.80 o                         
  10  16   9       1487.84       1280.16       336.52 o                         
  12  16   9       5200.18       5045.85       438.72 o                         
  14  16   9       3492.15       3701.03       427.90 o                         
  16  16   9        356.79        666.16       752.12 o                         
 -13  17   9       2416.13       2214.46       600.49 o                         
 -11  17   9       3457.57       3456.07       404.10 o                         
  -9  17   9       3008.91       3306.80       385.57 o                         
  -7  17   9        255.48        -99.36       290.74 o                         
  -5  17   9          4.01       -273.65       273.65 o                         
  -3  17   9       1295.81        860.15       315.88 o                         
  -1  17   9        564.86        142.37       267.09 o                         
   1  17   9         17.18       -245.24       245.24 o                         
   3  17   9        685.58        250.51       273.16 o                         
   5  17   9          2.63        -48.73       297.09 o                         
   7  17   9         12.55       -169.44       309.95 o                         
   9  17   9       1405.98       1022.08       355.71 o                         
  11  17   9       1312.25       1328.42       404.35 o                         
  13  17   9       4209.12       4319.32       913.29 o                         
  -8  18   9        908.30        400.60       333.45 o                         
  -6  18   9        885.37        681.76       335.10 o                         
  -4  18   9        403.54       -383.01       383.01 o                         
  -2  18   9         28.75       -395.09       395.09 o                         
   0  18   9       1013.52        916.13       335.18 o                         
   2  18   9       2990.40       2891.11       392.95 o                         
   4  18   9       2024.28       1028.47       357.30 o                         
   6  18   9        794.60       1151.20       369.52 o                         
   8  18   9        111.99        408.99       355.77 o                         
 -30   0  10       9748.57      12098.05      1574.08 o                         
 -28   0  10      14382.61      13988.00       845.62 o                         
 -26   0  10       9961.82       8790.31       651.27 o                         
 -24   0  10       3541.85       3071.01       425.19 o                         
 -22   0  10       9538.34      10942.74       478.39 o                         
 -20   0  10       1295.99        917.34       254.83 o                         
 -18   0  10         22.45       -171.71       171.71 o                         
 -16   0  10       4309.05       3953.07       194.99 o                         
 -14   0  10      15748.88      15600.20       367.81 o                         
 -12   0  10        985.85       1166.84       108.38 o                         
 -10   0  10      82056.35      75497.12      1257.61 o                         
  -8   0  10      98090.44      97201.88      1564.49 o                         
  -6   0  10      63122.59      56122.65       922.44 o                         
  -4   0  10        274.93        496.75        52.08 o                         
  -2   0  10       1602.96       2950.74       320.04 o                         
   0   0  10     177787.36     178756.16      2784.04 o                         
   2   0  10     294916.28     315694.22      4891.44 o                         
   4   0  10       5801.90       3871.24       187.65 o                         
   6   0  10     542576.94     556882.94      8613.03 o                         
   8   0  10     333393.44     339827.84      5292.81 o                         
  10   0  10     100783.24     101133.79      1644.19 o                         
  12   0  10       2256.68       2453.21       147.33 o                         
  14   0  10       3394.85       3976.71       184.55 o                         
  16   0  10      26108.80      27136.37       561.13 o                         
  18   0  10      52566.98      50534.74      1117.88 o                         
  20   0  10       4612.94       4440.17       425.82 o                         
  22   0  10       3637.90       3541.76       432.86 o                         
  24   0  10       6406.28       5685.19       580.21 o                         
  26   0  10       9359.95      10314.83       730.27 o                         
  28   0  10       4610.31       5600.36       703.77 o                         
  30   0  10        275.41        655.81       518.87 o                         
 -31   1  10        440.74        595.87       378.41 o                         
 -29   1  10       9403.71       8826.07       517.68 o                         
 -27   1  10      24079.00      24231.63       744.77 o                         
 -25   1  10       3146.17       2169.61       255.19 o                         
 -23   1  10       8092.86       8327.46       341.90 o                         
 -21   1  10      27329.40      29030.98       541.89 o                         
 -19   1  10      14323.64      16687.89       368.01 o                         
 -17   1  10      24673.99      24919.02       406.84 o                         
 -15   1  10      95268.65      94749.38      1113.29 o                         
 -13   1  10      96899.44      95873.80      1115.05 o                         
 -11   1  10      12546.08      11958.04       199.60 o                         
  -9   1  10      29847.69      29189.51       374.23 o                         
  -7   1  10      19805.95      19757.83       281.38 o                         
  -5   1  10      19309.94      21518.54       275.28 o                         
  -3   1  10         70.70        116.82        32.79 o                         
  -1   1  10      51312.27      46270.02       664.46 o                         
   1   1  10     234089.56     257885.84      2830.52 o                         
   3   1  10       1858.86       2386.39        69.88 o                         
   5   1  10      62969.24      65771.39       762.20 o                         
   7   1  10      20761.89      20953.45       284.22 o                         
   9   1  10      63349.26      65692.59       775.65 o                         
  11   1  10         18.01         42.85        51.21 o                         
  13   1  10      55256.17      52563.26       653.86 o                         
  15   1  10      19906.29      19428.46       337.98 o                         
  17   1  10       2020.22       1738.75       125.26 o                         
  19   1  10      14875.48      14229.22       393.93 o                         
  21   1  10      28201.62      25582.29       676.17 o                         
  23   1  10       8874.22       9100.10       545.90 o                         
  25   1  10        292.63        588.35       282.83 o                         
  27   1  10        229.38        448.97       311.30 o                         
  29   1  10       2242.68       2984.12       413.47 o                         
 -30   2  10      11982.55      11046.00       588.91 o                         
 -28   2  10      25209.23      25165.47       796.59 o                         
 -26   2  10      14794.30      15084.51       512.36 o                         
 -24   2  10        268.57        729.22       212.92 o                         
 -22   2  10      41206.22      38300.80       745.93 o                         
 -20   2  10      36005.03      37439.28       639.08 o                         
 -18   2  10      56663.89      57665.42       794.30 o                         
 -16   2  10       7477.43       6340.15       195.09 o                         
 -14   2  10      31066.93      29571.07       404.42 o                         
 -12   2  10       3754.93       4322.75       124.04 o                         
 -10   2  10      16726.35      18347.55       262.87 o                         
  -8   2  10     153757.98     139382.34      1676.57 o                         
  -6   2  10     373205.41     365989.06      4012.90 o                         
  -4   2  10      84115.49      79847.30       907.21 o                         
  -2   2  10      34897.75      34159.12       489.53 o                         
   0   2  10      47642.67      44390.47       553.07 o                         
   2   2  10     222198.94     210285.14      2319.08 o                         
   4   2  10      63989.18      69803.08       805.04 o                         
   6   2  10      26759.12      24195.26       318.26 o                         
   8   2  10        666.81        327.64        49.71 o                         
  10   2  10       1590.56       1581.06        81.22 o                         
  12   2  10        974.06       1062.03        81.38 o                         
  14   2  10      11081.01      11339.96       241.88 o                         
  16   2  10      16452.85      15469.17       302.69 o                         
  18   2  10      20835.25      19914.73       409.19 o                         
  20   2  10       5931.70       5425.41       271.96 o                         
  22   2  10       6546.92       5921.23       758.64 o                         
  24   2  10       1318.61       1029.87       282.20 o                         
  26   2  10        277.50        370.55       301.98 o                         
  28   2  10       3016.57       2399.43       378.29 o                         
  30   2  10       1550.42       1591.74       405.16 o                         
 -31   3  10        864.28        144.39       500.92 o                         
 -29   3  10       1313.29       1501.42       368.73 o                         
 -27   3  10       9539.70       9147.65       425.12 o                         
 -25   3  10       4910.66       4558.80       310.33 o                         
 -23   3  10       2891.34       2627.39       246.82 o                         
 -21   3  10       1040.63       1157.98       193.35 o                         
 -19   3  10      25723.44      25100.32       435.10 o                         
 -17   3  10      12471.01      12507.92       277.90 o                         
 -15   3  10        257.07        597.68        96.45 o                         
 -13   3  10       2068.63       2190.83       114.45 o                         
 -11   3  10       4168.78       4537.89       123.33 o                         
  -9   3  10      65219.29      65168.54       767.72 o                         
  -7   3  10      82883.61      86338.20       989.26 o                         
  -5   3  10       3200.41       3187.37        89.97 o                         
  -3   3  10      41436.17      45776.57       541.32 o                         
  -1   3  10     140902.28     139868.16      1559.24 o                         
   1   3  10       1907.99       1854.00        96.50 o                         
   3   3  10      27782.74      27216.09       343.63 o                         
   5   3  10      19847.43      18952.10       260.51 o                         
   7   3  10      41011.13      45587.82       554.30 o                         
   9   3  10       1217.89       1241.03        84.47 o                         
  11   3  10       6395.69       6242.14       169.55 o                         
  13   3  10      79734.41      77006.16       995.69 o                         
  15   3  10      57736.71      58415.44       794.11 o                         
  17   3  10      22983.08      22085.24       434.80 o                         
  19   3  10        236.25        335.70       139.16 o                         
  21   3  10      14500.92      14146.36       533.35 o                         
  23   3  10      19799.22      19868.06       625.93 o                         
  25   3  10       4978.37       5449.10       400.37 o                         
  27   3  10        163.45         44.96       314.85 o                         
  29   3  10        233.85        552.08       359.06 o                         
 -30   4  10       3495.44       3815.95       444.03 o                         
 -28   4  10      12071.73      11922.48       570.08 o                         
 -26   4  10      10747.92       9494.37       435.54 o                         
 -24   4  10       2661.40       2723.34       265.34 o                         
 -22   4  10      11582.47      11579.08       404.51 o                         
 -20   4  10      26948.05      26064.32       469.51 o                         
 -18   4  10      15051.19      14695.10       317.37 o                         
 -16   4  10       4725.49       4972.63       214.68 o                         
 -14   4  10         32.15        223.50        91.26 o                         
 -12   4  10        109.11         98.84        76.68 o                         
 -10   4  10       9976.25       9398.22       173.63 o                         
  -8   4  10      31592.17      30684.17       396.36 o                         
  -6   4  10     168991.34     160937.05      1799.95 o                         
  -4   4  10       8873.19       7831.88       141.53 o                         
  -2   4  10     122258.92     124408.09      1397.68 o                         
   0   4  10     428815.28     436986.88      4783.07 o                         
   2   4  10      61377.57      66204.42       768.27 o                         
   4   4  10      61397.54      52952.36       629.53 o                         
   6   4  10       2727.39       2466.14        91.40 o                         
   8   4  10       1372.56       1039.46        88.52 o                         
  10   4  10      15899.73      13704.84       252.84 o                         
  12   4  10       1393.50       1399.83       119.86 o                         
  14   4  10       8736.92       7703.88       209.89 o                         
  16   4  10        180.66        190.09       115.80 o                         
  18   4  10       5770.81       5041.30       227.33 o                         
  20   4  10       1041.94        763.07       173.72 o                         
  22   4  10       6587.01       6137.89       288.22 o                         
  24   4  10      15403.56      14835.04       586.63 o                         
  26   4  10      10544.37      11085.06       623.44 o                         
  28   4  10         36.93        242.55       334.17 o                         
 -29   5  10       2996.44       3169.81       413.26 o                         
 -27   5  10        555.50        976.06       283.28 o                         
 -25   5  10       6601.19       7435.01       401.82 o                         
 -23   5  10      24884.90      25899.31       934.29 o                         
 -21   5  10      46010.20      45757.60       770.98 o                         
 -19   5  10      21332.41      21036.54       542.98 o                         
 -17   5  10       1710.56       1661.47       138.37 o                         
 -15   5  10      32898.78      31687.88       488.95 o                         
 -13   5  10      75834.34      75433.45       979.52 o                         
 -11   5  10      12291.75      12325.74       242.61 o                         
  -9   5  10      60147.82      56712.13       685.09 o                         
  -7   5  10     108817.23     106636.11      1220.95 o                         
  -5   5  10      27007.50      26880.38       353.49 o                         
  -3   5  10      29537.71      29353.13       376.57 o                         
  -1   5  10        140.20        365.46        83.96 o                         
   1   5  10       1094.96       1268.47        61.81 o                         
   3   5  10       8130.27       7312.35       151.27 o                         
   5   5  10       3236.99       2266.59        86.30 o                         
   7   5  10      12674.18      11591.27       220.98 o                         
   9   5  10      13675.72      13879.50       255.79 o                         
  11   5  10        681.40       1226.29       102.18 o                         
  13   5  10        725.44        769.65       139.97 o                         
  15   5  10      10831.86       9548.35       282.31 o                         
  17   5  10       6685.05       6910.00       257.83 o                         
  19   5  10       1624.91       1588.90       174.91 o                         
  21   5  10      10400.17       9920.31       338.91 o                         
  23   5  10       9634.08       9452.64       395.66 o                         
  25   5  10        927.25       1423.02       323.16 o                         
  27   5  10        968.38       1005.69       352.37 o                         
  29   5  10       1238.31       1134.40       384.91 o                         
 -28   6  10       8335.32       8411.42       716.82 o                         
 -26   6  10       3037.17       2591.16       307.94 o                         
 -24   6  10         59.54        244.04       205.19 o                         
 -22   6  10       2930.01       2633.69       227.01 o                         
 -20   6  10       4387.44       4090.87       238.64 o                         
 -18   6  10       9891.41      10027.84       311.61 o                         
 -16   6  10       2657.91       2411.03       151.46 o                         
 -14   6  10       3443.01       3368.67       171.40 o                         
 -12   6  10        715.89        265.91        93.91 o                         
 -10   6  10      18668.62      18165.29       280.24 o                         
  -8   6  10      22695.91      19973.07       293.38 o                         
  -6   6  10       2717.29       2676.17        99.68 o                         
  -4   6  10        236.05         99.30        53.65 o                         
  -2   6  10     143628.73     151580.25      1832.00 o                         
   0   6  10     258093.38     268941.31      3189.04 o                         
   2   6  10      78949.06      76138.13       956.29 o                         
   4   6  10       6308.95       6708.16       144.27 o                         
   6   6  10      22279.22      25927.56       354.44 o                         
   8   6  10      44973.69      43998.41       607.39 o                         
  10   6  10      25343.47      23990.57       362.49 o                         
  12   6  10        288.10        368.61        95.70 o                         
  14   6  10       1819.99       1571.79       149.48 o                         
  16   6  10        476.72        460.84       138.74 o                         
  18   6  10        205.50         78.87       146.36 o                         
  20   6  10       2176.75       2777.53       216.08 o                         
  22   6  10       8920.51       8637.27       339.00 o                         
  24   6  10      14901.37      15116.31       522.55 o                         
  26   6  10       9735.80      10464.22       538.54 o                         
  28   6  10       3898.94       4334.74       453.66 o                         
 -29   7  10        751.43        773.09       320.74 o                         
 -27   7  10       6595.66       7090.34       418.41 o                         
 -25   7  10       1446.87       1355.15       274.75 o                         
 -23   7  10       2545.99       2559.71       255.47 o                         
 -21   7  10       7232.88       7159.69       308.68 o                         
 -19   7  10       6492.03       6827.38       422.73 o                         
 -17   7  10       1114.85        922.71       159.15 o                         
 -15   7  10       4659.86       4548.83       210.95 o                         
 -13   7  10        953.85        865.57       117.53 o                         
 -11   7  10       1753.54       1964.37       126.92 o                         
  -9   7  10      13525.00      14199.18       244.07 o                         
  -7   7  10      28508.09      30374.82       411.23 o                         
  -5   7  10       8751.56       9557.99       181.33 o                         
  -3   7  10         53.42         72.89        68.19 o                         
  -1   7  10      39017.12      39387.35       542.59 o                         
   1   7  10      63724.57      64362.00       831.08 o                         
   3   7  10      19684.20      18626.57       305.30 o                         
   5   7  10      16219.46      15196.53       243.32 o                         
   7   7  10      17239.38      19502.18       295.26 o                         
   9   7  10         28.97         84.58        88.55 o                         
  11   7  10        179.11        490.68       105.52 o                         
  13   7  10      51593.82      49672.40       776.14 o                         
  15   7  10      34000.39      33405.00       862.52 o                         
  17   7  10      11214.06      11274.12       346.22 o                         
  19   7  10        812.24        620.04       177.25 o                         
  21   7  10       1818.56       1382.20       207.42 o                         
  23   7  10       1918.96       1946.04       233.72 o                         
  25   7  10       1147.02       1073.96       349.25 o                         
  27   7  10       1644.55       1474.23       328.34 o                         
 -28   8  10       8626.97       6810.57       478.83 o                         
 -26   8  10       3819.04       3503.22       338.96 o                         
 -24   8  10       1808.47       1719.70       253.50 o                         
 -22   8  10       5448.71       5886.48       331.55 o                         
 -20   8  10      13592.50      12493.33       518.95 o                         
 -18   8  10      17571.20      17778.19       430.77 o                         
 -16   8  10      10756.41      10864.51       326.14 o                         
 -14   8  10      11628.69      11173.99       275.65 o                         
 -12   8  10       5339.66       5586.46       196.49 o                         
 -10   8  10      18434.07      17150.41       322.04 o                         
  -8   8  10      41456.25      41354.21       540.39 o                         
  -6   8  10      51190.39      48901.58       665.78 o                         
  -4   8  10      35413.45      34641.65       501.12 o                         
  -2   8  10      26717.47      27747.86       419.90 o                         
   0   8  10      13765.40      12737.93       249.93 o                         
   2   8  10      16962.28      16856.25       294.76 o                         
   4   8  10      24875.88      23312.79       370.52 o                         
   6   8  10      39054.72      41984.77       545.98 o                         
   8   8  10        953.55       1363.30       113.68 o                         
  10   8  10       5014.07       5566.09       238.77 o                         
  12   8  10        263.24        294.75       130.23 o                         
  14   8  10        198.62        505.90       147.93 o                         
  16   8  10      11329.75      10438.43       426.85 o                         
  18   8  10       4137.87       3208.76       230.98 o                         
  20   8  10         31.64         -7.00       177.77 o                         
  22   8  10        181.95         28.33       200.40 o                         
  24   8  10         35.56         69.77       219.73 o                         
  26   8  10        385.24        171.61       332.87 o                         
 -27   9  10       1361.97       1486.74       358.49 o                         
 -25   9  10        466.16        251.47       295.39 o                         
 -23   9  10         23.21        179.73       238.27 o                         
 -21   9  10       2725.97       2840.81       280.80 o                         
 -19   9  10         15.19        445.05       203.64 o                         
 -17   9  10        500.18       1103.16       196.30 o                         
 -15   9  10      13697.13      14463.10       416.62 o                         
 -13   9  10        575.98        501.92       138.82 o                         
 -11   9  10          3.94        240.04       122.18 o                         
  -9   9  10         17.39         89.95       113.53 o                         
  -7   9  10       2864.16       3408.06       150.72 o                         
  -5   9  10        483.44        273.37        96.66 o                         
  -3   9  10         13.04        -84.71        84.71 o                         
  -1   9  10       2409.46       2241.73       129.72 o                         
   1   9  10       4505.33       5101.10       248.00 o                         
   3   9  10       1734.62       1716.17       120.38 o                         
   5   9  10       1224.67       1472.97       139.17 o                         
   7   9  10      10176.98       9659.10       328.39 o                         
   9   9  10        604.08        449.55       161.23 o                         
  11   9  10        393.86        328.16       131.89 o                         
  13   9  10       1008.26       1102.28       183.90 o                         
  15   9  10       4587.91       4722.44       273.41 o                         
  17   9  10       3806.10       3961.07       276.83 o                         
  19   9  10         24.79         23.97       193.32 o                         
  21   9  10       4561.84       4301.71       318.12 o                         
  23   9  10       1531.10       2069.79       281.08 o                         
  25   9  10        975.83       1337.34       282.69 o                         
 -26  10  10        540.42        167.35       320.95 o                         
 -24  10  10        290.65        313.01       266.89 o                         
 -22  10  10          1.27        -97.83       237.21 o                         
 -20  10  10         38.19        192.27       223.72 o                         
 -18  10  10         41.65        368.11       207.00 o                         
 -16  10  10        104.66        423.68       225.17 o                         
 -14  10  10        598.70        933.09       187.57 o                         
 -12  10  10       1364.00       1261.67       158.65 o                         
 -10  10  10       9101.12       8264.39       267.37 o                         
  -8  10  10      26881.01      25475.26       470.30 o                         
  -6  10  10      10230.85      10218.94       265.02 o                         
  -4  10  10       1359.91       1276.27       123.30 o                         
  -2  10  10       4256.12       3913.27       167.37 o                         
   0  10  10      13626.12      14305.57       294.14 o                         
   2  10  10       9328.54       8912.78       233.64 o                         
   4  10  10       2174.99       2808.42       206.40 o                         
   6  10  10      17468.28      17634.25       382.83 o                         
   8  10  10      21071.74      21582.11       538.17 o                         
  10  10  10       7022.76       6966.59       262.25 o                         
  12  10  10       4392.77       4858.27       265.99 o                         
  14  10  10       1139.66        904.29       202.05 o                         
  16  10  10        150.14        193.44       195.96 o                         
  18  10  10       3999.41       4303.37       304.43 o                         
  20  10  10        435.19        349.17       234.91 o                         
  22  10  10        298.45        126.93       249.98 o                         
  24  10  10        129.50        206.12       353.30 o                         
 -25  11  10        638.52       1154.01       316.02 o                         
 -23  11  10       2528.49       2842.22       330.01 o                         
 -21  11  10       4079.29       4463.44       343.93 o                         
 -19  11  10       1999.65       2731.87       283.03 o                         
 -17  11  10        620.12        524.42       214.33 o                         
 -15  11  10      30367.02      28946.90       639.29 o                         
 -13  11  10      24222.96      23590.78       547.92 o                         
 -11  11  10      10382.26      10258.20       316.32 o                         
  -9  11  10         29.91        -81.22       134.72 o                         
  -7  11  10       1242.78       1252.64       137.26 o                         
  -5  11  10         33.89         33.42       110.47 o                         
  -3  11  10        379.73        288.49       117.41 o                         
  -1  11  10         75.27       -103.47       103.47 o                         
   1  11  10         25.55          5.59       108.08 o                         
   3  11  10        608.59        598.04       119.94 o                         
   5  11  10       1860.23       1796.79       166.67 o                         
   7  11  10       4163.23       4448.09       221.02 o                         
   9  11  10        349.78        292.60       147.87 o                         
  11  11  10        169.93        193.78       178.25 o                         
  13  11  10       1916.78       1774.53       221.92 o                         
  15  11  10       2843.80       2282.48       248.27 o                         
  17  11  10        330.61        291.71       218.89 o                         
  19  11  10        432.19        277.91       238.94 o                         
  21  11  10        167.63        -36.17       243.37 o                         
  23  11  10         77.05        261.67       303.38 o                         
 -24  12  10        191.14        623.39       333.79 o                         
 -22  12  10       1191.67        792.13       386.03 o                         
 -20  12  10      10102.50       9680.83       443.45 o                         
 -18  12  10       4867.18       5029.21       433.08 o                         
 -16  12  10        321.92        491.62       223.97 o                         
 -14  12  10       1857.83       1399.52       228.46 o                         
 -12  12  10       3384.27       3388.02       256.59 o                         
 -10  12  10       8104.04       7552.50       286.02 o                         
  -8  12  10       9837.52       9727.01       316.58 o                         
  -6  12  10       5416.49       5417.35       369.59 o                         
  -4  12  10        536.48        257.48       129.40 o                         
  -2  12  10       2968.84       2822.73       322.80 o                         
   0  12  10       2482.49       2359.83       239.31 o                         
   2  12  10        164.97        132.97       120.55 o                         
   4  12  10         14.92       -125.61       125.61 o                         
   6  12  10          2.80       -157.86       157.86 o                         
   8  12  10       3546.12       3228.60       219.81 o                         
  10  12  10         93.61        372.66       193.06 o                         
  12  12  10         10.59         25.51       193.76 o                         
  14  12  10         24.82         55.56       210.60 o                         
  16  12  10        374.72        368.72       232.96 o                         
  18  12  10        253.02        -50.05       236.09 o                         
  20  12  10        280.13        301.71       267.42 o                         
  22  12  10         86.31       -290.95       300.12 o                         
 -21  13  10        486.92       -234.08       317.02 o                         
 -19  13  10        178.15        559.22       302.70 o                         
 -17  13  10        689.28        943.38       290.51 o                         
 -15  13  10       1108.11       1284.25       302.41 o                         
 -13  13  10       3935.06       3986.15       331.91 o                         
 -11  13  10       1526.69       1482.25       259.87 o                         
  -9  13  10        278.86        161.04       178.79 o                         
  -7  13  10        129.03       -163.16       163.16 o                         
  -5  13  10        789.09        772.19       176.99 o                         
  -3  13  10       1189.19        974.57       168.23 o                         
  -1  13  10         12.73        -74.04       142.48 o                         
   1  13  10       4411.66       4648.50       234.87 o                         
   3  13  10       6360.67       5095.95       299.47 o                         
   5  13  10      10215.41      10171.11       431.81 o                         
   7  13  10       3064.44       3634.59       383.38 o                         
   9  13  10         62.73       -269.85       269.85 o                         
  11  13  10       2713.67       2337.40       292.37 o                         
  13  13  10       8594.70       9397.33       460.80 o                         
  15  13  10       5913.18       6602.98       442.12 o                         
  17  13  10       3093.74       3037.54       363.22 o                         
  19  13  10       1412.12        668.68       332.43 o                         
  21  13  10        546.01        439.06       332.71 o                         
 -20  14  10        346.09        615.69       331.21 o                         
 -18  14  10       1481.42       2168.31       358.18 o                         
 -16  14  10       2198.20       2120.03       338.08 o                         
 -14  14  10        588.26        442.87       273.59 o                         
 -12  14  10         48.92       -196.68       242.43 o                         
 -10  14  10        613.25        413.02       250.96 o                         
  -8  14  10        435.54        368.16       232.75 o                         
  -6  14  10         11.32        -22.71       183.47 o                         
  -4  14  10         74.82        125.72       161.19 o                         
  -2  14  10        791.95        626.91       174.92 o                         
   0  14  10         98.83       -166.58       166.58 o                         
   2  14  10       1953.31       1908.15       264.08 o                         
   4  14  10       4927.74       6004.23       375.18 o                         
   6  14  10       1322.60       1380.42       242.90 o                         
   8  14  10         48.89       -111.51       250.78 o                         
  10  14  10        212.18        100.79       261.14 o                         
  12  14  10       1585.14       2160.13       370.79 o                         
  14  14  10       1068.19       1057.70       312.02 o                         
  16  14  10          0.02       -288.25       288.25 o                         
  18  14  10       1756.45       2058.02       491.62 o                         
  20  14  10       2580.71       2306.19       398.25 o                         
 -19  15  10        280.20        363.42       344.70 o                         
 -17  15  10        822.22        601.68       338.55 o
[truncated: 818,182 more chars]
